# Supplementary material for: 2-Chloro-3-nitro-5-(tri­fluoro­meth­yl)benzoic acid and -benzamide: structural characterization of two precursors for anti­tubercular benzo­thia­zinones
Source: Acta Crystallogr E Crystallogr Commun. 2021 Jan 19;77(Pt 2):142–7. doi: 10.1107/S2056989021000517 (PMC7869535; doi:10.1107/S2056989021000517)
Supplement: Supplementary file 1 [file e-77-00142-sup1.cif]

##############################################################################
#                                                                            #
# This CIF contains the data in a paper accepted for publication in          #
# Acta Crystallographica Section E. It conforms to the requirements of       #
# Notes for Authors for Acta Crystallographica Section E, and has been       #
# peer reviewed under the auspices of the IUCr Commission on Journals.       #
#                                                                            #
# Full details of the Crystallographic Information File format               #
# are given in the paper "The Crystallographic Information File (CIF):       #
# a New Standard Archive File for Crystallography" by S. R. Hall, F. H.      #
# Allen and I. D. Brown [Acta Cryst. (1991), A47, 655-685].                  #
#                                                                            #
# The current version of the core CIF dictionary is obtainable from          #
# ftp://ftp.iucr.org/pub/cif_core.dic.                                       #
#                                                                            #
# Software is freely available for graphical display of the structure(s)     #
# in this CIF. For information consult the CIF software page                 #
# http://www.iucr.org/resources/cif/software.                                #
#                                                                            #
# This file may be used for bona fide research purposes within the           #
# scientific community so long as proper attribution is given to the journal # 
# article from which it was obtained.                                        #
#                                                                            #
##############################################################################
data_global
_audit_creation_method     'SHELXL-2018/3 and form.cif (version 2.0)'
_journal_data_validation_number     ?
_journal_date_recd_electronic     2021-01-01
_journal_date_accepted     2021-01-13
_journal_name_full     'Acta Crystallographica, Section E'
_journal_year     2021
_journal_volume     77
_journal_issue      2
_journal_page_first     142
_journal_page_last     147
_journal_paper_category     GO
_journal_paper_doi     10.1107/S2056989021000517
_journal_coeditor_code     TX2035
_publ_contact_author_name     'R\"udiger W. Seidel'
_publ_contact_author_address
;
Institut f\"ur Pharmazie
Martin-Luther-Universit\"at Halle-Wittenberg
Wolfgang-Langenbeck-Stra\&e 4
06120 Halle (Saale), Germany
;
_publ_contact_author_email     ruediger.seidel@pharmazie.uni-halle.de
_publ_contact_author_fax     '49 345 55 25154'
_publ_contact_author_phone     '49 345 55 27237'
_publ_section_title
;
2-Chloro-3-nitro-5-(trifluoromethyl)benzoic acid and -benzamide: structural
characterization of two precursors for antitubercular benzothiazinones
;
_publ_section_title_footnote     .
loop_
    _publ_author_name
    _publ_author_address
    'Richter, Adrian'
;
Institut f\"ur Pharmazie
Martin-Luther-Universit\"at Halle-Wittenberg
Wolfgang-Langenbeck-Str. 4
06120 Halle (Saale), Germany
;
    'Goddard, Richard'
;
Max-Planck-Institut f\"ur Kohlenforschung
Kaiser-Wilhelm-Platz 1
45470 M\"ulheim an der Ruhr, Germany
;
    'Schlegel, Tom'
;
Institut f\"ur Pharmazie
Martin-Luther-Universit\"at Halle-Wittenberg
Wolfgang-Langenbeck-Str. 4
06120 Halle (Saale), Germany
;
    'Imming, Peter'
;
Institut f\"ur Pharmazie
Martin-Luther-Universit\"at Halle-Wittenberg
Wolfgang-Langenbeck-Str. 4
06120 Halle (Saale), Germany
;
    'Seidel, R\"udiger W.'
;
Institut f\"ur Pharmazie
Martin-Luther-Universit\"at Halle-Wittenberg
Wolfgang-Langenbeck-Str. 4
06120 Halle (Saale), Germany
;
_publ_section_synopsis
;
The crystal and molecular structures of
2-chloro-3-nitro-5-(trifluoromethyl)benzoic acid and
2-chloro-3-nitro-5-(trifluoromethyl)benzamide, two precursors for the
synthesis of 8-nitro-1,3-benzothiazin-4-ones, a promising class of new
antituberculosis drug candidates, are described.
;
data_1
_audit_creation_method     'SHELXL-2018/3'
_chemical_name_systematic
;
2-Chloro-3-nitro-5-(trifluoromethyl)benzoic acid
;
_chemical_name_common     ?
_chemical_formula_moiety     'C8 H3 Cl F3 N O4'
_chemical_formula_sum     'C8 H3 Cl F3 N O4'
_chemical_formula_iupac     'C8 H3 Cl F3 N O4'
_chemical_formula_weight     269.56
_chemical_melting_point     ?
_space_group_crystal_system     triclinic
_space_group_name_H-M_alt     'P -1'
_space_group_name_Hall     '-P 1'
loop_
    _space_group_symop_operation_xyz
    'x, y, z'
    '-x, -y, -z'
_cell_length_a     4.7297(10)
_cell_length_b     7.8993(16)
_cell_length_c     13.044(3)
_cell_angle_alpha     91.57(3)
_cell_angle_beta     96.51(3)
_cell_angle_gamma     104.79(3)
_cell_volume     467.36(18)
_cell_formula_units_Z     2
_cell_measurement_reflns_used     9110
_cell_measurement_theta_min     1.373
_cell_measurement_theta_max     26.900
_cell_measurement_temperature     100(2)
_exptl_crystal_description     plate
_exptl_crystal_colour     colourless
_exptl_crystal_size_max     0.329
_exptl_crystal_size_mid     0.201
_exptl_crystal_size_min     0.036
_exptl_crystal_density_diffrn     1.916
_exptl_crystal_density_meas     ?
_exptl_crystal_density_method     ?
_exptl_crystal_F_000     268
_exptl_absorpt_coefficient_mu     0.314
_exptl_absorpt_correction_type     none
_exptl_absorpt_process_details     ?
_exptl_absorpt_correction_T_min     ?
_exptl_absorpt_correction_T_max     ?
_diffrn_ambient_temperature     100(2)
_diffrn_source     synchrotron
_diffrn_radiation_type     synchrotron
_diffrn_radiation_wavelength     0.6199
_diffrn_measurement_device_type
;
P11 beamline at Petra III with Pilatus 6M detector (Kraft <i>et al.</i>,
2009)
;
_diffrn_measurement_method     '\f scan'
_diffrn_detector_area_resol_mean     5.81
_diffrn_reflns_number     9797
_diffrn_reflns_av_R_equivalents     0.0185
_diffrn_reflns_av_unetI/netI     0.0171
_diffrn_reflns_theta_min     1.373
_diffrn_reflns_theta_max     26.900
_diffrn_reflns_theta_full     21.835
_diffrn_measured_fraction_theta_max     0.933
_diffrn_measured_fraction_theta_full     0.953
_diffrn_reflns_limit_h_min     -6
_diffrn_reflns_limit_h_max     6
_diffrn_reflns_limit_k_min     -11
_diffrn_reflns_limit_k_max     11
_diffrn_reflns_limit_l_min     -19
_diffrn_reflns_limit_l_max     19
_refine_special_details     ?
_reflns_number_total     2834
_reflns_number_gt     2766
_reflns_threshold_expression     'I > 2\s(I)'
_refine_ls_structure_factor_coef     Fsqd
_refine_ls_matrix_type     full
_refine_ls_R_factor_all     0.0304
_refine_ls_R_factor_gt     0.0300
_refine_ls_wR_factor_gt     0.0811
_refine_ls_wR_factor_ref     0.0815
_refine_ls_goodness_of_fit_ref     1.053
_refine_ls_restrained_S_all     1.053
_refine_ls_number_reflns     2834
_refine_ls_number_parameters     158
_refine_ls_number_restraints     0
_refine_ls_hydrogen_treatment     mixed
_refine_ls_weighting_scheme     calc
_refine_ls_weighting_details
              'w=1/[\s^2^(Fo^2^)+(0.0446P)^2^+0.2681P] where P=(Fo^2^+2Fc^2^)/3'
_atom_sites_solution_hydrogens     mixed
_atom_sites_solution_primary     dual
_atom_sites_solution_secondary     difmap
_refine_ls_shift/su_max     0.001
_refine_ls_shift/su_mean     0.000
_refine_diff_density_max     0.637
_refine_diff_density_min     -0.427
_refine_ls_extinction_method     none
_refine_ls_extinction_coef     .
loop_
    _atom_type_symbol
    _atom_type_description
    _atom_type_scat_dispersion_real
    _atom_type_scat_dispersion_imag
    _atom_type_scat_source
    'C' 'C' 0.0022 0.0012
                         'International Tables Vol C Tables 4.2.6.8 and 6.1.1.4'
    'H' 'H' 0.0000 0.0000
                         'International Tables Vol C Tables 4.2.6.8 and 6.1.1.4'
    'N' 'N' 0.0046 0.0025
                         'International Tables Vol C Tables 4.2.6.8 and 6.1.1.4'
    'O' 'O' 0.0081 0.0046
                         'International Tables Vol C Tables 4.2.6.8 and 6.1.1.4'
    'F' 'F' 0.0131 0.0078
                         'International Tables Vol C Tables 4.2.6.8 and 6.1.1.4'
    'Cl' 'Cl' 0.1209 0.1224
                         'International Tables Vol C Tables 4.2.6.8 and 6.1.1.4'
_computing_data_collection
;
<i>P11 Crystallography Control</i> (Meents <i>et al.</i>,  2013)
;
_computing_cell_refinement
;
<i>XDS</i> (Kabsch, 2010)
;
_computing_data_reduction
;
<i>XDS</i> (Kabsch, 2010)
;
_computing_structure_solution
;
SHELXT (Sheldrick, 2015a)
;
_computing_structure_refinement
;
SHELXL (Sheldrick, 2015b)
;
_computing_molecular_graphics
;
DIAMOND (Brandenburg, 2018)
;
_computing_publication_material
;
enCIFer (Allen <i>et al.</i>,  2004) and publCIF (Westrip, 2010)
;
loop_
    _atom_site_type_symbol
    _atom_site_label
    _atom_site_fract_x
    _atom_site_fract_y
    _atom_site_fract_z
    _atom_site_U_iso_or_equiv
    _atom_site_adp_type
    _atom_site_calc_flag
    _atom_site_occupancy
    _atom_site_disorder_assembly
    _atom_site_disorder_group
    C C1 0.8267(2) 0.79164(11) 0.32984(7) 0.00863(16) Uani d 1 . .
    C C2 0.9897(2) 0.96649(11) 0.32560(7) 0.00871(16) Uani d 1 . .
    C C3 0.8979(2) 1.06490(11) 0.24763(7) 0.00957(17) Uani d 1 . .
    C C4 0.6603(2) 0.99896(12) 0.17358(7) 0.01093(17) Uani d 1 . .
    H H4 0.604630 1.069994 0.121438 0.013 Uiso calc 1 . .
    C C5 0.5045(2) 0.82466(12) 0.17771(7) 0.00969(16) Uani d 1 . .
    C C6 0.5845(2) 0.72297(11) 0.25554(7) 0.01008(17) Uani d 1 . .
    H H6 0.472768 0.605062 0.258199 0.012 Uiso calc 1 . .
    C C7 0.9092(2) 0.67213(11) 0.40892(7) 0.00943(17) Uani d 1 . .
    C C8 0.2606(2) 0.74456(13) 0.09293(8) 0.01313(18) Uani d 1 . .
    N N1 1.0646(2) 1.24888(10) 0.24249(7) 0.01242(16) Uani d 1 . .
    O O1 0.68411(17) 0.53906(9) 0.42044(6) 0.01328(15) Uani d 1 . .
    H H1 0.743(5) 0.469(3) 0.4618(17) 0.037(5) Uiso d 1 . .
    O O2 1.15606(18) 0.69465(9) 0.45466(6) 0.01391(15) Uani d 1 . .
    O O3 0.9986(3) 1.35882(11) 0.29446(9) 0.0333(3) Uani d 1 . .
    O O4 1.2576(2) 1.27866(12) 0.18631(9) 0.0296(2) Uani d 1 . .
    F F1 0.12540(18) 0.86369(9) 0.05423(6) 0.02163(16) Uani d 1 . .
    F F2 0.05311(18) 0.61547(10) 0.12436(6) 0.02413(17) Uani d 1 . .
    F F3 0.36346(19) 0.68013(11) 0.01315(6) 0.02649(18) Uani d 1 . .
    Cl Cl1 1.29187(5) 1.06719(3) 0.41157(2) 0.01187(7) Uani d 1 . .
loop_
    _atom_site_aniso_label
    _atom_site_aniso_U_11
    _atom_site_aniso_U_22
    _atom_site_aniso_U_33
    _atom_site_aniso_U_12
    _atom_site_aniso_U_13
    _atom_site_aniso_U_23
    C1 0.0110(4) 0.0033(3) 0.0108(4) 0.0005(3) 0.0007(3) 0.0019(3)
    C2 0.0106(4) 0.0033(3) 0.0106(4) -0.0007(3) 0.0001(3) 0.0003(3)
    C3 0.0133(5) 0.0016(3) 0.0122(4) -0.0008(3) 0.0014(3) 0.0015(3)
    C4 0.0149(5) 0.0052(3) 0.0114(4) 0.0007(3) 0.0003(3) 0.0020(3)
    C5 0.0114(4) 0.0053(3) 0.0103(4) -0.0006(3) -0.0008(3) 0.0004(3)
    C6 0.0125(5) 0.0037(3) 0.0124(4) -0.0005(3) 0.0004(3) 0.0015(3)
    C7 0.0124(5) 0.0036(3) 0.0120(4) 0.0014(3) 0.0016(3) 0.0018(3)
    C8 0.0153(5) 0.0090(4) 0.0126(4) 0.0002(3) -0.0017(3) 0.0004(3)
    N1 0.0173(4) 0.0034(3) 0.0142(4) -0.0007(3) -0.0003(3) 0.0023(3)
    O1 0.0117(4) 0.0076(3) 0.0195(3) 0.0000(2) 0.0012(3) 0.0084(2)
    O2 0.0140(4) 0.0065(3) 0.0191(3) 0.0005(2) -0.0022(3) 0.0045(2)
    O3 0.0543(7) 0.0053(3) 0.0411(5) 0.0009(4) 0.0251(5) -0.0028(3)
    O4 0.0309(5) 0.0104(4) 0.0477(6) -0.0020(3) 0.0225(5) 0.0052(4)
    F1 0.0228(4) 0.0162(3) 0.0232(3) 0.0054(3) -0.0095(3) 0.0030(2)
    F2 0.0197(4) 0.0179(3) 0.0247(3) -0.0100(3) -0.0065(3) 0.0067(3)
    F3 0.0267(4) 0.0320(4) 0.0187(3) 0.0079(3) -0.0028(3) -0.0137(3)
    Cl1 0.01275(14) 0.00512(10) 0.01442(11) -0.00170(8) -0.00296(8) 0.00074(7)
_geom_special_details
;
 All esds (except the esd in the dihedral angle between two l.s. planes)
 are estimated using the full covariance matrix.  The cell esds are taken
 into account individually in the estimation of esds in distances, angles
 and torsion angles; correlations between esds in cell parameters are only
 used when they are defined by crystal symmetry.  An approximate (isotropic)
 treatment of cell esds is used for estimating esds involving l.s. planes.
;
loop_
    _geom_bond_atom_site_label_1
    _geom_bond_atom_site_label_2
    _geom_bond_site_symmetry_2
    _geom_bond_distance
    _geom_bond_publ_flag
    C1 C6 . 1.3957(15) ?
    C1 C2 . 1.4054(13) ?
    C1 C7 . 1.5026(13) ?
    C2 C3 . 1.3937(13) ?
    C2 Cl1 . 1.7148(12) ?
    C3 C4 . 1.3765(15) ?
    C3 N1 . 1.4733(13) ?
    C4 C5 . 1.3916(13) ?
    C4 H4 . 0.9500 ?
    C5 C6 . 1.3900(13) ?
    C5 C8 . 1.5013(15) ?
    C6 H6 . 0.9500 ?
    C7 O2 . 1.2170(14) ?
    C7 O1 . 1.3170(12) ?
    C8 F2 . 1.3318(13) ?
    C8 F3 . 1.3384(13) ?
    C8 F1 . 1.3451(13) ?
    N1 O3 . 1.2105(13) ?
    N1 O4 . 1.2153(13) ?
    O1 H1 . 0.86(2) ?
loop_
    _geom_angle_atom_site_label_1
    _geom_angle_atom_site_label_2
    _geom_angle_atom_site_label_3
    _geom_angle_site_symmetry_1
    _geom_angle_site_symmetry_3
    _geom_angle
    _geom_angle_publ_flag
    C6 C1 C2 . . 119.12(9) ?
    C6 C1 C7 . . 118.16(8) ?
    C2 C1 C7 . . 122.67(9) ?
    C3 C2 C1 . . 118.06(9) ?
    C3 C2 Cl1 . . 117.94(7) ?
    C1 C2 Cl1 . . 124.00(8) ?
    C4 C3 C2 . . 123.52(8) ?
    C4 C3 N1 . . 117.66(9) ?
    C2 C3 N1 . . 118.82(9) ?
    C3 C4 C5 . . 117.72(9) ?
    C3 C4 H4 . . 121.1 ?
    C5 C4 H4 . . 121.1 ?
    C6 C5 C4 . . 120.63(9) ?
    C6 C5 C8 . . 120.31(8) ?
    C4 C5 C8 . . 118.95(9) ?
    C5 C6 C1 . . 120.93(9) ?
    C5 C6 H6 . . 119.5 ?
    C1 C6 H6 . . 119.5 ?
    O2 C7 O1 . . 124.60(9) ?
    O2 C7 C1 . . 123.69(9) ?
    O1 C7 C1 . . 111.69(9) ?
    F2 C8 F3 . . 107.89(9) ?
    F2 C8 F1 . . 106.91(9) ?
    F3 C8 F1 . . 105.88(9) ?
    F2 C8 C5 . . 112.71(8) ?
    F3 C8 C5 . . 111.35(9) ?
    F1 C8 C5 . . 111.73(8) ?
    O3 N1 O4 . . 125.01(10) ?
    O3 N1 C3 . . 117.49(9) ?
    O4 N1 C3 . . 117.50(9) ?
    C7 O1 H1 . . 109.2(15) ?
loop_
    _geom_torsion_atom_site_label_1
    _geom_torsion_atom_site_label_2
    _geom_torsion_atom_site_label_3
    _geom_torsion_atom_site_label_4
    _geom_torsion_site_symmetry_1
    _geom_torsion_site_symmetry_2
    _geom_torsion_site_symmetry_3
    _geom_torsion_site_symmetry_4
    _geom_torsion
    _geom_torsion_publ_flag
    C6 C1 C2 C3 . . . . 1.05(14) ?
    C7 C1 C2 C3 . . . . 178.55(8) ?
    C6 C1 C2 Cl1 . . . . -179.86(7) ?
    C7 C1 C2 Cl1 . . . . -2.36(14) ?
    C1 C2 C3 C4 . . . . -1.35(15) ?
    Cl1 C2 C3 C4 . . . . 179.51(8) ?
    C1 C2 C3 N1 . . . . 179.50(8) ?
    Cl1 C2 C3 N1 . . . . 0.36(12) ?
    C2 C3 C4 C5 . . . . 0.19(15) ?
    N1 C3 C4 C5 . . . . 179.35(9) ?
    C3 C4 C5 C6 . . . . 1.26(15) ?
    C3 C4 C5 C8 . . . . -174.85(9) ?
    C4 C5 C6 C1 . . . . -1.54(15) ?
    C8 C5 C6 C1 . . . . 174.52(9) ?
    C2 C1 C6 C5 . . . . 0.34(14) ?
    C7 C1 C6 C5 . . . . -177.27(9) ?
    C6 C1 C7 O2 . . . . 155.57(10) ?
    C2 C1 C7 O2 . . . . -21.95(15) ?
    C6 C1 C7 O1 . . . . -22.94(12) ?
    C2 C1 C7 O1 . . . . 159.54(9) ?
    C6 C5 C8 F2 . . . . 31.69(14) ?
    C4 C5 C8 F2 . . . . -152.19(10) ?
    C6 C5 C8 F3 . . . . -89.73(12) ?
    C4 C5 C8 F3 . . . . 86.40(12) ?
    C6 C5 C8 F1 . . . . 152.10(9) ?
    C4 C5 C8 F1 . . . . -31.77(13) ?
    C4 C3 N1 O3 . . . . 94.69(13) ?
    C2 C3 N1 O3 . . . . -86.11(13) ?
    C4 C3 N1 O4 . . . . -85.22(13) ?
    C2 C3 N1 O4 . . . . 93.98(12) ?
loop_
    _geom_hbond_atom_site_label_D
    _geom_hbond_atom_site_label_H
    _geom_hbond_atom_site_label_A
    _geom_hbond_site_symmetry_A
    _geom_hbond_distance_DH
    _geom_hbond_distance_HA
    _geom_hbond_distance_DA
    _geom_hbond_angle_DHA
    _geom_hbond_publ_flag
    O1 H1 O2 2_766 0.86(2) 1.83(2) 2.6891(13) 176(2) yes
    C4 H4 F3 2_675 0.95 2.66 3.5767(16) 161 yes
    C6 H6 O3 1_445 0.95 2.66 3.5410(19) 154 yes
    C6 H6 O4 1_445 0.95 2.62 3.5019(17) 154 yes
_shelx_space_group_comment
;
The symmetry employed for this shelxl refinement is uniquely defined
by the following loop, which should always be used as a source of
symmetry information in preference to the above space-group names.
They are only intended as comments.
;
_shelx_estimated_absorpt_T_min     0.904
_shelx_estimated_absorpt_T_max     0.989
_shelx_hkl_file
;
  -1   0   0 1876.31   49.20
   1   0   0 1853.91   48.70
  -2   0   0  134.09    3.50
  -2   0   0  119.29    3.20
   2   0   0  137.09    3.60
   2   0   0  130.39    3.40
   2  -1   0  783.02   20.70
   2  -1   0  812.12   21.30
  -2   1   0  848.22   22.00
  -2   1   0  764.22   20.40
   1  -1   0    2.70    0.10
   1  -1   0    3.40    0.10
  -1   1   0    2.90    0.10
  -1   1   0    3.20    0.10
   0  -1   0  592.44   15.00
   0  -1   0  535.55   13.90
   0   1   0  483.45   12.90
   0   1   0  490.95   13.10
  -1  -1   0  143.39    3.80
  -1  -1   0  145.09    3.80
   1   1   0  132.79    3.60
   1   1   0  142.09    3.70
  -2  -1   0   10.30    0.30
  -2  -1   0    9.80    0.30
   2   1   0    9.60    0.30
   2   1   0    9.90    0.30
  -3  -1   0   98.19    2.60
  -3  -1   0   99.49    2.70
   3   1   0  100.29    2.70
   3   1   0  101.49    2.70
  -4  -1   0    0.10    0.10
  -4  -1   0    0.20    0.10
   4   1   0    0.20    0.10
   4   1   0    0.50    0.10
   3  -2   0  385.56   10.10
   3  -2   0  390.66   10.20
  -3   2   0  402.66   10.50
  -3   2   0  364.86    9.80
   2  -2   0  725.63   18.90
   2  -2   0  704.43   18.50
  -2   2   0  749.82   19.40
  -2   2   0  689.73   18.20
   1  -2   0   92.99    2.50
   1  -2   0   93.69    2.50
  -1   2   0   88.09    2.40
  -1   2   0   96.19    2.50
   0  -2   0  859.81   23.00
   0  -2   0  930.01   24.30
   0   2   0 1022.80   26.00
   0   2   0  912.11   24.00
  -1  -2   0  712.23   18.50
  -1  -2   0  694.83   18.20
   1   2   0  710.93   18.50
   1   2   0  685.53   18.00
  -2  -2   0   47.50    1.30
  -3  -2   0 1183.48   30.80
  -3  -2   0 1201.28   31.20
   3   2   0 1183.38   30.80
   3   2   0 1094.69   29.20
  -4  -2   0    8.90    0.30
   4   2   0    8.40    0.30
   4   2   0    7.90    0.30
   5   2   0  156.18    4.30
   5   2   0  175.48    4.70
   4  -3   0   77.89    2.10
   4  -3   0   72.79    2.00
  -4   3   0   77.29    2.10
  -4   3   0   72.29    2.00
   3  -3   0   46.90    1.30
   3  -3   0   44.60    1.20
  -3   3   0   47.20    1.30
  -3   3   0   41.20    1.20
   2  -3   0 1027.90   26.90
   1  -3   0 1028.50   26.90
   1  -3   0 1032.70   26.90
  -1   3   0 1024.10   26.80
  -1   3   0 1023.90   26.80
   0  -3   0 2695.83   71.59
   0  -3   0 2924.51   75.89
   0   3   0 3027.70   77.79
   0   3   0 2827.82   73.99
  -1  -3   0  128.29    3.40
   1   3   0  123.69    3.30
  -2  -3   0 1299.17   34.30
  -2  -3   0 1388.86   36.00
   2   3   0 1366.06   35.60
   2   3   0 1347.97   35.30
  -3  -3   0 2598.84   67.99
  -3  -3   0 2539.25   66.89
   3   3   0 2647.04   68.89
   3   3   0 2682.63   69.59
  -4  -3   0  110.59    3.00
  -4  -3   0  111.29    3.00
   4   3   0  111.09    3.00
   4   3   0  110.09    3.00
   5   3   0   32.90    1.10
   5   3   0   34.40    1.00
   5  -4   0  380.16   10.00
   5  -4   0  367.36    9.80
  -5   4   0  372.56    9.90
  -5   4   0  379.56   10.10
   4  -4   0  343.27    9.10
  -4   4   0  365.76    9.50
  -4   4   0  333.67    8.90
   3  -4   0   25.40    0.80
   3  -4   0   27.50    0.80
  -3   4   0   26.30    0.80
  -3   4   0   30.80    0.90
   2  -4   0 1018.10   26.70
   2  -4   0 1034.40   27.00
   1  -4   0  413.76   10.90
   1  -4   0  428.46   11.20
  -1   4   0  417.56   11.00
  -1   4   0  419.96   11.00
   0  -4   0   56.09    1.60
   0  -4   0   58.79    1.60
   0   4   0   59.89    1.60
   0   4   0   52.09    1.50
  -1  -4   0  613.94   16.00
  -1  -4   0  593.84   15.70
   1   4   0  607.34   15.90
   1   4   0  604.14   15.90
  -2  -4   0  149.09    4.00
  -2  -4   0  152.48    4.10
   2   4   0  147.59    4.00
   2   4   0  144.49    3.90
  -3  -4   0  248.28    6.60
  -3  -4   0  248.48    6.60
   3   4   0  257.27    6.80
   3   4   0  247.98    6.60
  -4  -4   0  127.29    3.50
  -4  -4   0  129.19    3.50
   4   4   0  128.99    3.50
   5   4   0   93.79    2.70
   5   4   0   93.09    2.60
   5  -5   0   59.59    1.70
   5  -5   0   54.89    1.60
  -5   5   0   56.19    1.60
  -5   5   0   55.09    1.60
   4  -5   0  542.95   14.30
   4  -5   0  556.14   14.60
  -4   5   0  533.25   14.10
  -4   5   0  554.44   14.50
   3  -5   0    5.30    0.30
   3  -5   0    7.00    0.30
  -3   5   0    5.00    0.30
   2  -5   0  239.18    6.30
   2  -5   0  236.78    6.30
  -2   5   0  238.58    6.30
  -2   5   0  236.08    6.30
   1  -5   0 2143.39   56.09
   1  -5   0 2146.09   56.19
  -1   5   0 2209.48   57.39
  -1   5   0 2152.78   56.29
   0  -5   0  471.25   12.40
   0  -5   0  477.15   12.50
   0   5   0  444.06   11.90
   0   5   0  465.15   12.20
  -1  -5   0  703.83   18.50
  -1  -5   0  681.33   18.10
   1   5   0  719.33   18.80
   1   5   0  700.43   18.40
  -2  -5   0  938.71   24.60
   2   5   0  920.51   24.20
  -3  -5   0    3.00    0.30
  -3  -5   0    3.40    0.30
   3   5   0    3.80    0.30
   3   5   0    3.50    0.30
  -4  -5   0   62.29    1.80
  -4  -5   0   59.69    1.80
   4   5   0   60.79    1.80
   4   5   0   61.09    1.80
   5   5   0   35.60    1.20
   5   5   0   35.80    1.20
   6  -6   0   42.10    1.30
   6  -6   0   45.20    1.30
   5  -6   0    1.30    0.20
   5  -6   0    1.60    0.20
  -5   6   0    1.30    0.20
  -5   6   0    1.60    0.20
   4  -6   0  258.97    6.90
   4  -6   0  259.07    6.90
  -4   6   0  255.47    6.80
   3  -6   0  182.38    4.90
   3  -6   0  186.88    5.00
  -3   6   0  187.28    5.00
  -3   6   0  182.18    4.90
   2  -6   0  723.33   19.00
  -2   6   0  715.43   18.80
   1  -6   0   93.69    2.60
   1  -6   0  101.09    2.80
  -1   6   0  100.49    2.80
  -1   6   0   98.19    2.70
   0  -6   0   41.80    1.30
   0  -6   0   39.70    1.20
   0   6   0   41.50    1.30
   0   6   0   41.20    1.20
  -1  -6   0   67.29    1.90
  -1  -6   0   70.39    2.00
   1   6   0   67.59    2.00
   1   6   0   67.49    1.90
  -2  -6   0  115.99    3.20
  -2  -6   0  117.89    3.20
   2   6   0  116.39    3.20
   2   6   0  113.09    3.10
  -3  -6   0    0.90    0.20
  -3  -6   0    1.00    0.20
   3   6   0    0.80    0.20
   3   6   0    0.70    0.30
  -4  -6   0   20.40    0.80
   4   6   0   21.00    0.80
   4   6   0   21.40    0.80
   6  -7   0   19.40    0.70
   6  -7   0   17.50    0.70
   5  -7   0  162.38    4.40
   5  -7   0  168.68    4.60
  -5   7   0  155.58    4.30
  -5   7   0  162.38    4.50
   4  -7   0    0.20    0.20
   4  -7   0    0.40    0.20
  -4   7   0    0.40    0.20
  -4   7   0    0.40    0.20
   3  -7   0  280.47    7.50
   3  -7   0  280.47    7.50
  -3   7   0  276.67    7.40
  -3   7   0  282.97    7.50
   2  -7   0    6.50    0.40
   2  -7   0    8.70    0.40
  -2   7   0    6.70    0.40
  -2   7   0    8.10    0.40
   1  -7   0   11.00    0.50
   1  -7   0   10.50    0.40
  -1   7   0   10.70    0.50
  -1   7   0   10.10    0.50
   0  -7   0   79.89    2.30
   0  -7   0   79.59    2.30
   0   7   0   78.69    2.30
   0   7   0   81.69    2.30
  -1  -7   0  180.78    4.90
   1   7   0  175.18    4.80
  -2  -7   0   14.10    0.60
   2   7   0   14.30    0.60
  -3  -7   0   23.10    0.90
  -3  -7   0   25.60    0.90
   3   7   0   25.70    1.00
   3   7   0   23.80    0.90
  -4  -7   0  281.47    7.50
  -4  -7   0  265.87    7.20
   4   7   0  259.07    7.10
   4   7   0  251.97    7.00
   6  -8   0    0.30    0.30
   6  -8   0    0.00    0.30
   5  -8   0  250.67    6.80
  -5   8   0  249.48    6.70
   4  -8   0   29.00    1.00
   4  -8   0   29.00    1.00
  -4   8   0   29.60    1.00
  -4   8   0   30.80    1.10
   3  -8   0    6.50    0.40
   3  -8   0    7.70    0.40
  -3   8   0    6.60    0.40
  -3   8   0    8.00    0.40
   2  -8   0   30.70    1.00
   2  -8   0   32.20    1.00
  -2   8   0   35.30    1.10
  -2   8   0   28.70    1.00
   1  -8   0    6.90    0.40
  -1   8   0    6.40    0.40
   0  -8   0  144.99    4.00
   0  -8   0  142.89    3.90
   0   8   0  151.58    4.10
   0   8   0  144.79    4.00
  -1  -8   0  332.47    8.80
  -1  -8   0  319.37    8.60
   1   8   0  321.57    8.60
   1   8   0  320.77    8.60
  -2  -8   0  428.96   11.40
  -2  -8   0  431.46   11.50
   2   8   0  431.76   11.50
   2   8   0  431.76   11.50
  -3  -8   0    6.10    0.40
  -3  -8   0    5.40    0.40
   3   8   0    6.00    0.40
   5  -9   0    6.70    0.50
   5  -9   0    6.10    0.40
  -5   9   0    6.40    0.40
  -5   9   0    6.40    0.40
   4  -9   0  185.98    5.10
   4  -9   0  177.08    4.90
  -4   9   0  175.38    4.90
  -4   9   0  184.38    5.00
   3  -9   0   52.69    1.60
   3  -9   0   57.69    1.70
  -3   9   0   58.39    1.80
  -3   9   0   54.79    1.70
   2  -9   0   12.10    0.50
   2  -9   0   11.00    0.50
  -2   9   0   11.10    0.50
  -2   9   0   12.80    0.60
   1  -9   0    8.10    0.40
   1  -9   0    6.80    0.40
  -1   9   0    8.00    0.40
  -1   9   0    7.30    0.40
   0  -9   0  214.38    5.80
   0   9   0  223.08    6.00
  -1  -9   0   96.89    2.80
  -1  -9   0   86.49    2.50
   1   9   0   89.89    2.60
   1   9   0   87.89    2.60
  -2  -9   0    0.90    0.30
  -2  -9   0    0.60    0.30
   2   9   0    1.40    0.30
   2   9   0    0.80    0.30
   4 -10   0  108.59    3.10
   4 -10   0  112.59    3.20
  -4  10   0  109.29    3.20
  -4  10   0  111.89    3.20
   3 -10   0    0.10    0.20
   3 -10   0    0.40    0.20
  -3  10   0    0.40    0.20
  -3  10   0    0.10    0.20
   2 -10   0  202.68    5.50
   2 -10   0  192.58    5.30
   1 -10   0  416.46   11.10
   1 -10   0  419.66   11.20
  -1  10   0  423.06   11.20
  -1  10   0  419.86   11.20
   0 -10   0  120.59    3.40
   0 -10   0  118.49    3.40
   0  10   0  115.59    3.30
   0  10   0  125.59    3.50
  -1 -10   0   61.49    1.90
  -1 -10   0   57.99    1.80
   1  10   0   58.99    1.80
   1  10   0   60.19    1.90
   3 -11   0   59.29    1.80
  -3  11   0   60.09    1.90
   2 -11   0    1.00    0.30
   2 -11   0    1.60    0.30
  -2  11   0    1.20    0.30
  -2  11   0    1.00    0.30
   1 -11   0  297.37    8.10
   1 -11   0  304.37    8.20
  -1  11   0  307.37    8.20
  -1  11   0  298.17    8.10
   0 -11   0   26.20    1.00
   0 -11   0   24.00    0.90
   0  11   0   27.20    1.00
   0  11   0   24.30    1.00
   0  11  -1  208.68    5.70
   0  11  -1  202.98    5.60
   0 -11   1  207.98    5.70
   0 -11   1  200.78    5.50
  -1  11  -1   33.90    1.10
  -1  11  -1   31.50    1.10
   1 -11   1   31.80    1.10
   1 -11   1   32.30    1.10
  -2  11  -1   83.99    2.50
  -2  11  -1   85.79    2.50
   2 -11   1   83.39    2.50
   2 -11   1   81.39    2.40
  -3  11  -1  125.99    3.60
   3 -11   1  127.29    3.60
   1  10  -1  772.32   20.40
   1  10  -1  752.02   20.00
  -1 -10   1  769.92   20.30
  -1 -10   1  770.02   20.30
   0  10  -1   38.70    1.30
   0  10  -1   43.70    1.40
   0 -10   1   40.00    1.30
   0 -10   1   44.10    1.40
  -1  10  -1    7.20    0.40
  -1  10  -1    8.60    0.50
   1 -10   1    7.00    0.40
   1 -10   1    8.00    0.50
  -2  10  -1   14.40    0.60
  -2  10  -1   13.60    0.60
   2 -10   1   15.00    0.60
   2 -10   1   14.10    0.60
  -3  10  -1   11.80    0.60
  -3  10  -1   11.40    0.60
   3 -10   1   12.50    0.60
   3 -10   1   11.10    0.60
  -4  10  -1  121.29    3.50
  -4  10  -1  125.59    3.60
   4 -10   1  124.19    3.50
   4 -10   1  125.29    3.50
   2   9  -1   60.09    1.90
   2   9  -1   57.29    1.80
  -2  -9   1   60.29    1.80
  -2  -9   1   57.89    1.80
   1   9  -1  188.38    5.20
  -1  -9   1  191.18    5.20
  -1  -9   1  190.48    5.20
   0   9  -1    0.10    0.20
   0  -9   1    0.40    0.20
  -1   9  -1   83.99    2.40
  -1   9  -1   80.59    2.30
   1  -9   1   80.69    2.30
   1  -9   1   82.89    2.40
  -2   9  -1  110.69    3.10
  -2   9  -1  111.29    3.10
   2  -9   1  109.79    3.10
   2  -9   1  112.49    3.10
  -3   9  -1  141.09    3.90
  -3   9  -1  141.89    3.90
   3  -9   1  138.39    3.90
   3  -9   1  142.09    3.90
  -4   9  -1  115.29    3.30
  -4   9  -1  117.99    3.30
   4  -9   1  119.79    3.40
   4  -9   1  115.89    3.30
  -5   9  -1   11.50    0.60
  -5   9  -1   11.00    0.60
   5  -9   1   10.20    0.60
   5  -9   1   11.20    0.60
   3   8  -1  231.58    6.30
  -3  -8   1  231.28    6.30
   2   8  -1   67.59    2.00
   2   8  -1   68.89    2.00
  -2  -8   1   66.29    2.00
  -2  -8   1   70.09    2.10
   1   8  -1   28.50    1.00
   1   8  -1   28.60    1.00
  -1  -8   1   28.30    1.00
  -1  -8   1   29.50    1.00
   0   8  -1  400.06   10.60
   0   8  -1  383.56   10.30
   0  -8   1  392.26   10.40
   0  -8   1  402.66   10.60
  -1   8  -1  240.88    6.50
   1  -8   1  249.78    6.70
  -3   8  -1  240.18    6.50
  -3   8  -1  241.38    6.50
   3  -8   1  243.68    6.50
   3  -8   1  235.98    6.40
  -4   8  -1    0.30    0.20
   4  -8   1    0.10    0.20
  -5   8  -1  443.96   11.80
  -5   8  -1  439.26   11.70
   5  -8   1  432.86   11.60
   5  -8   1  436.06   11.60
   4   7  -1    1.00    0.30
   4   7  -1    1.00    0.30
  -4  -7   1    1.00    0.30
  -4  -7   1    1.20    0.30
   3   7  -1   91.79    2.60
   3   7  -1   86.99    2.50
  -3  -7   1   86.69    2.50
  -3  -7   1   90.99    2.60
   2   7  -1  122.49    3.40
  -2  -7   1  123.99    3.40
   1   7  -1    4.50    0.30
  -1  -7   1    4.00    0.30
   0   7  -1  170.98    4.70
   0   7  -1  177.38    4.80
   0  -7   1  184.78    5.00
   0  -7   1  178.38    4.80
  -1   7  -1   66.19    1.90
  -1   7  -1   65.99    1.90
   1  -7   1   66.09    1.90
   1  -7   1   64.69    1.90
  -2   7  -1  780.82   20.30
  -2   7  -1  786.22   20.30
   2  -7   1  690.33   18.50
   2  -7   1  690.73   18.50
  -3   7  -1   20.60    0.70
  -3   7  -1   20.00    0.70
   3  -7   1   20.10    0.70
   3  -7   1   20.30    0.70
  -4   7  -1    0.40    0.20
  -4   7  -1    0.40    0.20
   4  -7   1    0.20    0.20
   4  -7   1    0.40    0.20
  -5   7  -1   19.60    0.70
  -5   7  -1   20.20    0.70
   5  -7   1   20.00    0.70
   5  -7   1   19.70    0.70
   6  -7   1   40.70    1.30
   6  -7   1   42.60    1.30
   4   6  -1  257.97    7.00
   4   6  -1  255.07    6.90
  -4  -6   1  256.67    6.90
  -4  -6   1  261.87    7.00
   3   6  -1  151.58    4.20
   3   6  -1  159.48    4.30
  -3  -6   1  152.68    4.20
  -3  -6   1  154.98    4.20
   2   6  -1   17.40    0.70
   2   6  -1   17.70    0.60
  -2  -6   1   17.50    0.60
  -2  -6   1   16.20    0.60
   1   6  -1  657.13   17.30
   1   6  -1  647.34   17.00
  -1  -6   1  649.14   17.10
  -1  -6   1  647.44   17.00
   0   6  -1  253.57    6.70
   0   6  -1  244.48    6.50
   0  -6   1  235.08    6.40
   0  -6   1  241.68    6.50
  -1   6  -1   91.19    2.60
  -1   6  -1  102.19    2.80
   1  -6   1  102.09    2.80
   1  -6   1   87.59    2.50
  -2   6  -1  440.16   11.50
   2  -6   1  389.76   10.50
  -3   6  -1  211.98    5.70
  -3   6  -1  220.78    5.90
   3  -6   1  219.58    5.90
   3  -6   1  214.58    5.80
  -4   6  -1   46.60    1.40
   4  -6   1   48.10    1.40
  -5   6  -1  148.19    3.90
  -5   6  -1  131.39    3.60
   5  -6   1  131.29    3.60
   6  -6   1    0.80    0.20
   6  -6   1    1.00    0.20
   5   5  -1  261.37    7.10
   5   5  -1  268.97    7.30
   4   5  -1   56.49    1.70
   4   5  -1   60.39    1.80
  -4  -5   1   59.49    1.80
  -4  -5   1   58.09    1.70
   3   5  -1   29.20    1.00
   3   5  -1   29.90    0.90
  -3  -5   1   28.40    0.90
  -3  -5   1   27.50    0.90
   2   5  -1  384.66   10.10
  -2  -5   1  375.26   10.00
   1   5  -1   55.59    1.60
   1   5  -1   52.89    1.60
  -1  -5   1   57.09    1.60
  -1  -5   1   55.09    1.60
   0   5  -1  964.60   25.00
   0   5  -1  867.41   23.20
   0  -5   1  980.90   25.30
   0  -5   1  923.51   24.30
  -1   5  -1  148.29    4.00
  -1   5  -1  148.69    4.00
   1  -5   1  150.48    4.00
   1  -5   1  149.79    4.00
  -2   5  -1   51.99    1.50
  -2   5  -1   52.29    1.50
   2  -5   1   53.09    1.50
   2  -5   1   52.09    1.50
  -3   5  -1    5.20    0.30
  -3   5  -1    5.00    0.30
   3  -5   1    4.50    0.30
   3  -5   1    5.10    0.30
  -4   5  -1   76.79    2.10
  -4   5  -1   69.69    2.00
   4  -5   1   69.69    2.00
   4  -5   1   73.29    2.00
  -5   5  -1 1186.58   31.00
  -5   5  -1 1137.19   30.00
   5  -5   1 1156.78   30.40
   5   4  -1    4.00    0.40
   4   4  -1  575.54   15.30
   4   4  -1  596.34   15.70
  -4  -4   1  621.84   16.20
   3   4  -1   53.69    1.60
   3   4  -1   63.59    1.80
  -3  -4   1   54.89    1.60
  -3  -4   1   52.69    1.60
   2   4  -1 1089.49   28.70
   2   4  -1 1096.69   28.80
  -2  -4   1 1132.49   29.50
  -2  -4   1 1122.09   29.30
   1   4  -1  106.99    2.90
   1   4  -1  105.09    2.90
  -1  -4   1  111.39    3.00
  -1  -4   1  108.79    2.90
   0   4  -1  329.77    8.70
   0   4  -1  324.57    8.60
   0  -4   1  322.67    8.50
   0  -4   1  325.57    8.60
  -1   4  -1  356.86    9.40
  -1   4  -1  354.06    9.40
   1  -4   1  351.76    9.30
   1  -4   1  367.26    9.60
  -2   4  -1   54.49    1.50
  -2   4  -1   46.30    1.30
   2  -4   1   45.70    1.30
   2  -4   1   53.59    1.50
  -3   4  -1  328.57    8.70
   3  -4   1  367.66    9.50
   3  -4   1  315.97    8.50
  -4   4  -1    1.50    0.20
  -4   4  -1    1.00    0.20
   4  -4   1    1.20    0.10
   4  -4   1    1.30    0.20
   5   3  -1   15.30    0.60
   5   3  -1   16.30    0.60
   4   3  -1  111.59    3.10
   4   3  -1  112.49    3.10
  -4  -3   1  111.29    3.00
  -4  -3   1  111.79    3.00
   3   3  -1    5.30    0.30
   3   3  -1    5.20    0.30
  -3  -3   1    5.20    0.30
  -3  -3   1    5.20    0.30
   2   3  -1  276.97    7.30
   2   3  -1  263.07    7.00
  -2  -3   1  263.37    7.00
  -2  -3   1  272.17    7.20
   1   3  -1    0.30    0.20
   1   3  -1    0.30    0.10
  -1  -3   1    0.40    0.20
  -1  -3   1    0.60    0.20
   0   3  -1    0.50    0.10
   0   3  -1    0.60    0.10
   0  -3   1    0.40    0.10
   0  -3   1    0.70    0.10
  -1   3  -1 7294.27  190.58
  -1   3  -1 7241.98  189.68
   1  -3   1 7734.23  198.98
   1  -3   1 7206.68  188.98
  -2   3  -1  589.44   15.50
   2  -3   1  615.14   16.00
  -3   3  -1 1051.79   27.20
  -3   3  -1 1031.80   26.80
   3  -3   1  936.71   25.00
   3  -3   1  997.70   26.20
  -4   3  -1  311.57    8.30
  -4   3  -1  317.57    8.40
   4  -3   1  318.17    8.40
   4  -3   1  316.47    8.40
   5   2  -1    9.30    0.40
   4   2  -1  923.61   24.20
  -4  -2   1  929.61   24.40
  -4  -2   1  931.41   24.40
   3   2  -1  656.03   17.40
   3   2  -1  706.33   18.40
  -3  -2   1  693.63   18.10
  -3  -2   1  709.23   18.50
   2   2  -1  253.07    6.70
   2   2  -1  243.78    6.50
  -2  -2   1  254.57    6.70
  -2  -2   1  253.57    6.70
   1   2  -1  375.36    9.90
   1   2  -1  397.56   10.40
  -1  -2   1  403.56   10.50
  -1  -2   1  380.36   10.00
   0   2  -1  783.42   20.70
   0   2  -1  790.02   20.80
   0  -2   1  806.72   21.10
   0  -2   1  852.31   21.90
  -1   2  -1  475.35   12.40
  -1   2  -1  480.65   12.50
   1  -2   1  459.75   12.10
   1  -2   1  477.95   12.50
  -2   2  -1    0.70    0.10
  -2   2  -1    0.30    0.10
   2  -2   1    0.30    0.10
   2  -2   1    0.20    0.10
  -3   2  -1    8.80    0.30
  -3   2  -1    9.50    0.30
   3  -2   1    8.90    0.30
   3  -2   1    9.50    0.30
   4   1  -1  119.69    3.20
   4   1  -1  119.79    3.20
  -4  -1   1  114.99    3.10
  -4  -1   1  116.79    3.10
   3   1  -1   35.20    1.00
   3   1  -1   33.80    0.90
  -3  -1   1   32.90    0.90
  -3  -1   1   33.80    0.90
   2   1  -1  594.64   15.50
   2   1  -1  579.64   15.20
  -2  -1   1  576.34   15.10
  -2  -1   1  581.54   15.20
   1   1  -1 3301.27   85.79
   1   1  -1 3510.55   89.79
  -1  -1   1 3064.59   81.39
  -1  -1   1 3198.48   83.89
   0   1  -1  382.56    9.80
   0   1  -1  339.37    9.00
   0  -1   1  369.36    9.60
   0  -1   1  351.56    9.30
  -1   1  -1  276.67    7.20
  -1   1  -1  284.47    7.40
   1  -1   1  267.97    7.10
   1  -1   1  273.97    7.20
   2  -1   1  264.87    7.20
   4   0  -1   28.30    0.80
   4   0  -1   25.90    0.70
   3   0  -1  421.06   11.00
   3   0  -1  426.16   11.10
  -3   0   1  415.86   11.00
  -3   0   1  408.56   10.80
   2   0  -1 1097.49   28.80
   2   0  -1 1111.09   29.00
  -2   0   1 1118.39   29.20
  -2   0   1 1105.69   28.90
   1   0  -1   11.70    0.30
   1   0  -1   11.10    0.30
  -1   0   1   11.30    0.30
  -1   0   1   12.00    0.30
   0   0  -1  120.09    3.10
   0   0  -1  114.99    3.00
   0   0   1  116.39    3.10
   0   0   1  116.69    3.10
  -1   0  -1  660.13   17.50
   1   0   1  701.63   18.30
   3  -1  -1 3208.58   83.19
   3  -1  -1 3294.67   84.89
  -3   1   1 2710.03   73.89
  -3   1   1 3133.59   81.89
   2  -1  -1   61.59    1.70
   2  -1  -1   62.29    1.70
  -2   1   1   65.49    1.70
  -2   1   1   64.39    1.70
   1  -1  -1 3119.59   81.59
  -1   1   1 3223.28   83.59
  -1   1   1 3130.59   81.79
   0  -1  -1  129.39    3.40
   0  -1  -1  128.29    3.40
   0   1   1  130.99    3.40
   0   1   1  134.39    3.50
  -1  -1  -1  308.27    8.10
  -1  -1  -1  313.67    8.20
   1   1   1  317.47    8.30
   1   1   1  304.07    8.00
  -2  -1  -1  340.87    8.90
  -2  -1  -1  334.07    8.80
  -3  -1  -1  113.59    3.00
  -3  -1  -1  116.89    3.10
   3   1   1  115.49    3.10
   3   1   1  107.09    2.90
   4  -2  -1  189.78    5.00
   4  -2  -1  182.78    4.90
  -4   2   1  188.18    5.00
  -4   2   1  185.58    5.00
   3  -2  -1  350.76    9.20
   3  -2  -1  360.46    9.40
  -3   2   1  360.66    9.40
  -3   2   1  344.17    9.10
   2  -2  -1  116.39    3.10
   2  -2  -1  115.59    3.10
   1  -2  -1  159.18    4.20
   1  -2  -1  160.28    4.20
  -1   2   1  158.68    4.20
  -1   2   1  161.58    4.20
   0  -2  -1 1867.01   49.70
   0  -2  -1 1716.43   46.90
   0   2   1 2267.07   57.29
   0   2   1 2190.38   55.79
  -1  -2  -1 3870.61  101.29
  -1  -2  -1 4041.70  104.59
   1   2   1 3860.31  101.09
   1   2   1 3919.81  102.19
  -2  -2  -1 2124.09   54.99
   2   2   1 2002.50   52.69
  -3  -2  -1 1707.13   44.40
   3   2   1 1643.24   43.20
  -4  -2  -1    1.10    0.10
  -4  -2  -1    0.70    0.10
   4   2   1    0.70    0.20
   4   2   1    0.60    0.10
   4  -3  -1  180.98    4.80
   4  -3  -1  182.38    4.80
  -4   3   1  192.48    5.00
  -4   3   1  181.98    4.80
   3  -3  -1  283.67    7.50
  -3   3   1  276.27    7.30
   2  -3  -1    0.60    0.10
   2  -3  -1    0.70    0.10
  -2   3   1    0.80    0.20
  -2   3   1    0.70    0.10
   1  -3  -1 1496.05   39.10
   1  -3  -1 1494.95   39.10
  -1   3   1 1501.25   39.20
  -1   3   1 1540.35   40.00
   0  -3  -1  287.77    7.60
   0   3   1  283.77    7.50
  -1  -3  -1  249.78    6.50
  -1  -3  -1  221.48    6.00
   1   3   1  248.68    6.50
   1   3   1  221.58    6.00
  -2  -3  -1   35.20    1.00
  -2  -3  -1   34.50    1.00
   2   3   1   34.80    1.00
   2   3   1   34.50    1.00
  -3  -3  -1  648.24   16.90
  -3  -3  -1  593.74   15.80
   3   3   1  654.33   17.00
   3   3   1  618.14   16.30
  -4  -3  -1  272.57    7.20
  -4  -3  -1  265.37    7.10
   4   3   1  265.27    7.10
   4   3   1  282.57    7.40
   5   3   1   60.79    1.70
   5   3   1   60.79    1.70
   5  -4  -1  160.38    4.30
   4  -4  -1  144.19    3.80
   4  -4  -1  136.39    3.70
  -4   4   1  142.39    3.80
  -4   4   1  144.69    3.90
   3  -4  -1    0.70    0.10
   3  -4  -1    0.90    0.10
  -3   4   1    0.60    0.10
  -3   4   1    1.00    0.10
   2  -4  -1 1348.27   35.10
   2  -4  -1 1338.77   34.90
  -2   4   1 1355.76   35.20
  -2   4   1 1268.57   33.60
   1  -4  -1  613.84   16.00
   1  -4  -1  615.64   16.10
  -1   4   1  602.94   15.80
  -1   4   1  587.44   15.50
   0  -4  -1 2169.68   57.49
   0  -4  -1 2219.78   58.39
   0   4   1 2408.46   61.99
   0   4   1 2356.56   60.99
  -1  -4  -1   20.30    0.70
  -1  -4  -1   19.10    0.60
   1   4   1   19.90    0.60
   1   4   1   19.90    0.70
  -2  -4  -1  415.76   11.00
  -2  -4  -1  425.36   11.20
   2   4   1  443.06   11.50
   2   4   1  407.46   10.80
  -3  -4  -1   15.20    0.50
  -3  -4  -1   14.80    0.50
   3   4   1   13.30    0.50
   3   4   1   15.80    0.60
   4   4   1  148.09    4.00
   4   4   1  152.08    4.10
   5   4   1  176.18    4.80
   5   4   1  180.48    4.90
   6  -5  -1  237.38    6.30
   6  -5  -1  211.38    5.80
   5  -5  -1   53.99    1.60
   5  -5  -1   57.39    1.60
  -5   5   1   55.39    1.60
  -5   5   1   56.29    1.60
   4  -5  -1    5.60    0.30
   4  -5  -1    6.40    0.30
  -4   5   1    6.30    0.30
  -4   5   1    6.30    0.30
   3  -5  -1 2014.10   52.79
   3  -5  -1 2125.89   54.89
  -3   5   1 2002.90   52.59
  -3   5   1 2025.50   52.99
   2  -5  -1  625.14   16.40
   2  -5  -1  637.34   16.70
  -2   5   1  619.94   16.30
  -2   5   1  629.04   16.50
   1  -5  -1  656.73   17.20
   1  -5  -1  647.64   17.00
  -1   5   1  646.04   17.00
  -1   5   1  648.34   17.00
   0  -5  -1    0.20    0.10
   0   5   1    0.30    0.20
  -1  -5  -1  717.53   18.80
  -1  -5  -1  717.73   18.80
   1   5   1  704.03   18.60
   1   5   1  728.43   19.10
  -2  -5  -1  244.08    6.50
   2   5   1  244.28    6.50
  -3  -5  -1  533.75   14.10
  -3  -5  -1  550.14   14.50
   3   5   1  540.55   14.30
   3   5   1  551.74   14.50
  -4  -5  -1  111.59    3.10
  -4  -5  -1  118.79    3.30
   4   5   1  123.19    3.50
   4   5   1  113.69    3.20
   5   5   1   13.20    0.60
   5   5   1   12.20    0.60
   6  -6  -1  114.29    3.20
   6  -6  -1  118.39    3.20
   5  -6  -1   73.99    2.10
  -5   6   1   71.89    2.10
   4  -6  -1   44.60    1.30
   4  -6  -1   44.40    1.30
  -4   6   1   45.20    1.30
  -4   6   1   45.40    1.40
   3  -6  -1  328.67    8.70
  -3   6   1  323.97    8.60
   2  -6  -1   86.19    2.40
  -2   6   1   82.99    2.30
   1  -6  -1 1122.59   29.40
   1  -6  -1 1151.28   30.00
  -1   6   1 1165.38   30.20
  -1   6   1 1064.19   28.30
   0  -6  -1    5.30    0.30
   0  -6  -1    4.50    0.30
   0   6   1    4.60    0.30
   0   6   1    5.40    0.30
   1   6   1  103.69    2.90
   1   6   1  100.79    2.80
  -2  -6  -1   24.70    0.80
  -2  -6  -1   23.30    0.80
   2   6   1   25.20    0.90
   2   6   1   23.80    0.80
  -3  -6  -1   34.60    1.10
  -3  -6  -1   34.10    1.10
   3   6   1   32.70    1.10
   3   6   1   35.00    1.10
  -4  -6  -1  461.25   12.10
   4   6   1  431.76   11.60
   6  -7  -1   27.10    0.90
   5  -7  -1  137.69    3.80
   5  -7  -1  144.09    3.90
  -5   7   1  136.89    3.80
  -5   7   1  135.29    3.80
   4  -7  -1   65.09    1.90
   4  -7  -1   68.59    2.00
  -4   7   1   69.99    2.00
  -4   7   1   69.79    2.00
   3  -7  -1   81.29    2.30
   3  -7  -1   82.89    2.30
  -3   7   1   82.29    2.30
  -3   7   1   82.69    2.30
   2  -7  -1  557.04   14.70
   2  -7  -1  567.24   14.90
  -2   7   1  552.34   14.70
  -2   7   1  580.24   15.20
   1  -7  -1    9.40    0.40
   1  -7  -1    9.40    0.40
  -1   7   1    9.60    0.40
  -1   7   1    8.30    0.40
   0  -7  -1  927.41   24.40
   0  -7  -1  952.70   24.90
   0   7   1  942.51   24.70
   0   7   1  938.51   24.70
  -1  -7  -1   48.80    1.50
   1   7   1   46.10    1.40
  -2  -7  -1 1044.40   27.30
   2   7   1 1020.60   26.90
  -3  -7  -1   28.80    1.00
  -3  -7  -1   29.00    1.00
   3   7   1   28.40    1.00
   3   7   1   30.80    1.10
  -4  -7  -1  327.57    8.90
  -4  -7  -1  329.57    8.90
   4   7   1  332.07    8.90
   4   7   1  331.27    8.90
   6  -8  -1    0.30    0.30
   6  -8  -1    0.20    0.30
  -5   8   1   42.60    1.40
  -5   8   1   45.20    1.50
   4  -8  -1   66.89    2.00
   4  -8  -1   65.29    1.90
  -4   8   1   66.99    2.00
  -4   8   1   64.29    1.90
   3  -8  -1  244.38    6.60
   3  -8  -1  251.87    6.70
  -3   8   1  244.38    6.60
  -3   8   1  249.88    6.70
   2  -8  -1  123.49    3.40
  -2   8   1  119.59    3.30
   1  -8  -1  320.77    8.60
   1  -8  -1  319.17    8.50
  -1   8   1  328.67    8.70
  -1   8   1  320.77    8.60
   0  -8  -1 1076.49   28.20
   0  -8  -1 1119.39   29.00
   0   8   1 1044.80   27.60
   0   8   1 1048.90   27.70
  -1  -8  -1    1.30    0.30
  -1  -8  -1    1.10    0.20
  -2  -8  -1  193.18    5.20
  -2  -8  -1  186.98    5.10
   2   8   1  184.18    5.10
   2   8   1  190.88    5.20
   3   8   1    7.70    0.50
   5  -9  -1    3.40    0.40
   5  -9  -1    4.10    0.40
  -5   9   1    3.30    0.40
  -5   9   1    5.30    0.40
   4  -9  -1    4.40    0.40
   4  -9  -1    3.70    0.40
  -4   9   1    3.20    0.40
  -4   9   1    4.50    0.40
   3  -9  -1  420.96   11.20
   3  -9  -1  436.46   11.50
  -3   9   1  437.56   11.60
  -3   9   1  410.86   11.10
   2  -9  -1  491.55   13.10
   2  -9  -1  510.15   13.40
  -2   9   1  507.35   13.40
  -2   9   1  492.75   13.10
   1  -9  -1  557.94   14.60
   1  -9  -1  523.05   14.00
  -1   9   1  538.95   14.30
  -1   9   1  546.85   14.40
   0  -9  -1   12.70    0.60
   0  -9  -1   11.30    0.50
   0   9   1   11.20    0.50
   0   9   1   11.00    0.50
  -1  -9  -1    3.50    0.30
  -1  -9  -1    3.00    0.30
   1   9   1    3.10    0.30
   1   9   1    3.40    0.40
  -2  -9  -1  116.69    3.30
  -2  -9  -1  117.59    3.30
   2   9   1  118.29    3.40
   2   9   1  110.79    3.20
   4 -10  -1   79.29    2.40
   4 -10  -1   78.19    2.30
  -4  10   1   81.39    2.40
  -4  10   1   77.69    2.30
   3 -10  -1  103.59    3.00
   3 -10  -1  103.79    3.00
  -3  10   1  103.19    3.00
  -3  10   1  104.29    3.00
   2 -10  -1  158.28    4.40
   2 -10  -1  160.78    4.40
  -2  10   1  163.58    4.50
  -2  10   1  157.68    4.40
   1 -10  -1   57.69    1.80
   1 -10  -1   57.99    1.80
  -1  10   1   58.39    1.80
  -1  10   1   59.19    1.80
   0 -10  -1  228.78    6.20
   0 -10  -1  224.78    6.20
   0  10   1  238.08    6.40
   0  10   1  235.28    6.40
  -1 -10  -1   39.40    1.30
  -1 -10  -1   37.40    1.30
   1  10   1   38.40    1.30
   1  10   1   37.30    1.30
   3 -11  -1   56.09    1.80
   3 -11  -1   55.09    1.80
  -3  11   1   54.59    1.80
  -3  11   1   58.09    1.80
   2 -11  -1   22.70    0.90
   2 -11  -1   21.50    0.90
  -2  11   1   21.40    0.90
  -2  11   1   22.60    0.90
   1 -11  -1  362.36    9.80
   1 -11  -1  376.76   10.10
  -1  11   1  374.06   10.00
  -1  11   1  367.56    9.90
   0 -11  -1  405.86   10.80
   0 -11  -1  406.16   10.90
   0  11   1  399.86   10.70
   0  11   1  400.06   10.80
   0  11  -2   25.30    1.00
   0  11  -2   25.40    1.00
   0 -11   2   26.10    1.00
   0 -11   2   24.50    1.00
  -1  11  -2  145.39    4.10
  -1  11  -2  146.69    4.10
   1 -11   2  150.68    4.20
   1 -11   2  146.79    4.10
  -2  11  -2  174.28    4.90
  -2  11  -2  186.18    5.10
   2 -11   2  177.78    4.90
   2 -11   2  178.78    4.90
  -3  11  -2  184.58    5.10
   3 -11   2  184.88    5.10
   1  10  -2  381.26   10.20
   1  10  -2  384.56   10.30
  -1 -10   2  378.56   10.20
  -1 -10   2  387.36   10.30
   0  10  -2  337.57    9.10
   0  10  -2  341.17    9.10
   0 -10   2  341.97    9.10
   0 -10   2  334.17    9.00
  -1  10  -2   55.89    1.70
  -1  10  -2   54.79    1.70
   1 -10   2   54.19    1.70
   1 -10   2   58.99    1.80
  -2  10  -2   56.19    1.70
  -2  10  -2   54.09    1.70
   2 -10   2   53.69    1.70
   2 -10   2   56.29    1.70
  -3  10  -2   41.10    1.40
  -3  10  -2   42.50    1.40
   3 -10   2   41.40    1.40
   3 -10   2   43.60    1.40
  -4  10  -2    1.20    0.30
  -4  10  -2    1.80    0.30
   4 -10   2    1.10    0.30
   4 -10   2    2.00    0.40
   2   9  -2   40.90    1.30
   2   9  -2   42.40    1.40
  -2  -9   2   42.10    1.40
  -2  -9   2   41.80    1.40
   1   9  -2    6.40    0.40
   1   9  -2    6.10    0.40
  -1  -9   2    6.90    0.40
  -1  -9   2    6.00    0.40
   0   9  -2   73.49    2.20
   0   9  -2   66.09    2.00
   0  -9   2   69.69    2.10
   0  -9   2   78.99    2.30
  -1   9  -2  410.26   10.90
  -1   9  -2  410.96   11.00
   1  -9   2  410.56   10.90
   1  -9   2  423.86   11.20
  -2   9  -2    3.60    0.30
  -2   9  -2    2.60    0.30
   2  -9   2    3.70    0.30
   2  -9   2    2.70    0.30
  -3   9  -2   77.79    2.30
  -3   9  -2   76.89    2.20
   3  -9   2   75.39    2.20
   3  -9   2   75.89    2.20
  -4   9  -2   83.39    2.40
  -4   9  -2   81.69    2.40
   4  -9   2   81.39    2.40
   4  -9   2   82.99    2.40
  -5   9  -2  104.39    3.00
  -5   9  -2   94.49    2.80
   5  -9   2   98.89    2.90
   5  -9   2   99.79    2.90
   3   8  -2  127.69    3.60
  -3  -8   2  127.59    3.60
   2   8  -2    1.50    0.30
   2   8  -2    1.10    0.30
  -2  -8   2    0.60    0.30
  -2  -8   2    1.00    0.30
   1   8  -2  540.85   14.30
   1   8  -2  549.15   14.50
   0   8  -2  286.47    7.70
   0   8  -2  274.37    7.40
   0  -8   2  287.47    7.70
   0  -8   2  288.27    7.70
  -1   8  -2  508.55   13.60
  -1   8  -2  515.85   13.70
   1  -8   2  530.35   14.00
   1  -8   2  546.15   14.30
  -2   8  -2   20.40    0.80
  -2   8  -2   25.80    0.90
   2  -8   2   25.10    0.90
   2  -8   2   21.40    0.80
  -3   8  -2    2.30    0.30
  -3   8  -2    2.00    0.30
   3  -8   2    1.60    0.20
   3  -8   2    2.20    0.30
  -4   8  -2    9.80    0.50
   4  -8   2    8.70    0.50
  -5   8  -2    7.70    0.50
  -5   8  -2   10.60    0.50
   5  -8   2    8.70    0.50
   5  -8   2    9.00    0.50
   4   7  -2   31.60    1.20
   4   7  -2   32.40    1.10
  -4  -7   2   31.50    1.10
  -4  -7   2   30.20    1.10
   3   7  -2  303.67    8.20
   3   7  -2  304.87    8.10
  -3  -7   2  303.37    8.10
  -3  -7   2  292.97    7.90
   2   7  -2    0.70    0.20
   2   7  -2    0.30    0.30
  -2  -7   2    0.50    0.20
  -2  -7   2    0.30    0.20
   1   7  -2 1471.95   38.60
   1   7  -2 1500.25   39.10
  -1  -7   2 1454.55   38.20
  -1  -7   2 1485.45   38.90
   0   7  -2  299.77    8.00
   0   7  -2  280.37    7.60
   0  -7   2  292.27    7.80
   0  -7   2  296.37    7.90
  -1   7  -2  655.93   17.10
  -1   7  -2  627.74   16.60
   1  -7   2  619.74   16.40
   1  -7   2  624.84   16.50
  -2   7  -2  433.06   11.50
  -2   7  -2  446.86   11.80
   2  -7   2  443.56   11.70
   2  -7   2  451.45   11.90
  -3   7  -2   45.80    1.40
  -3   7  -2   49.90    1.50
   3  -7   2   45.00    1.40
   3  -7   2   49.60    1.50
  -4   7  -2  149.49    4.10
  -4   7  -2  143.99    4.00
   4  -7   2  158.88    4.30
   4  -7   2  154.68    4.20
  -5   7  -2    4.40    0.30
   5  -7   2    3.70    0.30
   5  -7   2    3.80    0.30
   6  -7   2   77.29    2.20
   6  -7   2   78.79    2.30
   4   6  -2   69.59    2.10
  -4  -6   2   76.29    2.20
   3   6  -2  511.05   13.50
  -3  -6   2  519.95   13.70
  -3  -6   2  494.05   13.20
   2   6  -2   44.90    1.40
   2   6  -2   47.60    1.40
  -2  -6   2   46.30    1.40
  -2  -6   2   46.80    1.40
   1   6  -2    0.40    0.20
   1   6  -2    0.50    0.20
  -1  -6   2    0.80    0.20
  -1  -6   2    0.40    0.20
   0   6  -2  169.98    4.60
   0   6  -2  162.28    4.40
   0  -6   2  163.28    4.40
   0  -6   2  166.68    4.50
  -1   6  -2  505.05   13.20
  -1   6  -2  488.25   12.90
   1  -6   2  485.75   12.90
   1  -6   2  487.85   12.90
  -2   6  -2  334.37    8.80
   2  -6   2  329.17    8.80
  -3   6  -2  158.48    4.30
  -3   6  -2  159.48    4.30
   3  -6   2  161.08    4.30
   3  -6   2  159.78    4.30
  -4   6  -2  862.01   22.60
   4  -6   2  854.81   22.50
  -5   6  -2  113.19    3.10
  -5   6  -2  106.39    3.00
   5  -6   2  114.19    3.10
   5  -6   2  109.59    3.00
   6  -6   2    4.40    0.30
   6  -6   2    3.80    0.20
   5   5  -2  397.26   10.70
   5   5  -2  404.96   10.80
   4   5  -2   12.60    0.60
   4   5  -2   12.80    0.50
  -4  -5   2   12.10    0.60
  -4  -5   2   12.10    0.50
   3   5  -2    4.10    0.30
   3   5  -2    4.40    0.30
  -3  -5   2    4.70    0.30
  -3  -5   2    3.80    0.30
   2   5  -2  946.31   24.80
   2   5  -2  919.11   24.20
  -2  -5   2  923.21   24.30
  -2  -5   2  959.70   25.00
   1   5  -2    4.30    0.30
   1   5  -2    4.50    0.30
  -1  -5   2    4.10    0.30
  -1  -5   2    4.40    0.30
   0   5  -2  289.37    7.70
   0  -5   2  304.27    8.00
  -1   5  -2  253.97    6.80
  -1   5  -2  255.37    6.80
   1  -5   2  262.37    6.90
   1  -5   2  261.47    6.90
  -2   5  -2  183.38    4.90
  -2   5  -2  186.48    5.00
   2  -5   2  189.68    5.10
   2  -5   2  194.48    5.20
  -3   5  -2   24.40    0.80
  -3   5  -2   25.70    0.80
   3  -5   2   25.90    0.80
   3  -5   2   26.10    0.80
  -4   5  -2   41.40    1.20
  -4   5  -2   41.60    1.20
   4  -5   2   40.40    1.20
   4  -5   2   39.80    1.20
  -5   5  -2    1.40    0.20
   5  -5   2    0.80    0.20
   5  -5   2    0.60    0.20
   5   4  -2   44.40    1.40
   4   4  -2   62.69    1.80
   4   4  -2   57.19    1.70
  -4  -4   2   55.89    1.70
  -4  -4   2   58.69    1.70
   3   4  -2  840.52   22.10
  -3  -4   2  860.91   22.50
   2   4  -2   10.80    0.40
   2   4  -2   10.90    0.50
  -2  -4   2   11.40    0.40
  -2  -4   2   10.90    0.40
   1   4  -2  387.46   10.20
   1   4  -2  378.76   10.10
  -1  -4   2  398.06   10.40
  -1  -4   2  389.86   10.30
   0   4  -2  909.21   23.70
   0   4  -2  876.51   23.10
   0  -4   2  890.01   23.30
   0  -4   2  901.31   23.50
  -1   4  -2    0.70    0.10
  -1   4  -2    1.20    0.20
   1  -4   2    0.80    0.20
   1  -4   2    1.00    0.20
  -2   4  -2 3404.76   89.09
  -2   4  -2 3486.65   90.59
   2  -4   2 3435.56   89.59
   2  -4   2 3432.16   89.59
  -3   4  -2    5.90    0.30
   3  -4   2    4.70    0.20
  -4   4  -2  200.18    5.30
   4  -4   2  198.48    5.30
   4  -4   2  201.78    5.40
   5   3  -2  136.09    3.70
   5   3  -2  135.29    3.70
   4   3  -2  133.79    3.60
   4   3  -2  132.39    3.60
  -4  -3   2  130.79    3.60
  -4  -3   2  138.49    3.70
   3   3  -2   27.00    0.80
   3   3  -2   24.60    0.80
  -3  -3   2   26.80    0.80
  -3  -3   2   25.10    0.80
   2   3  -2  178.38    4.70
   2   3  -2  185.58    4.90
  -2  -3   2  177.88    4.70
  -2  -3   2  154.48    4.30
   0   3  -2 2308.77   60.19
   0  -3   2 2298.07   59.99
  -1   3  -2  754.52   19.90
  -1   3  -2  778.12   20.40
   1  -3   2  817.42   21.10
   1  -3   2  774.22   20.30
  -2   3  -2   40.30    1.10
   2  -3   2   34.60    1.00
  -3   3  -2  337.87    8.90
  -3   3  -2  348.67    9.10
   3  -3   2  344.47    9.00
   3  -3   2  342.07    9.00
   4  -3   2    8.00    0.30
   4  -3   2    8.20    0.30
   5   2  -2   72.89    2.00
  -5  -2   2   69.99    1.90
  -5  -2   2   69.09    1.90
   4   2  -2    0.60    0.20
   4   2  -2    0.50    0.20
  -4  -2   2    0.40    0.20
  -4  -2   2    0.70    0.20
   3   2  -2  560.04   14.60
   3   2  -2  563.14   14.70
  -3  -2   2  520.35   13.90
   2   2  -2 1854.11   48.20
   2   2  -2 1890.81   48.90
  -2  -2   2 1764.42   46.50
  -2  -2   2 1790.32   47.00
   1   2  -2 1405.36   36.90
  -1  -2   2 1458.35   37.90
   0   2  -2  129.49    3.50
   0   2  -2  128.39    3.40
   0  -2   2  129.59    3.40
   0  -2   2  137.99    3.60
  -1   2  -2 4208.98  111.79
  -1   2  -2 4483.65  116.89
   1  -2   2 4461.55  116.49
   1  -2   2 4789.42  122.69
  -2   2  -2    4.60    0.20
  -2   2  -2    6.20    0.20
   2  -2   2    4.50    0.20
   2  -2   2    5.50    0.20
  -3   2  -2   25.50    0.70
  -3   2  -2   26.10    0.70
   3  -2   2   25.50    0.70
   3  -2   2   26.40    0.70
   5   1  -2    0.40    0.10
   5   1  -2    0.20    0.10
  -5  -1   2    0.30    0.10
  -5  -1   2    0.30    0.10
   4   1  -2  937.81   24.50
  -4  -1   2  919.61   24.20
   3   1  -2   46.50    1.30
  -3  -1   2   44.10    1.20
   2   1  -2  191.28    5.10
   2   1  -2  199.98    5.20
  -2  -1   2  192.48    5.10
  -2  -1   2  202.98    5.30
   1   1  -2   80.09    2.10
   1   1  -2   75.89    2.10
  -1  -1   2   79.69    2.10
  -1  -1   2   78.99    2.10
   0   1  -2 1072.99   27.80
   0   1  -2 1040.20   27.20
   0  -1   2 1055.49   27.50
   0  -1   2 1037.60   27.20
  -1   1  -2   61.99    1.60
  -1   1  -2   63.59    1.70
   1  -1   2   60.99    1.60
   1  -1   2   61.59    1.60
  -2   1  -2 2071.89   54.79
  -2   1  -2 2032.20   53.99
   2  -1   2 2072.99   54.59
   2  -1   2 2106.29   55.19
   4   0  -2  118.79    3.20
   4   0  -2  122.39    3.20
  -4   0   2  121.09    3.20
  -4   0   2  119.89    3.20
   3   0  -2  265.17    7.00
   3   0  -2  264.37    6.90
  -3   0   2  254.97    6.80
  -3   0   2  267.27    7.00
   2   0  -2  131.79    3.50
   2   0  -2  126.49    3.40
   1   0  -2    2.20    0.10
   1   0  -2    1.90    0.10
  -1   0   2    1.80    0.10
  -1   0   2    2.00    0.10
   0   0  -2  110.59    2.90
   0   0  -2  114.39    3.00
   0   0   2  113.09    3.00
   0   0   2  116.19    3.00
  -1   0  -2 1395.56   36.60
  -1   0  -2 1392.36   36.50
   1   0   2 1425.26   37.10
   1   0   2 1434.86   37.30
  -2   0  -2 4919.11  130.19
  -2   0  -2 5084.29  133.39
   2   0   2 5104.09  133.19
   2   0   2 4515.95  121.99
   4  -1  -2    0.90    0.10
   4  -1  -2    1.00    0.10
  -4   1   2    0.80    0.10
  -4   1   2    1.10    0.10
   3  -1  -2   46.00    1.30
   3  -1  -2   46.50    1.30
  -3   1   2   46.20    1.30
  -3   1   2   47.20    1.30
   2  -1  -2  995.50   26.00
   2  -1  -2 1013.80   26.40
  -2   1   2 1018.30   26.50
  -2   1   2  976.40   25.70
   1  -1  -2 5938.91  152.28
   1  -1  -2 4938.41  133.69
  -1   1   2 5820.12  149.99
  -1   1   2 5715.33  148.09
   0  -1  -2    2.00    0.10
   0  -1  -2    2.80    0.10
   0   1   2    2.50    0.10
   0   1   2    2.40    0.10
  -1  -1  -2 7088.79  184.48
  -1  -1  -2 7283.87  188.08
   1   1   2 6783.92  178.88
  -2  -1  -2  143.09    3.80
  -2  -1  -2  144.29    3.80
   2   1   2  159.18    4.10
   2   1   2  146.19    3.90
  -3  -1  -2  152.48    4.00
  -3  -1  -2  149.49    4.00
   3   1   2  150.48    4.00
   3   1   2  154.68    4.10
   4  -2  -2   38.00    1.10
   4  -2  -2   38.00    1.10
  -4   2   2   37.20    1.10
  -4   2   2   38.70    1.10
   3  -2  -2   40.00    1.10
   3  -2  -2   38.50    1.10
  -3   2   2   41.90    1.10
  -3   2   2   35.20    1.00
   2  -2  -2 2029.30   52.89
   2  -2  -2 2081.29   53.79
  -2   2   2 2068.89   53.59
  -2   2   2 1888.01   50.19
   1  -2  -2 2994.10   78.49
   1  -2  -2 3120.19   80.89
  -1   2   2 2994.50   78.49
  -1   2   2 3100.29   80.49
   0  -2  -2 1408.96   36.50
   0  -2  -2 1351.06   35.40
   0   2   2 1354.26   35.50
   0   2   2 1365.16   35.70
  -1  -2  -2  200.98    5.30
   1   2   2  206.38    5.40
  -2  -2  -2  448.36   11.80
   2   2   2  450.05   11.80
  -3  -2  -2   56.59    1.60
   3   2   2   61.69    1.70
  -4  -2  -2  135.59    3.60
  -4  -2  -2  137.19    3.70
   4   2   2  144.79    3.80
   4   2   2  139.99    3.70
   5  -3  -2   37.40    1.10
   5  -3  -2   36.10    1.00
  -5   3   2   35.60    1.00
  -5   3   2   35.20    1.00
   4  -3  -2   38.00    1.10
   4  -3  -2   37.90    1.10
  -4   3   2   39.70    1.10
  -4   3   2   40.20    1.10
   3  -3  -2    3.40    0.20
   3  -3  -2    3.30    0.20
  -3   3   2    2.90    0.20
  -3   3   2    3.60    0.20
   2  -3  -2  299.87    7.90
  -2   3   2  301.77    8.00
   1  -3  -2  421.56   11.00
  -1   3   2  412.76   10.90
   0  -3  -2 1215.38   31.60
   0   3   2 1181.68   31.00
  -1  -3  -2  359.46    9.50
  -1  -3  -2  378.36    9.90
   1   3   2  366.06    9.70
   1   3   2  376.46    9.90
  -2  -3  -2  289.07    7.60
  -2  -3  -2  291.27    7.70
   2   3   2  280.17    7.50
   2   3   2  291.77    7.70
  -3  -3  -2  111.59    3.00
  -3  -3  -2  105.89    2.90
   3   3   2  111.39    3.00
   3   3   2  101.19    2.80
  -4  -3  -2   73.69    2.00
  -4  -3  -2   73.29    2.00
   4   3   2   69.29    2.00
   4   3   2   73.19    2.00
   5   3   2  613.14   16.20
   5  -4  -2    2.80    0.20
  -5   4   2    2.50    0.20
   4  -4  -2  273.97    7.20
   4  -4  -2  265.07    7.00
  -4   4   2  258.97    6.90
  -4   4   2  274.37    7.20
   3  -4  -2    2.90    0.20
   3  -4  -2    2.50    0.20
  -3   4   2    2.70    0.20
  -3   4   2    3.20    0.20
   2  -4  -2  460.05   12.10
   2  -4  -2  466.55   12.30
  -2   4   2  465.45   12.20
  -2   4   2  466.95   12.30
   1  -4  -2  382.46   10.10
   1  -4  -2  382.76   10.10
  -1   4   2  384.96   10.10
  -1   4   2  380.16   10.00
   0  -4  -2  245.08    6.50
   0  -4  -2  247.18    6.50
   0   4   2  239.78    6.40
   0   4   2  232.88    6.20
  -1  -4  -2  325.87    8.60
  -1  -4  -2  321.07    8.50
   1   4   2  334.07    8.80
   1   4   2  323.97    8.60
  -2  -4  -2  606.44   15.70
  -2  -4  -2  593.64   15.50
   2   4   2  580.64   15.30
   2   4   2  544.65   14.60
  -3  -4  -2 1051.49   27.60
  -3  -4  -2 1098.09   28.50
   3   4   2 1035.20   27.30
   3   4   2 1033.20   27.20
  -4  -4  -2   33.60    1.00
  -4  -4  -2   31.80    1.00
   4   4   2   35.10    1.10
   4   4   2   34.90    1.10
   5   4   2  172.78    4.70
   5   4   2  170.68    4.60
   6  -5  -2  583.24   15.40
   5  -5  -2  174.08    4.70
   5  -5  -2  173.48    4.70
  -5   5   2  185.58    4.90
  -5   5   2  172.68    4.70
   4  -5  -2  120.59    3.30
   4  -5  -2  124.39    3.40
  -4   5   2  125.19    3.40
  -4   5   2  122.09    3.30
   3  -5  -2    7.90    0.40
   3  -5  -2    8.60    0.40
  -3   5   2    7.60    0.40
  -3   5   2    9.80    0.40
   2  -5  -2  147.59    4.00
   2  -5  -2  155.58    4.20
  -2   5   2  150.78    4.10
  -2   5   2  156.38    4.20
   1  -5  -2    5.70    0.30
   1  -5  -2    5.80    0.30
  -1   5   2    5.80    0.30
  -1   5   2    5.80    0.30
   0  -5  -2 1157.78   30.40
   0   5   2 1189.48   31.00
  -1  -5  -2  771.82   20.10
  -1  -5  -2  728.33   19.30
   1   5   2  775.42   20.20
   1   5   2  745.43   19.60
  -2  -5  -2  358.66    9.50
   2   5   2  356.06    9.40
  -3  -5  -2   39.60    1.20
  -3  -5  -2   39.80    1.20
   3   5   2   37.20    1.20
   3   5   2   43.30    1.30
  -4  -5  -2    5.70    0.30
  -4  -5  -2    5.70    0.40
   4   5   2    5.70    0.40
   4   5   2    5.60    0.40
   5   5   2    0.70    0.30
   5   5   2    0.80    0.30
   6  -6  -2  325.37    8.70
   6  -6  -2  330.97    8.80
   5  -6  -2   64.69    1.90
   5  -6  -2   64.49    1.90
   4  -6  -2    0.70    0.20
  -4   6   2    1.00    0.20
   3  -6  -2  132.69    3.60
   3  -6  -2  131.59    3.60
  -3   6   2  125.99    3.50
  -3   6   2  146.29    3.90
   2  -6  -2    3.20    0.30
   2  -6  -2    3.70    0.30
  -2   6   2    4.00    0.30
  -2   6   2    3.40    0.30
   1  -6  -2  784.52   20.50
   1  -6  -2  781.12   20.50
  -1   6   2  745.93   19.80
  -1   6   2  802.82   20.90
   0  -6  -2  821.82   21.50
   0  -6  -2  787.02   20.80
   0   6   2  833.32   21.70
   0   6   2  808.32   21.20
  -1  -6  -2  255.47    6.80
  -1  -6  -2  259.07    6.90
   1   6   2  254.57    6.80
   1   6   2  257.77    6.90
  -2  -6  -2    1.20    0.20
  -2  -6  -2    1.30    0.20
   2   6   2    1.30    0.20
   2   6   2    1.40    0.20
  -3  -6  -2   22.00    0.80
  -3  -6  -2   22.20    0.80
   3   6   2   23.00    0.80
   3   6   2   20.90    0.80
  -4  -6  -2  182.38    5.00
   4   6   2  184.28    5.10
   6  -7  -2   76.29    2.20
   6  -7  -2   73.59    2.20
   5  -7  -2  182.58    5.00
   5  -7  -2  176.28    4.80
  -5   7   2  191.58    5.20
  -5   7   2  181.68    5.00
   4  -7  -2  150.08    4.10
   4  -7  -2  153.88    4.20
  -4   7   2  150.88    4.10
  -4   7   2  137.49    3.80
   3  -7  -2  688.53   18.10
   3  -7  -2  709.93   18.50
  -3   7   2  669.83   17.80
  -3   7   2  672.73   17.80
   2  -7  -2   25.70    0.90
   2  -7  -2   23.90    0.80
  -2   7   2   25.00    0.80
  -2   7   2   24.40    0.80
   1  -7  -2  446.76   11.70
   1  -7  -2  422.26   11.30
  -1   7   2  422.16   11.30
  -1   7   2  461.15   12.00
   0  -7  -2  165.78    4.50
   0  -7  -2  172.28    4.60
   0   7   2  160.68    4.40
   0   7   2  172.08    4.70
  -1  -7  -2  194.78    5.30
  -1  -7  -2  201.68    5.40
   1   7   2  196.48    5.30
   1   7   2  197.28    5.30
  -2  -7  -2  145.19    4.00
   2   7   2  140.79    3.90
  -3  -7  -2   29.60    1.00
  -3  -7  -2   26.80    0.90
   3   7   2   28.80    1.00
   3   7   2   28.70    1.00
  -4  -7  -2  401.36   10.80
   4   7   2  410.66   11.00
   4   7   2  416.66   11.10
   6  -8  -2   25.80    1.00
   6  -8  -2   27.10    1.00
   5  -8  -2    2.40    0.30
  -5   8   2    2.20    0.30
  -5   8   2    2.50    0.30
   4  -8  -2    6.00    0.40
  -4   8   2    5.20    0.40
   3  -8  -2  921.91   24.30
  -3   8   2  939.61   24.60
   2  -8  -2   29.90    1.00
   2  -8  -2   31.90    1.00
  -2   8   2   33.40    1.10
  -2   8   2   30.30    1.00
   1  -8  -2   25.20    0.90
   1  -8  -2   23.20    0.80
  -1   8   2   24.70    0.80
  -1   8   2   24.50    0.90
   0  -8  -2  142.69    4.00
   0  -8  -2  142.39    3.90
   0   8   2  149.88    4.10
   0   8   2  144.59    4.00
  -1  -8  -2   29.50    1.00
  -1  -8  -2   30.60    1.00
   1   8   2   30.20    1.00
   1   8   2   31.90    1.10
  -2  -8  -2   15.50    0.70
  -2  -8  -2   14.40    0.60
   2   8   2   14.50    0.60
   2   8   2   15.00    0.70
  -3  -8  -2   56.79    1.80
   3   8   2   54.99    1.70
   5  -9  -2    5.80    0.40
   5  -9  -2    6.00    0.40
  -5   9   2    5.60    0.50
  -5   9   2    8.10    0.50
   4  -9  -2  164.08    4.50
   4  -9  -2  157.58    4.40
  -4   9   2  157.48    4.40
  -4   9   2  159.38    4.40
   3  -9  -2  379.16   10.10
   3  -9  -2  381.86   10.20
  -3   9   2  384.16   10.30
  -3   9   2  388.66   10.30
   2  -9  -2   20.80    0.80
   2  -9  -2   19.90    0.80
  -2   9   2   20.60    0.80
  -2   9   2   19.80    0.80
   1  -9  -2  181.78    5.00
   1  -9  -2  171.28    4.70
  -1   9   2  173.98    4.80
  -1   9   2  186.38    5.10
   0  -9  -2   22.00    0.80
   0  -9  -2   19.70    0.80
   0   9   2   21.00    0.80
   0   9   2   22.80    0.80
  -1  -9  -2    2.90    0.30
  -1  -9  -2    2.40    0.30
   1   9   2    2.60    0.30
   1   9   2    2.60    0.30
  -2  -9  -2  174.68    4.90
  -2  -9  -2  187.78    5.10
   2   9   2  189.28    5.20
   2   9   2  182.28    5.00
   4 -10  -2  224.68    6.10
   4 -10  -2  229.48    6.20
  -4  10   2  221.68    6.10
  -4  10   2  223.28    6.10
   3 -10  -2   52.79    1.70
   3 -10  -2   52.59    1.60
  -3  10   2   53.89    1.70
  -3  10   2   53.59    1.70
   2 -10  -2   44.90    1.40
   2 -10  -2   49.10    1.50
  -2  10   2   46.90    1.50
  -2  10   2   46.70    1.50
   1 -10  -2    3.10    0.30
   1 -10  -2    2.70    0.30
  -1  10   2    2.40    0.30
  -1  10   2    3.20    0.30
   0 -10  -2  236.58    6.40
   0 -10  -2  231.48    6.30
   0  10   2  231.28    6.30
   0  10   2  233.28    6.30
  -1 -10  -2  160.58    4.50
   1  10   2  157.48    4.40
   3 -11  -2   81.49    2.40
   3 -11  -2   82.49    2.40
  -3  11   2   81.19    2.40
  -3  11   2   81.69    2.40
   2 -11  -2   23.30    0.90
   2 -11  -2   23.20    0.90
  -2  11   2   23.70    0.90
  -2  11   2   22.40    0.90
   1 -11  -2    7.50    0.50
   1 -11  -2    6.40    0.50
  -1  11   2    6.30    0.50
  -1  11   2    7.90    0.50
   0  11  -3  192.28    5.40
   0  11  -3  209.28    5.70
   0 -11   3  205.98    5.60
   0 -11   3  202.48    5.60
  -1  11  -3  303.07    8.20
  -1  11  -3  311.97    8.40
   1 -11   3  317.07    8.50
   1 -11   3  311.67    8.40
  -2  11  -3  440.86   11.70
  -2  11  -3  429.16   11.50
   2 -11   3  445.36   11.80
   2 -11   3  431.66   11.60
  -3  11  -3   79.29    2.40
   3 -11   3   79.99    2.40
  -1 -10   3    5.30    0.40
   0  10  -3  333.07    9.00
   0  10  -3  339.17    9.10
   0 -10   3  339.37    9.10
   0 -10   3  339.67    9.10
  -1  10  -3   43.00    1.40
  -1  10  -3   42.10    1.40
   1 -10   3   45.90    1.40
   1 -10   3   44.80    1.40
  -2  10  -3    7.70    0.50
  -2  10  -3    9.20    0.50
  -3  10  -3  253.57    6.90
  -3  10  -3  258.27    7.00
   3 -10   3  252.57    6.90
   3 -10   3  262.67    7.10
  -4  10  -3    0.20    0.30
  -4  10  -3    0.00    0.30
   4 -10   3    0.00    0.30
   4 -10   3    0.00    0.30
   2   9  -3  230.48    6.30
   2   9  -3  225.48    6.20
  -2  -9   3  224.88    6.10
  -2  -9   3  224.08    6.10
   1   9  -3   99.29    2.90
   1   9  -3  101.19    2.90
  -1  -9   3  102.99    2.90
  -1  -9   3   98.69    2.90
   0   9  -3   98.99    2.80
   0   9  -3  102.29    2.90
   0  -9   3   97.69    2.80
   0  -9   3   99.19    2.80
  -1   9  -3  178.88    4.90
  -1   9  -3  176.08    4.80
   1  -9   3  177.58    4.90
   1  -9   3  185.78    5.00
  -2   9  -3    3.60    0.30
  -2   9  -3    3.30    0.30
   2  -9   3    3.10    0.30
   2  -9   3    3.30    0.30
  -3   9  -3  268.87    7.30
  -3   9  -3  272.47    7.30
   3  -9   3  277.17    7.40
   3  -9   3  272.57    7.30
  -4   9  -3  103.69    3.00
  -4   9  -3  110.89    3.10
   4  -9   3   99.99    2.90
   4  -9   3  105.69    3.00
  -5   9  -3  279.97    7.60
  -5   9  -3  265.47    7.30
   5  -9   3  271.67    7.40
   5  -9   3  281.67    7.60
   3   8  -3   24.10    0.90
   3   8  -3   26.70    1.00
  -3  -8   3   25.00    0.90
  -3  -8   3   25.70    1.00
   2   8  -3  250.87    6.80
  -2  -8   3  248.28    6.70
   1   8  -3   59.39    1.80
   1   8  -3   56.59    1.70
  -1  -8   3   60.39    1.80
  -1  -8   3   55.49    1.70
   0   8  -3    1.00    0.20
   0   8  -3    1.10    0.30
   0  -8   3    1.40    0.30
   0  -8   3    1.20    0.30
  -1   8  -3   26.30    0.90
  -1   8  -3   25.40    0.90
   1  -8   3   26.00    0.90
   1  -8   3   26.60    0.90
  -2   8  -3   54.49    1.60
   2  -8   3   53.89    1.60
  -3   8  -3   70.99    2.10
  -3   8  -3   75.89    2.20
   3  -8   3   74.09    2.10
   3  -8   3   72.89    2.10
  -4   8  -3   91.99    2.60
   4  -8   3   94.49    2.70
  -5   8  -3    1.60    0.30
  -5   8  -3    1.20    0.30
   5  -8   3    1.40    0.30
   5  -8   3    1.00    0.30
   4   7  -3   24.00    1.00
  -4  -7   3   21.40    0.90
  -4  -7   3   22.80    0.90
   3   7  -3  255.87    6.80
   3   7  -3  235.08    6.50
  -3  -7   3  240.58    6.50
  -3  -7   3  246.68    6.60
   2   7  -3  104.89    3.00
   2   7  -3  110.39    3.10
  -2  -7   3  106.69    3.00
  -2  -7   3  108.89    3.10
   1   7  -3   65.89    2.00
   1   7  -3   70.29    2.00
  -1  -7   3   65.69    1.90
  -1  -7   3   71.59    2.00
   0   7  -3  154.28    4.20
   0   7  -3  147.69    4.10
   0  -7   3  151.18    4.10
   0  -7   3  148.69    4.10
  -1   7  -3  324.57    8.50
  -1   7  -3  301.97    8.10
   1  -7   3  314.37    8.30
   1  -7   3  300.37    8.10
  -2   7  -3   94.39    2.60
  -2   7  -3   86.39    2.50
   2  -7   3   86.89    2.50
   2  -7   3   89.89    2.50
  -3   7  -3  233.28    6.30
  -3   7  -3  237.18    6.40
   3  -7   3  234.08    6.30
   3  -7   3  240.28    6.40
  -4   7  -3  385.76   10.30
  -4   7  -3  390.66   10.40
   4  -7   3  388.16   10.30
   4  -7   3  391.56   10.40
  -5   7  -3   11.10    0.50
   5  -7   3    9.70    0.50
   5  -7   3   10.20    0.50
   6  -7   3  252.67    6.80
   6  -7   3  249.78    6.70
   4   6  -3   98.19    2.80
   4   6  -3   97.59    2.80
  -4  -6   3   99.59    2.90
  -4  -6   3  100.79    2.90
   3   6  -3  225.78    6.10
   3   6  -3  231.08    6.20
  -3  -6   3  224.68    6.10
   2   6  -3  218.18    5.90
   2   6  -3  218.78    5.90
  -2  -6   3  217.18    5.90
  -2  -6   3  212.38    5.70
   1   6  -3  567.94   15.00
   1   6  -3  564.64   14.90
  -1  -6   3  558.64   14.80
  -1  -6   3  568.24   15.00
   0   6  -3  528.75   13.90
   0   6  -3  514.25   13.60
   0  -6   3  531.85   13.90
   0  -6   3  509.15   13.50
  -1   6  -3 1090.69   28.60
  -1   6  -3 1125.59   29.30
   1  -6   3 1089.79   28.60
   1  -6   3 1081.79   28.50
  -2   6  -3  722.03   19.00
   2  -6   3  739.43   19.40
  -3   6  -3    0.50    0.20
  -3   6  -3    0.50    0.20
   3  -6   3    0.50    0.20
   3  -6   3    0.40    0.20
  -4   6  -3  159.98    4.40
   4  -6   3  165.68    4.50
  -5   6  -3    0.20    0.20
  -5   6  -3    0.20    0.20
   5  -6   3    0.00    0.20
   5  -6   3    0.20    0.20
   5   5  -3   85.39    2.50
   5   5  -3   85.39    2.50
   4   5  -3   68.69    2.00
   4   5  -3   70.39    2.10
  -4  -5   3   72.99    2.10
  -4  -5   3   67.79    2.00
   3   5  -3    1.20    0.30
   3   5  -3    1.30    0.20
  -3  -5   3    1.00    0.20
  -3  -5   3    1.40    0.30
   2   5  -3   19.30    0.70
   2   5  -3   18.40    0.70
  -2  -5   3   18.50    0.70
  -2  -5   3   17.40    0.60
   1   5  -3    1.70    0.20
  -1  -5   3    2.10    0.20
   0   5  -3  231.08    6.00
   0   5  -3  176.88    4.90
   0  -5   3  182.98    5.00
   0  -5   3  223.28    5.90
  -1   5  -3 1134.19   29.80
  -1   5  -3 1128.49   29.70
   1  -5   3 1183.58   30.80
   1  -5   3 1175.88   30.60
  -2   5  -3  199.78    5.30
  -2   5  -3  191.08    5.10
   2  -5   3  192.78    5.20
   2  -5   3  191.98    5.20
  -3   5  -3   38.80    1.10
  -3   5  -3   38.20    1.10
   3  -5   3   39.50    1.10
   3  -5   3   37.40    1.10
  -4   5  -3    0.80    0.20
  -4   5  -3    1.70    0.20
   4  -5   3    1.10    0.20
   4  -5   3    1.30    0.20
  -5   5  -3    5.30    0.30
  -5   5  -3    5.10    0.30
   5  -5   3    5.90    0.30
   5  -5   3    5.70    0.30
   5   4  -3   19.40    0.70
   5   4  -3   20.50    0.80
  -5  -4   3   19.60    0.80
   4   4  -3    0.30    0.20
   4   4  -3    0.20    0.20
  -4  -4   3    0.10    0.20
   3   4  -3   66.79    1.90
   3   4  -3   66.89    1.90
  -3  -4   3   67.89    1.90
  -3  -4   3   66.89    1.90
  -2  -4   3  618.74   16.20
   1   4  -3  392.06   10.30
   1   4  -3  370.46    9.90
  -1  -4   3  386.26   10.20
  -1  -4   3  392.26   10.30
   0   4  -3    9.50    0.40
   0   4  -3    8.30    0.40
   0  -4   3    9.40    0.40
   0  -4   3    8.90    0.40
  -1   4  -3  196.88    5.30
  -1   4  -3  195.78    5.20
   1  -4   3  196.28    5.20
   1  -4   3  208.58    5.50
  -2   4  -3  314.57    8.30
  -2   4  -3  296.97    7.90
   2  -4   3  317.57    8.30
   2  -4   3  300.47    8.00
  -3   4  -3  806.92   21.20
  -3   4  -3  811.32   21.30
   3  -4   3  827.32   21.60
   3  -4   3  799.62   21.00
  -4   4  -3  742.53   19.50
   4  -4   3  746.53   19.50
   4  -4   3  739.13   19.40
   5   3  -3  255.27    6.80
   5   3  -3  251.27    6.80
  -5  -3   3  256.07    6.80
  -5  -3   3  249.28    6.70
   4   3  -3  314.27    8.30
   4   3  -3  312.87    8.30
  -4  -3   3  317.27    8.40
  -4  -3   3  310.37    8.30
   3   3  -3  226.28    6.00
   3   3  -3  216.58    5.80
  -3  -3   3  215.88    5.80
  -3  -3   3  222.08    5.90
   2   3  -3  221.28    5.90
   2   3  -3  211.58    5.70
  -2  -3   3  232.88    6.10
  -2  -3   3  225.48    6.00
   1   3  -3   59.09    1.60
   1   3  -3   60.39    1.70
  -1  -3   3   59.89    1.70
  -1  -3   3   58.49    1.60
   0   3  -3  125.79    3.40
   0   3  -3  133.29    3.50
   0  -3   3  131.39    3.50
   0  -3   3  129.99    3.50
  -1   3  -3 1432.36   37.40
   1  -3   3 1433.06   37.40
  -2   3  -3    7.40    0.30
  -2   3  -3    5.40    0.30
   2  -3   3    6.10    0.30
   2  -3   3    7.80    0.30
  -3   3  -3  691.83   18.10
  -3   3  -3  684.03   17.90
   3  -3   3  677.53   17.80
   3  -3   3  688.63   18.00
   4  -3   3  676.73   18.20
   4  -3   3  704.83   18.70
   6   2  -3    5.10    0.30
   6   2  -3    7.70    0.30
   5   2  -3    2.70    0.30
   5   2  -3    3.50    0.30
  -5  -2   3    2.80    0.20
  -5  -2   3    2.90    0.20
   4   2  -3 1600.74   41.80
   4   2  -3 1482.55   39.60
  -4  -2   3 1646.14   42.70
  -4  -2   3 1645.34   42.70
   3   2  -3  638.44   16.70
   3   2  -3  632.74   16.60
  -3  -2   3  640.84   16.70
  -3  -2   3  615.24   16.30
   2   2  -3  674.73   17.70
   2   2  -3  645.14   17.10
  -2  -2   3  695.03   18.00
  -2  -2   3  679.53   17.70
   1   2  -3  141.39    3.80
   1   2  -3  142.59    3.80
  -1  -2   3  138.39    3.70
  -1  -2   3  139.59    3.70
   0   2  -3 2504.35   65.09
   0  -2   3 2431.56   63.69
  -1   2  -3  417.26   10.90
  -1   2  -3  386.06   10.30
   1  -2   3  419.06   10.90
   1  -2   3  413.56   10.80
  -2   2  -3 1823.22   47.40
  -2   2  -3 1750.62   46.00
  -3   2  -3   58.39    1.60
  -3   2  -3   63.39    1.70
   3  -2   3   60.49    1.60
   3  -2   3   63.09    1.70
   5   1  -3   41.70    1.20
   5   1  -3   42.10    1.20
  -5  -1   3   40.80    1.20
   4   1  -3  904.51   23.80
  -4  -1   3  938.11   24.50
   3   1  -3  266.07    6.90
   3   1  -3  250.57    6.60
  -3  -1   3  243.18    6.50
  -3  -1   3  247.78    6.60
   2   1  -3 1224.38   32.00
   2   1  -3 1237.78   32.30
   1   1  -3  719.13   18.70
   1   1  -3  724.73   18.80
  -1  -1   3  687.03   18.10
  -1  -1   3  716.93   18.70
   0   1  -3 2424.56   64.69
   0   1  -3 2664.43   69.19
   0  -1   3 2626.14   68.49
   0  -1   3 2799.92   71.79
  -1   1  -3 5288.47  138.39
  -1   1  -3 5610.94  144.49
   1  -1   3 5002.90  133.19
   1  -1   3 5580.44  143.99
  -2   1  -3  564.24   14.70
  -2   1  -3  568.44   14.80
   2  -1   3  545.15   14.40
   2  -1   3  560.74   14.70
   5   0  -3   95.39    2.60
   5   0  -3   96.09    2.60
  -5   0   3  100.29    2.70
  -5   0   3  100.89    2.70
   4   0  -3   20.50    0.60
   4   0  -3   23.50    0.70
  -4   0   3   21.40    0.70
   3   0  -3   71.79    2.00
  -3   0   3   72.69    2.00
   2   0  -3  288.27    7.60
   2   0  -3  292.97    7.70
  -2   0   3  297.07    7.80
  -2   0   3  294.87    7.70
   1   0  -3 4525.55  115.99
   1   0  -3 3838.22  103.19
  -1   0   3 4197.48  109.79
  -1   0   3 4503.55  115.69
   0   0  -3    0.30    0.10
   0   0  -3    0.40    0.10
   0   0   3    0.10    0.10
   0   0   3    0.20    0.10
  -1   0  -3  850.01   23.20
  -1   0  -3 1026.30   26.40
   1   0   3 1015.50   26.20
   1   0   3 1023.60   26.40
  -2   0  -3    1.50    0.10
  -2   0  -3    1.60    0.10
   2   0   3    1.80    0.10
   2   0   3    1.40    0.10
   5  -1  -3   16.70    0.50
   5  -1  -3   16.70    0.50
   4  -1  -3  166.48    4.40
  -4   1   3  160.18    4.30
   3  -1  -3  230.68    6.10
  -3   1   3  222.48    5.90
   2  -1  -3  523.05   13.60
   2  -1  -3  497.85   13.10
  -2   1   3  508.25   13.30
  -2   1   3  498.95   13.10
   1  -1  -3 8472.15  225.58
   1  -1  -3 8976.80  234.88
  -1   1   3 9999.00  254.27
  -1   1   3 9081.39  236.98
   0  -1  -3 4061.09  105.69
   0  -1  -3 4163.78  107.49
   0   1   3 4051.79  105.49
   0   1   3 3853.91  101.79
  -1  -1  -3 1854.91   48.60
  -1  -1  -3 1982.10   51.09
   1   1   3 1829.72   48.20
   1   1   3 1891.61   49.30
  -2  -1  -3   15.30    0.50
  -2  -1  -3   16.30    0.50
   2   1   3   16.10    0.50
   2   1   3   14.50    0.50
  -3  -1  -3    6.80    0.20
  -3  -1  -3    6.80    0.20
   3   1   3    6.20    0.20
   3   1   3    6.80    0.20
   5  -2  -3   97.09    2.60
   5  -2  -3   99.99    2.70
  -5   2   3   97.59    2.60
  -5   2   3   93.59    2.60
   4  -2  -3  377.56    9.80
   4  -2  -3  380.46    9.90
  -4   2   3  360.56    9.50
  -4   2   3  337.77    9.10
   3  -2  -3 1395.16   36.60
   3  -2  -3 1438.06   37.40
  -3   2   3 1437.96   37.40
  -3   2   3 1404.86   36.80
   2  -2  -3   13.10    0.40
   2  -2  -3   12.80    0.40
  -2   2   3   14.40    0.50
  -2   2   3   13.10    0.40
   1  -2  -3  119.39    3.20
   1  -2  -3  117.99    3.20
  -1   2   3  114.09    3.10
  -1   2   3  121.69    3.20
   0  -2  -3 2488.15   63.99
   0  -2  -3 2269.97   59.89
   0   2   3 2511.05   64.39
   0   2   3 2192.48   58.49
  -1  -2  -3    0.20    0.10
  -1  -2  -3    0.10    0.10
   1   2   3    0.30    0.10
   1   2   3    0.00    0.10
  -2  -2  -3  424.36   11.30
  -2  -2  -3  451.75   11.80
   2   2   3  464.65   12.10
   2   2   3  450.45   11.80
  -3  -2  -3  282.77    7.40
   3   2   3  282.17    7.40
   3   2   3  269.77    7.20
  -4  -2  -3  171.88    4.50
  -4  -2  -3  158.08    4.20
   4   2   3  161.58    4.30
   4   2   3  158.28    4.30
   5  -3  -3  290.17    7.70
   5  -3  -3  293.07    7.80
  -5   3   3  289.17    7.70
  -5   3   3  295.67    7.80
   4  -3  -3   57.89    1.60
   4  -3  -3   61.09    1.70
  -4   3   3   58.19    1.60
  -4   3   3   58.59    1.60
   3  -3  -3    4.40    0.20
   3  -3  -3    3.90    0.20
  -3   3   3    4.00    0.20
  -3   3   3    4.20    0.20
   2  -3  -3  777.02   20.30
   2  -3  -3  772.42   20.20
  -2   3   3  778.42   20.30
  -2   3   3  763.12   20.00
   1  -3  -3  355.16    9.30
   1  -3  -3  354.56    9.30
  -1   3   3  347.47    9.20
  -1   3   3  352.16    9.30
   0  -3  -3  156.68    4.20
   0  -3  -3  156.68    4.20
   0   3   3  153.88    4.10
   0   3   3  158.18    4.20
  -1  -3  -3  573.44   15.00
  -1  -3  -3  568.34   14.90
   1   3   3  568.34   14.90
   1   3   3  580.04   15.20
  -2  -3  -3 3621.84   94.09
  -2  -3  -3 3504.65   91.89
   2   3   3 3466.85   91.19
   2   3   3 3689.03   95.39
  -3  -3  -3   11.50    0.40
  -3  -3  -3   11.20    0.40
   3   3   3   11.30    0.40
   3   3   3   12.50    0.50
   4   3   3  340.67    9.00
   4   3   3  349.07    9.20
   5   3   3   11.10    0.40
   5   3   3   10.90    0.40
   6  -4  -3   15.40    0.50
   5  -4  -3  177.58    4.80
   5  -4  -3  171.98    4.60
  -5   4   3  171.78    4.60
  -5   4   3  186.08    4.90
   4  -4  -3  320.57    8.60
   4  -4  -3  332.77    8.80
  -4   4   3  340.67    8.90
  -4   4   3  332.47    8.80
   3  -4  -3 1030.40   27.20
   3  -4  -3 1087.59   28.30
  -3   4   3 1069.39   28.00
  -3   4   3 1075.09   28.10
   2  -4  -3  846.62   22.30
   2  -4  -3  845.82   22.20
  -2   4   3  850.71   22.30
  -2   4   3  888.71   23.00
   1  -4  -3   19.60    0.60
   1  -4  -3   20.60    0.70
  -1   4   3   20.90    0.70
  -1   4   3   18.70    0.60
   0  -4  -3  602.04   15.90
   0  -4  -3  626.04   16.30
   0   4   3  603.64   15.90
   0   4   3  605.24   15.90
  -1  -4  -3 1404.66   36.70
  -1  -4  -3 1366.86   36.00
   1   4   3 1425.06   37.10
   1   4   3 1402.66   36.70
  -2  -4  -3  943.31   24.80
  -2  -4  -3  931.11   24.60
   2   4   3  968.30   25.30
   2   4   3  969.10   25.30
  -3  -4  -3  283.67    7.60
  -3  -4  -3  284.17    7.60
   3   4   3  291.87    7.70
   3   4   3  286.17    7.60
  -4  -4  -3   16.10    0.60
  -4  -4  -3   18.80    0.70
   4   4   3   14.90    0.60
   4   4   3   18.20    0.70
   5   4   3   83.99    2.40
   5   4   3   83.89    2.40
   6  -5  -3   25.10    0.80
   6  -5  -3   24.50    0.80
   5  -5  -3   47.80    1.40
   5  -5  -3   47.80    1.40
  -5   5   3   49.90    1.50
  -5   5   3   48.90    1.50
   4  -5  -3   53.19    1.60
  -4   5   3   59.59    1.70
  -4   5   3   60.69    1.80
   3  -5  -3   94.39    2.60
  -3   5   3   95.79    2.60
   2  -5  -3   86.49    2.40
  -2   5   3   87.09    2.40
   1  -5  -3    6.70    0.30
  -1   5   3    6.50    0.30
   0  -5  -3  505.05   13.20
   0  -5  -3  483.95   12.80
   0   5   3  490.95   13.00
   0   5   3  488.65   12.90
  -1  -5  -3  278.17    7.40
  -1  -5  -3  280.27    7.40
   1   5   3  272.27    7.30
   1   5   3  276.17    7.40
  -2  -5  -3   39.20    1.20
  -2  -5  -3   43.10    1.30
   2   5   3   38.90    1.20
   2   5   3   37.10    1.20
  -3  -5  -3  356.36    9.40
  -3  -5  -3  358.36    9.50
   3   5   3  354.46    9.40
   3   5   3  346.47    9.30
  -4  -5  -3    0.10    0.20
  -4  -5  -3    0.20    0.20
   4   5   3    0.40    0.20
   4   5   3    0.40    0.20
   6  -6  -3    1.40    0.30
   6  -6  -3    1.40    0.30
   5  -6  -3  120.19    3.30
   5  -6  -3  118.29    3.30
  -5   6   3  117.49    3.30
  -5   6   3  118.29    3.30
   4  -6  -3   77.29    2.20
   4  -6  -3   74.19    2.10
  -4   6   3   73.99    2.10
  -4   6   3   79.39    2.20
   3  -6  -3  210.48    5.70
   3  -6  -3  216.28    5.80
  -3   6   3  212.18    5.70
  -3   6   3  207.88    5.60
   2  -6  -3 1201.48   31.50
   2  -6  -3 1202.98   31.60
  -2   6   3 1225.78   32.00
  -2   6   3 1221.08   31.90
   1  -6  -3  144.89    3.90
   1  -6  -3  144.79    3.90
  -1   6   3  138.89    3.80
  -1   6   3  143.79    3.90
   0  -6  -3  117.39    3.20
   0  -6  -3  117.69    3.20
   0   6   3  117.49    3.20
   0   6   3  116.69    3.20
  -1  -6  -3  372.36    9.90
  -1  -6  -3  366.76    9.80
   1   6   3  368.46    9.80
   1   6   3  377.56   10.00
  -2  -6  -3  128.59    3.50
  -2  -6  -3  122.89    3.40
   2   6   3  125.89    3.50
   2   6   3  127.99    3.50
  -3  -6  -3   49.90    1.50
  -3  -6  -3   45.70    1.40
   3   6   3   48.20    1.50
   3   6   3   45.20    1.40
  -4  -6  -3   18.50    0.70
   4   6   3   17.90    0.80
   4   6   3   18.20    0.80
   6  -7  -3    7.70    0.50
   6  -7  -3    8.20    0.50
   5  -7  -3   26.90    0.90
   5  -7  -3   26.30    0.90
  -5   7   3   30.10    1.10
   4  -7  -3  910.11   23.90
   4  -7  -3  942.31   24.50
  -4   7   3  890.71   23.60
  -4   7   3  915.81   24.10
   3  -7  -3   42.20    1.30
   3  -7  -3   44.10    1.30
  -3   7   3   45.80    1.40
  -3   7   3   41.00    1.30
   2  -7  -3  446.16   11.90
   2  -7  -3  461.35   12.20
  -2   7   3  459.25   12.10
  -2   7   3  457.75   12.10
   1  -7  -3  311.37    8.20
   1  -7  -3  291.37    7.80
  -1   7   3  312.07    8.30
  -1   7   3  292.37    7.90
   0  -7  -3  246.78    6.60
   0   7   3  251.17    6.70
  -1  -7  -3   36.70    1.20
  -1  -7  -3   36.50    1.20
  -2  -7  -3   49.20    1.50
  -2  -7  -3   49.70    1.50
   2   7   3   50.89    1.60
   2   7   3   48.10    1.50
  -3  -7  -3  189.68    5.20
  -3  -7  -3  197.98    5.40
   3   7   3  197.38    5.40
   3   7   3  199.58    5.50
   5  -8  -3    9.20    0.50
   5  -8  -3    8.50    0.50
  -5   8   3    8.10    0.50
  -5   8   3    8.60    0.50
   4  -8  -3    1.10    0.30
   4  -8  -3    1.10    0.30
  -4   8   3    1.00    0.30
  -4   8   3    1.00    0.30
   3  -8  -3   24.50    0.90
   3  -8  -3   23.80    0.80
  -3   8   3   24.70    0.90
  -3   8   3   23.90    0.90
   2  -8  -3    3.70    0.30
   2  -8  -3    4.20    0.30
  -2   8   3    3.90    0.30
  -2   8   3    3.50    0.30
   1  -8  -3  121.29    3.40
   1  -8  -3  119.59    3.30
  -1   8   3  126.99    3.50
  -1   8   3  119.09    3.30
   0  -8  -3   51.29    1.60
   0  -8  -3   52.99    1.60
   0   8   3   51.19    1.60
   0   8   3   52.79    1.60
  -1  -8  -3  368.76    9.80
  -1  -8  -3  360.76    9.70
   1   8   3  365.26    9.80
   1   8   3  368.16    9.80
  -2  -8  -3    5.40    0.40
  -2  -8  -3    4.70    0.40
   2   8   3    5.10    0.40
  -3  -8  -3  388.26   10.40
   3   8   3  389.76   10.40
  -5   9   3   83.39    2.50
  -5   9   3   80.89    2.50
   4  -9  -3    6.20    0.40
   4  -9  -3    5.60    0.40
  -4   9   3    6.90    0.50
  -4   9   3    4.80    0.40
   3  -9  -3    5.50    0.40
   3  -9  -3    5.50    0.40
  -3   9   3    5.60    0.40
  -3   9   3    5.60    0.40
   2  -9  -3   90.89    2.60
   2  -9  -3   92.09    2.60
  -2   9   3   88.09    2.50
  -2   9   3   89.19    2.60
   1  -9  -3  300.67    8.00
  -1   9   3  286.47    7.80
   0  -9  -3  582.94   15.50
   0   9   3  593.74   15.70
  -1  -9  -3  482.25   12.80
  -1  -9  -3  487.15   12.90
   1   9   3  481.55   12.80
   1   9   3  488.35   13.00
  -2  -9  -3    1.60    0.30
  -2  -9  -3    1.40    0.30
   2   9   3    1.40    0.30
   2   9   3    1.30    0.30
   4 -10  -3   39.70    1.30
   4 -10  -3   36.50    1.20
  -4  10   3   36.40    1.30
  -4  10   3   39.90    1.30
   3 -10  -3    0.40    0.20
   3 -10  -3    0.50    0.20
  -3  10   3    0.00    0.30
  -3  10   3    0.40    0.30
   2 -10  -3   10.40    0.50
   2 -10  -3   10.50    0.50
  -2  10   3   11.10    0.60
  -2  10   3   10.40    0.50
   1 -10  -3  146.49    4.10
   1 -10  -3  149.59    4.10
  -1  10   3  146.19    4.10
  -1  10   3  150.68    4.20
   0 -10  -3   13.30    0.60
   0  10   3   13.20    0.60
  -1 -10  -3   46.50    1.50
  -1 -10  -3   45.00    1.50
   1  10   3   43.50    1.50
   1  10   3   46.00    1.50
   3 -11  -3  108.29    3.10
   3 -11  -3  109.09    3.10
  -3  11   3  104.69    3.10
  -3  11   3  107.89    3.10
   2 -11  -3   52.19    1.70
   2 -11  -3   54.49    1.70
  -2  11   3   52.99    1.70
  -2  11   3   52.29    1.70
   1 -11  -3   32.30    1.10
   1 -11  -3   30.80    1.10
  -1  11   3   30.90    1.10
  -1  11   3   30.80    1.10
   0  11  -4   32.10    1.20
   0  11  -4   33.20    1.20
   0 -11   4   31.80    1.20
   0 -11   4   33.30    1.20
  -1  11  -4    4.40    0.40
  -1  11  -4    3.10    0.40
   1 -11   4    4.00    0.40
   1 -11   4    2.90    0.40
  -2  11  -4   24.30    0.90
  -2  11  -4   23.30    1.00
   2 -11   4   23.80    0.90
   2 -11   4   25.40    1.00
  -3  11  -4   88.29    2.60
  -3  11  -4   91.69    2.70
   3 -11   4   92.39    2.70
   3 -11   4   90.09    2.70
   1  10  -4  274.47    7.40
   1  10  -4  265.57    7.30
  -1 -10   4  275.17    7.40
  -1 -10   4  274.47    7.40
   0  10  -4    4.00    0.40
   0  10  -4    4.30    0.40
   0 -10   4    4.30    0.40
   0 -10   4    5.30    0.40
  -1  10  -4   16.80    0.70
  -1  10  -4   18.80    0.70
   1 -10   4   16.20    0.70
   1 -10   4   18.40    0.70
  -2  10  -4  206.88    5.60
  -2  10  -4  198.78    5.40
   2 -10   4  200.88    5.50
   2 -10   4  197.18    5.40
  -3  10  -4    1.10    0.30
  -3  10  -4    0.20    0.30
   3 -10   4    0.10    0.30
   3 -10   4    0.40    0.30
  -4  10  -4   14.90    0.70
  -4  10  -4   13.80    0.70
   4 -10   4   14.30    0.70
   4 -10   4   14.70    0.70
   2   9  -4  506.05   13.50
   2   9  -4  517.75   13.70
  -2  -9   4  481.85   13.00
  -2  -9   4  518.35   13.70
   1   9  -4    0.90    0.30
   1   9  -4    1.20    0.30
   0   9  -4    6.70    0.40
   0  -9   4    6.40    0.40
  -1   9  -4  124.99    3.50
   1  -9   4  130.29    3.60
  -2   9  -4    0.70    0.20
  -2   9  -4    1.80    0.30
   2  -9   4    1.20    0.30
   2  -9   4    1.40    0.30
  -3   9  -4  487.55   13.00
  -3   9  -4  482.25   12.80
   3  -9   4  492.05   13.00
   3  -9   4  490.75   13.00
  -4   9  -4   14.40    0.70
  -4   9  -4   12.40    0.60
   4  -9   4   14.60    0.60
   4  -9   4   13.20    0.60
  -5   9  -4    9.60    0.50
   5  -9   4    9.70    0.60
   5  -9   4    9.60    0.50
   3   8  -4  298.17    8.00
   3   8  -4  303.97    8.10
  -3  -8   4  278.17    7.60
  -3  -8   4  301.77    8.10
   2   8  -4   26.10    0.90
   2   8  -4   26.50    1.00
  -2  -8   4   26.40    0.90
  -2  -8   4   26.90    1.00
   1   8  -4    0.40    0.20
   1   8  -4    0.20    0.30
  -1  -8   4    0.40    0.30
  -1  -8   4    0.40    0.30
   0   8  -4   28.10    0.90
   0   8  -4   27.60    1.00
   0  -8   4   27.00    0.90
   0  -8   4   27.50    1.00
  -1   8  -4  380.96   10.20
  -1   8  -4  404.56   10.70
   1  -8   4  400.56   10.60
   1  -8   4  398.36   10.60
  -2   8  -4   74.49    2.20
  -3   8  -4   27.30    1.00
  -3   8  -4   26.20    0.90
   3  -8   4   25.70    0.90
   3  -8   4   27.10    1.00
  -4   8  -4    5.60    0.40
  -4   8  -4    5.20    0.40
   4  -8   4    5.10    0.40
   4  -8   4    4.10    0.40
  -5   8  -4    0.20    0.20
   5  -8   4    0.10    0.20
   5  -8   4    0.00    0.30
   4   7  -4  281.27    7.60
   4   7  -4  292.67    7.90
  -4  -7   4  277.97    7.60
  -4  -7   4  282.87    7.60
   3   7  -4    0.20    0.20
  -3  -7   4   -0.20    0.30
  -3  -7   4    0.10    0.30
   2   7  -4  139.09    3.90
   2   7  -4  143.39    4.00
  -2  -7   4  142.09    3.90
  -2  -7   4  144.39    4.00
   1   7  -4  461.95   12.30
  -1  -7   4  467.45   12.40
   0   7  -4  613.04   16.20
   0  -7   4  624.54   16.40
  -1   7  -4 1647.44   43.00
  -1   7  -4 1672.13   43.50
   1  -7   4 1599.54   42.10
   1  -7   4 1620.14   42.50
  -2   7  -4   86.59    2.40
  -2   7  -4   87.69    2.50
  -3   7  -4   81.89    2.30
  -3   7  -4   82.99    2.40
   3  -7   4   80.79    2.30
   3  -7   4   82.29    2.30
  -4   7  -4  379.06   10.00
  -4   7  -4  367.76    9.80
   4  -7   4  378.66   10.00
   4  -7   4  366.96    9.80
  -5   7  -4   94.99    2.70
   5  -7   4   94.89    2.70
   5  -7   4   91.39    2.60
   4   6  -4  272.27    7.30
   4   6  -4  271.47    7.30
  -4  -6   4  267.47    7.20
  -4  -6   4  268.47    7.30
   3   6  -4   18.30    0.80
   3   6  -4   17.60    0.70
  -3  -6   4   16.90    0.70
  -3  -6   4   16.90    0.70
   2   6  -4  259.17    7.00
   2   6  -4  268.37    7.20
  -2  -6   4  260.07    7.00
  -2  -6   4  263.27    7.10
   1   6  -4  204.58    5.50
   1   6  -4  203.28    5.50
  -1  -6   4  207.98    5.60
  -1  -6   4  201.78    5.50
   0   6  -4   10.90    0.50
   0   6  -4   11.80    0.50
   0  -6   4   11.20    0.50
   0  -6   4   12.10    0.50
  -1   6  -4  623.34   16.40
  -1   6  -4  602.54   16.00
   1  -6   4  629.04   16.50
   1  -6   4  625.24   16.40
  -2   6  -4   49.40    1.50
  -2   6  -4   50.89    1.50
  -3   6  -4   44.00    1.30
  -3   6  -4   46.20    1.40
   3  -6   4   43.70    1.30
  -4   6  -4   36.80    1.10
   4  -6   4   39.30    1.20
  -5   6  -4    2.00    0.30
  -5   6  -4    1.90    0.20
   5  -6   4    2.00    0.20
   5  -6   4    1.80    0.30
   5   5  -4    5.10    0.40
   5   5  -4    5.10    0.50
   4   5  -4    2.20    0.30
   4   5  -4    2.70    0.30
  -4  -5   4    2.30    0.30
  -4  -5   4    2.60    0.30
   3   5  -4  460.15   12.10
   3   5  -4  458.05   12.10
  -3  -5   4  442.66   11.80
  -3  -5   4  452.15   12.00
   2   5  -4  245.78    6.60
   2   5  -4  241.88    6.50
  -2  -5   4  238.18    6.40
  -2  -5   4  240.08    6.40
   1   5  -4   31.40    1.00
   1   5  -4   31.00    1.00
  -1  -5   4   29.60    0.90
  -1  -5   4   31.30    1.00
   0   5  -4 1759.92   45.90
   0   5  -4 1688.13   44.50
   0  -5   4 1768.72   46.00
   0  -5   4 1753.22   45.80
  -1   5  -4  568.04   14.90
   1  -5   4  570.74   15.00
  -2   5  -4    3.40    0.30
  -2   5  -4    3.70    0.30
  -3   5  -4  151.08    4.00
  -3   5  -4  136.39    3.80
   3  -5   4  151.18    4.10
   3  -5   4  149.09    4.00
  -4   5  -4  400.16   10.60
  -4   5  -4  398.06   10.60
   4  -5   4  416.96   10.90
   4  -5   4  407.66   10.70
   5  -5   4    4.30    0.30
   5  -5   4    4.10    0.30
   5   4  -4   85.09    2.40
   5   4  -4   88.09    2.50
  -5  -4   4   85.49    2.50
  -5  -4   4   86.49    2.50
   4   4  -4    0.00    0.20
   4   4  -4    0.20    0.20
  -4  -4   4    0.00    0.20
  -4  -4   4    0.40    0.20
   3   4  -4  575.84   15.20
  -3  -4   4  576.54   15.20
   2   4  -4  126.89    3.40
   2   4  -4  122.49    3.40
  -2  -4   4  122.69    3.30
  -2  -4   4  119.39    3.30
   1   4  -4 2301.07   59.99
   1   4  -4 2260.17   59.19
  -1  -4   4 2282.37   59.59
  -1  -4   4 2303.47   59.99
   0   4  -4  141.29    3.80
   0   4  -4  145.19    3.90
   0  -4   4  146.09    3.90
   0  -4   4  137.79    3.70
  -1   4  -4  433.66   11.30
  -1   4  -4  406.76   10.80
   1  -4   4  423.76   11.20
   1  -4   4  426.76   11.20
  -2   4  -4 2140.09   55.89
  -2   4  -4 2097.19   55.09
   2  -4   4 2101.59   55.19
   2  -4   4 2219.08   57.39
  -3   4  -4  241.68    6.40
  -3   4  -4  243.88    6.40
   3  -4   4  245.48    6.50
   3  -4   4  230.38    6.20
  -4   4  -4 1410.16   36.90
   4  -4   4 1400.06   36.60
   4  -4   4 1386.26   36.40
   5   3  -4  200.88    5.40
   5   3  -4  191.38    5.20
  -5  -3   4  194.68    5.30
   4   3  -4   12.20    0.50
   4   3  -4   12.50    0.50
  -4  -3   4   12.00    0.50
   3   3  -4    6.30    0.30
   3   3  -4    6.10    0.30
  -3  -3   4    5.70    0.30
  -3  -3   4    5.70    0.30
   2   3  -4  281.97    7.40
   2   3  -4  269.57    7.20
  -2  -3   4  284.87    7.50
  -2  -3   4  268.97    7.20
   1   3  -4  163.18    4.40
   1   3  -4  163.38    4.30
  -1  -3   4  159.38    4.30
  -1  -3   4  156.28    4.20
   0   3  -4   26.50    0.80
   0   3  -4   25.90    0.80
   0  -3   4   26.00    0.80
   0  -3   4   26.50    0.80
  -1   3  -4  645.24   16.90
  -1   3  -4  632.64   16.70
   1  -3   4  655.93   17.10
   1  -3   4  646.24   16.90
  -2   3  -4  208.68    5.50
  -2   3  -4  200.88    5.30
   2  -3   4  198.08    5.30
   2  -3   4  198.58    5.30
  -3   3  -4    5.50    0.20
   3  -3   4    4.80    0.20
   4  -3   4  167.68    4.50
   4  -3   4  169.08    4.50
   6   2  -4   11.60    0.50
   6   2  -4   12.60    0.50
   5   2  -4   16.10    0.60
   5   2  -4   16.90    0.60
  -5  -2   4   16.30    0.60
  -5  -2   4   18.90    0.70
   4   2  -4   34.60    1.10
   4   2  -4   34.60    1.10
  -4  -2   4   34.40    1.00
  -4  -2   4   35.50    1.10
   3   2  -4  503.65   13.30
   3   2  -4  533.25   13.80
  -3  -2   4  481.15   12.90
  -3  -2   4  505.05   13.30
   2   2  -4  415.26   10.90
   2   2  -4  401.86   10.70
  -2  -2   4  425.16   11.10
   1   2  -4    0.30    0.20
   1   2  -4    0.30    0.20
  -1  -2   4    0.20    0.20
  -1  -2   4    0.40    0.20
   0   2  -4 6788.22  179.28
   0   2  -4 7147.18  186.08
   0  -2   4 7156.28  186.18
   0  -2   4 7379.16  190.38
  -1   2  -4 2656.03   69.19
   1  -2   4 2633.44   68.79
  -2   2  -4   41.10    1.20
  -2   2  -4   46.20    1.30
   2  -2   4   42.70    1.20
   2  -2   4   44.80    1.20
  -3   2  -4  537.25   14.10
  -3   2  -4  520.35   13.80
   3  -2   4  595.54   15.30
   3  -2   4  517.95   13.80
   6   1  -4    0.70    0.20
   5   1  -4  223.18    5.90
   5   1  -4  224.28    6.00
  -5  -1   4  220.18    5.90
  -5  -1   4  223.28    6.00
   4   1  -4  432.46   11.80
   4   1  -4  498.45   13.00
  -4  -1   4  498.45   13.00
  -4  -1   4  506.85   13.20
   3   1  -4   55.49    1.50
   3   1  -4   58.09    1.60
  -3  -1   4   55.49    1.50
  -3  -1   4   53.79    1.50
   2   1  -4 3194.58   82.09
  -2  -1   4 2851.51   75.59
   1   1  -4  601.84   15.70
   1   1  -4  592.34   15.50
  -1  -1   4  582.74   15.40
  -1  -1   4  611.24   15.90
   0   1  -4  951.60   25.10
   0  -1   4 1018.40   26.30
  -1   1  -4  798.62   20.90
  -1   1  -4  797.32   20.90
   1  -1   4  810.92   21.10
   1  -1   4  816.72   21.30
  -2   1  -4  690.23   18.10
  -2   1  -4  685.63   18.00
   2  -1   4  699.53   18.30
   2  -1   4  718.43   18.70
   3  -1   4  429.06   11.40
   3  -1   4  445.76   11.80
   5   0  -4   17.40    0.60
  -5   0   4   12.80    0.50
  -5   0   4   15.60    0.50
   4   0  -4  154.98    4.10
   4   0  -4  151.58    4.10
  -4   0   4  149.59    4.00
  -4   0   4  151.88    4.10
   3   0  -4   83.29    2.20
  -3   0   4   81.29    2.20
   2   0  -4  175.98    4.70
   2   0  -4  172.68    4.60
  -2   0   4  172.08    4.60
  -2   0   4  179.18    4.70
   1   0  -4  178.48    4.70
  -1   0   4  180.08    4.80
   0   0  -4   15.60    0.50
   0   0  -4   17.50    0.50
   0   0   4   17.20    0.50
   0   0   4   17.60    0.50
  -1   0  -4   39.40    1.10
  -1   0  -4   40.30    1.10
   1   0   4   37.20    1.10
   1   0   4   41.20    1.10
  -2   0  -4  463.85   12.20
  -2   0  -4  477.55   12.40
   2   0   4  466.45   12.20
   2   0   4  450.95   11.90
  -3   0  -4  754.12   20.00
  -3   0  -4  777.22   20.40
   3   0   4  747.43   19.80
   3   0   4  734.43   19.50
   5  -1  -4   19.50    0.60
  -5   1   4   19.70    0.60
  -5   1   4   20.20    0.70
   4  -1  -4  295.27    7.80
  -4   1   4  298.47    7.90
   3  -1  -4  199.58    5.30
  -3   1   4  205.08    5.40
   2  -1  -4    4.40    0.20
   2  -1  -4    4.50    0.20
  -2   1   4    4.20    0.20
  -2   1   4    4.00    0.20
   1  -1  -4  131.19    3.50
   1  -1  -4  131.49    3.50
  -1   1   4  130.79    3.50
  -1   1   4  134.09    3.60
   0  -1  -4  122.09    3.30
   0   1   4  124.89    3.30
  -1  -1  -4 2736.53   71.69
  -1  -1  -4 2821.22   73.29
   1   1   4 2740.23   71.79
   1   1   4 2820.32   73.29
  -2  -1  -4  933.01   24.50
  -2  -1  -4  922.01   24.30
   2   1   4  975.50   25.30
   2   1   4  953.30   24.90
  -3  -1  -4  356.56    9.40
  -3  -1  -4  371.16    9.70
   3   1   4  361.36    9.50
   3   1   4  347.47    9.20
   6  -2  -4   49.99    1.40
   6  -2  -4   56.49    1.50
   5  -2  -4  444.76   11.70
  -5   2   4  448.86   11.80
   4  -2  -4  235.08    6.20
   4  -2  -4  225.88    6.00
  -4   2   4  232.48    6.20
  -4   2   4  228.58    6.10
   3  -2  -4  166.68    4.40
   3  -2  -4  164.88    4.40
  -3   2   4  171.68    4.50
  -3   2   4  168.28    4.50
   2  -2  -4  318.87    8.40
  -2   2   4  312.37    8.20
   1  -2  -4 2842.82   73.89
  -1   2   4 2762.52   72.29
   0  -2  -4  194.78    5.10
   0   2   4  193.28    5.10
  -1  -2  -4 1221.18   32.20
   1   2   4 1299.67   33.70
  -2  -2  -4    8.60    0.30
   2   2   4    9.40    0.30
  -3  -2  -4  131.09    3.50
  -3  -2  -4  134.59    3.60
   3   2   4  135.19    3.60
   3   2   4  133.59    3.60
  -4  -2  -4  181.58    4.80
  -4  -2  -4  181.38    4.80
   4   2   4  183.58    4.90
   4   2   4  178.68    4.80
   6  -3  -4  389.86   10.30
   5  -3  -4   99.19    2.70
   5  -3  -4   99.09    2.70
  -5   3   4   96.69    2.70
  -5   3   4  103.69    2.80
   4  -3  -4  349.37    9.30
   4  -3  -4  369.06    9.70
  -4   3   4  360.96    9.50
  -4   3   4  376.26    9.80
   3  -3  -4   63.09    1.70
   3  -3  -4   58.29    1.60
  -3   3   4   61.59    1.70
  -3   3   4   61.29    1.70
   2  -3  -4    3.60    0.20
   2  -3  -4    2.60    0.20
  -2   3   4    3.60    0.20
  -2   3   4    2.90    0.20
   1  -3  -4 2677.63   70.09
   1  -3  -4 2790.42   72.19
  -1   3   4 2603.94   68.69
  -1   3   4 2771.92   71.89
   0  -3  -4  215.18    5.70
   0  -3  -4  213.68    5.70
   0   3   4  213.68    5.70
   0   3   4  215.08    5.70
  -1  -3  -4  546.35   14.40
  -1  -3  -4  553.34   14.50
   1   3   4  540.95   14.30
   1   3   4  572.94   14.90
  -2  -3  -4   13.50    0.50
  -2  -3  -4   13.20    0.50
   2   3   4   13.50    0.50
   2   3   4   13.70    0.50
  -3  -3  -4   68.09    1.90
  -3  -3  -4   69.49    1.90
   3   3   4   62.49    1.80
   3   3   4   72.59    2.00
  -4  -3  -4   31.30    1.00
  -4  -3  -4   30.90    0.90
   4   3   4   32.80    1.00
   4   3   4   31.70    1.00
   5   3   4    8.30    0.30
   5   3   4    8.10    0.40
   6  -4  -4    0.00    0.20
   6  -4  -4    0.50    0.20
   5  -4  -4  137.99    3.70
   5  -4  -4  140.69    3.80
  -5   4   4  130.19    3.60
  -5   4   4  139.59    3.80
   4  -4  -4   64.69    1.80
   4  -4  -4   69.99    1.90
  -4   4   4   66.99    1.90
  -4   4   4   68.89    1.90
   3  -4  -4  130.09    3.50
   3  -4  -4  134.89    3.60
  -3   4   4  130.09    3.50
  -3   4   4  134.89    3.60
   2  -4  -4  525.45   13.80
   2  -4  -4  504.25   13.40
  -2   4   4  540.85   14.10
  -2   4   4  540.45   14.10
   1  -4  -4 1990.40   51.89
   1  -4  -4 2009.00   52.29
  -1   4   4 1928.41   50.79
  -1   4   4 2028.50   52.69
   0  -4  -4  696.83   18.30
   0  -4  -4  694.03   18.20
   0   4   4  696.63   18.30
   0   4   4  702.43   18.40
  -1  -4  -4   87.09    2.40
  -1  -4  -4   87.29    2.40
   1   4   4   81.99    2.30
   1   4   4   81.29    2.30
  -2  -4  -4  283.27    7.60
  -2  -4  -4  293.07    7.70
   2   4   4  290.07    7.70
   2   4   4  290.67    7.70
  -3  -4  -4  852.41   22.20
  -3  -4  -4  805.32   21.30
   3   4   4  823.02   21.70
  -4  -4  -4  442.06   11.70
  -4  -4  -4  440.36   11.70
   4   4   4  441.36   11.70
   5   4   4  116.89    3.30
   5   4   4  120.79    3.30
   6  -5  -4    0.50    0.20
   6  -5  -4    0.20    0.20
   5  -5  -4   52.89    1.60
   5  -5  -4   52.59    1.60
  -5   5   4   52.49    1.60
  -5   5   4   57.09    1.70
   4  -5  -4  579.74   15.30
   4  -5  -4  599.64   15.70
  -4   5   4  593.64   15.60
  -4   5   4  589.84   15.50
   3  -5  -4  150.98    4.10
   3  -5  -4  158.08    4.20
  -3   5   4  144.49    4.00
  -3   5   4  155.98    4.20
   2  -5  -4  238.48    6.40
   2  -5  -4  242.28    6.50
  -2   5   4  235.18    6.30
  -2   5   4  251.77    6.60
   1  -5  -4  141.89    3.80
   1  -5  -4  145.19    3.90
  -1   5   4  144.69    3.90
  -1   5   4  144.29    3.90
   0  -5  -4   98.29    2.70
   0  -5  -4  112.39    3.10
   0   5   4  100.09    2.80
   0   5   4  105.49    2.90
  -1  -5  -4   23.70    0.80
   1   5   4   21.80    0.70
  -2  -5  -4   22.30    0.80
  -2  -5  -4   21.90    0.80
   2   5   4   21.60    0.70
   2   5   4   24.20    0.80
  -3  -5  -4   74.79    2.10
  -3  -5  -4   76.49    2.20
   3   5   4   74.89    2.20
   3   5   4   78.09    2.20
  -4  -5  -4  574.64   15.10
  -4  -5  -4  545.35   14.50
   4   5   4  552.74   14.70
   4   5   4  562.44   14.90
   6  -6  -4   84.49    2.40
   6  -6  -4   83.99    2.40
   5  -6  -4   15.40    0.60
   5  -6  -4   16.20    0.60
  -5   6   4   17.40    0.70
  -5   6   4   15.10    0.60
   4  -6  -4  395.06   10.40
   4  -6  -4  405.46   10.60
  -4   6   4  376.86   10.10
  -4   6   4  389.06   10.30
   3  -6  -4  258.77    6.90
   3  -6  -4  267.37    7.10
  -3   6   4  257.47    6.90
  -3   6   4  263.17    7.00
   2  -6  -4  783.22   20.70
   2  -6  -4  811.32   21.30
  -2   6   4  824.42   21.50
  -2   6   4  802.12   21.10
   1  -6  -4   51.29    1.50
   1  -6  -4   47.70    1.40
  -1   6   4   45.80    1.40
  -1   6   4   48.90    1.40
   0  -6  -4  192.18    5.20
   0  -6  -4  197.78    5.30
   0   6   4  191.18    5.20
   0   6   4  190.58    5.10
  -1  -6  -4  397.46   10.60
  -1  -6  -4  408.86   10.80
  -2  -6  -4  356.16    9.40
  -2  -6  -4  356.36    9.50
   2   6   4  352.06    9.40
   2   6   4  346.97    9.30
  -3  -6  -4   95.59    2.70
   3   6   4   96.29    2.80
   4   6   4   36.00    1.20
   4   6   4   37.60    1.30
   6  -7  -4   33.60    1.10
   6  -7  -4   30.70    1.10
   5  -7  -4    2.40    0.30
  -5   7   4    1.80    0.30
  -5   7   4    2.40    0.30
   4  -7  -4    7.60    0.40
  -4   7   4    8.00    0.50
  -4   7   4    8.80    0.40
   3  -7  -4    7.90    0.40
   3  -7  -4    7.30    0.40
  -3   7   4    8.20    0.40
  -3   7   4    6.90    0.40
   2  -7  -4  127.29    3.50
   2  -7  -4  120.29    3.30
  -2   7   4  123.19    3.40
  -2   7   4  118.39    3.30
   1  -7  -4   30.30    1.00
  -1   7   4   30.00    1.00
   0  -7  -4    0.20    0.20
   0  -7  -4    0.20    0.20
   0   7   4    0.10    0.20
   0   7   4    0.00    0.20
  -1  -7  -4    8.90    0.40
   1   7   4    8.70    0.40
  -2  -7  -4   12.40    0.60
  -2  -7  -4   12.40    0.50
   2   7   4   12.40    0.60
   2   7   4   12.20    0.60
  -3  -7  -4  528.45   13.90
  -3  -7  -4  506.55   13.50
   3   7   4  512.75   13.60
   3   7   4  496.05   13.30
   5  -8  -4   50.09    1.60
   5  -8  -4   50.89    1.60
  -5   8   4   48.60    1.60
  -5   8   4   50.19    1.60
   4  -8  -4  204.08    5.60
   4  -8  -4  216.38    5.90
  -4   8   4  216.38    5.90
  -4   8   4  219.08    5.90
   3  -8  -4   68.69    2.00
   3  -8  -4   65.79    1.90
  -3   8   4   66.29    2.00
  -3   8   4   67.79    2.00
   2  -8  -4    6.60    0.40
   2  -8  -4    7.10    0.40
  -2   8   4    6.60    0.40
  -2   8   4    6.70    0.40
   1  -8  -4 1124.09   29.50
   1  -8  -4 1122.39   29.40
  -1   8   4 1124.09   29.50
  -1   8   4 1103.39   29.10
   0  -8  -4  165.18    4.50
   0  -8  -4  166.38    4.50
   0   8   4  162.88    4.50
   0   8   4  162.88    4.50
  -1  -8  -4  357.16    9.60
  -1  -8  -4  365.16    9.70
   1   8   4  362.96    9.70
   1   8   4  364.16    9.70
  -2  -8  -4   23.30    0.90
   2   8   4   25.90    1.00
   2   8   4   24.30    0.90
  -3  -8  -4  278.77    7.60
  -3  -8  -4  272.87    7.40
   3   8   4  282.87    7.70
   3   8   4  281.57    7.60
   5  -9  -4    9.50    0.60
   5  -9  -4    8.80    0.50
  -5   9   4    9.30    0.60
  -5   9   4    9.90    0.60
   4  -9  -4  448.96   12.10
   4  -9  -4  483.45   12.80
  -4   9   4  486.15   12.80
  -4   9   4  463.25   12.40
   3  -9  -4   36.70    1.20
  -3   9   4   37.30    1.20
   2  -9  -4   11.70    0.50
   2  -9  -4   12.30    0.60
  -2   9   4   12.10    0.60
  -2   9   4   12.80    0.60
   1  -9  -4  830.02   21.70
   1  -9  -4  789.92   21.00
  -1   9   4  827.82   21.70
  -1   9   4  795.62   21.10
   0  -9  -4    1.20    0.30
   0  -9  -4    1.20    0.30
   0   9   4    0.60    0.30
   0   9   4    1.40    0.30
  -1  -9  -4  399.36   10.60
  -1  -9  -4  392.46   10.50
   1   9   4  382.66   10.30
   1   9   4  396.46   10.60
  -2  -9  -4   67.69    2.10
  -2  -9  -4   69.79    2.10
   2   9   4   69.39    2.10
   2   9   4   69.29    2.10
   4 -10  -4  203.28    5.50
   4 -10  -4  200.18    5.50
  -4  10   4  194.38    5.40
  -4  10   4  198.18    5.50
   3 -10  -4  118.09    3.30
   3 -10  -4  118.79    3.40
  -3  10   4  117.79    3.30
  -3  10   4  113.39    3.30
   2 -10  -4   13.80    0.60
   2 -10  -4   13.90    0.60
  -2  10   4   13.80    0.60
  -2  10   4   13.90    0.60
   1 -10  -4   32.70    1.10
   1 -10  -4   32.00    1.10
  -1  10   4   33.20    1.10
  -1  10   4   33.90    1.20
   0  10   4   16.70    0.70
   0  10   4   15.60    0.70
  -1 -10  -4   28.10    1.00
  -1 -10  -4   25.70    1.00
   1  10   4   26.30    1.00
   1  10   4   25.50    1.00
   3 -11  -4   64.49    2.00
   3 -11  -4   63.49    2.00
  -3  11   4   63.49    2.00
  -3  11   4   66.29    2.00
   2 -11  -4   68.39    2.10
   2 -11  -4   68.69    2.10
  -2  11   4   68.29    2.10
  -2  11   4   67.99    2.10
   1 -11  -4  187.58    5.10
   1 -11  -4  182.88    5.00
  -1  11   4  181.38    5.00
  -1  11   4  179.08    5.00
  -1  11  -5  105.79    3.10
  -1  11  -5  113.99    3.20
   1 -11   5  105.19    3.10
   1 -11   5  108.59    3.10
  -2  11  -5    9.90    0.60
  -2  11  -5   10.50    0.60
   2 -11   5   10.70    0.60
   2 -11   5    9.30    0.60
   1  10  -5  224.18    6.10
   1  10  -5  221.28    6.10
  -1 -10   5  219.68    6.00
  -1 -10   5  221.38    6.10
   0  10  -5   71.79    2.20
   0 -10   5   71.99    2.10
  -1  10  -5  451.75   12.10
  -1  10  -5  454.05   12.10
   1 -10   5  447.06   11.90
   1 -10   5  465.95   12.30
  -2  10  -5  193.78    5.30
  -2  10  -5  190.38    5.20
   2 -10   5  192.78    5.30
   2 -10   5  184.98    5.10
  -3  10  -5  281.57    7.60
  -3  10  -5  271.67    7.40
   3 -10   5  282.47    7.60
   3 -10   5  287.17    7.70
  -4  10  -5   -0.20    0.30
  -4  10  -5    0.30    0.30
   4 -10   5   -0.10    0.30
   4 -10   5    0.30    0.30
   2   9  -5  349.96    9.50
   2   9  -5  361.76    9.70
  -2  -9   5  357.36    9.60
  -2  -9   5  360.46    9.70
   1   9  -5  289.27    7.80
   1   9  -5  298.47    8.00
  -1  -9   5  289.97    7.80
  -1  -9   5  294.87    7.90
   0   9  -5   38.50    1.30
   0   9  -5   37.30    1.20
   0  -9   5   37.20    1.20
   0  -9   5   38.40    1.30
  -1   9  -5   56.79    1.80
  -1   9  -5   60.69    1.80
   1  -9   5   60.39    1.80
   1  -9   5   62.29    1.80
  -2   9  -5  234.18    6.30
  -2   9  -5  222.78    6.10
   2  -9   5  231.58    6.30
   2  -9   5  237.48    6.40
  -3   9  -5    0.80    0.30
  -3   9  -5    1.30    0.30
   3  -9   5    1.80    0.30
   3  -9   5    1.00    0.30
   4  -9   5   35.20    1.20
   4  -9   5   37.00    1.20
   3   8  -5   40.70    1.40
   3   8  -5   40.60    1.30
  -3  -8   5   39.60    1.40
  -3  -8   5   40.20    1.30
   2   8  -5  116.99    3.30
  -2  -8   5  115.79    3.30
   1   8  -5    0.90    0.30
   1   8  -5    0.50    0.30
  -1  -8   5    0.70    0.30
  -1  -8   5    0.60    0.30
   0   8  -5  863.71   22.60
   0   8  -5  847.72   22.30
   0  -8   5  854.51   22.50
   0  -8   5  844.42   22.30
  -1   8  -5    4.40    0.40
  -1   8  -5    6.30    0.40
   1  -8   5    5.70    0.40
   1  -8   5    4.70    0.40
  -2   8  -5  113.29    3.20
  -2   8  -5  116.99    3.30
   2  -8   5  115.09    3.20
   2  -8   5  114.59    3.20
  -3   8  -5  143.19    4.00
   3  -8   5  146.49    4.00
  -4   8  -5  179.98    5.00
  -4   8  -5  194.88    5.30
   4  -8   5  191.78    5.20
   4  -8   5  199.58    5.40
  -5   8  -5   80.79    2.40
   5  -8   5   77.69    2.30
   4   7  -5   25.90    1.00
   4   7  -5   25.30    1.10
  -4  -7   5   29.20    1.10
   3   7  -5    3.10    0.40
   3   7  -5    2.90    0.30
  -3  -7   5    2.80    0.40
  -3  -7   5    3.00    0.40
   2   7  -5  551.94   14.50
   2   7  -5  531.05   14.10
  -2  -7   5  528.95   14.10
  -2  -7   5  537.75   14.20
   1   7  -5    3.10    0.30
   1   7  -5    4.10    0.30
  -1  -7   5    3.90    0.30
  -1  -7   5    3.00    0.30
   0   7  -5   58.59    1.80
   0   7  -5   58.49    1.70
   0  -7   5   60.79    1.80
   0  -7   5   59.29    1.80
  -1   7  -5    3.80    0.30
  -1   7  -5    3.20    0.30
   1  -7   5    3.00    0.30
  -2   7  -5   10.10    0.50
  -2   7  -5    9.20    0.50
   2  -7   5    9.60    0.50
   2  -7   5    9.80    0.50
  -3   7  -5  318.47    8.60
  -3   7  -5  338.17    9.00
   3  -7   5  325.07    8.70
   3  -7   5  338.37    9.00
  -4   7  -5    5.80    0.30
   4  -7   5    4.40    0.30
   4  -7   5    5.00    0.40
  -5   7  -5  193.18    5.30
   5  -7   5  198.18    5.40
   5  -7   5  219.18    5.80
   4   6  -5  365.76    9.70
   4   6  -5  362.46    9.70
  -4  -6   5  350.26    9.40
  -4  -6   5  349.87    9.40
   3   6  -5   13.20    0.60
   3   6  -5   14.30    0.60
  -3  -6   5   13.40    0.60
  -3  -6   5   13.60    0.60
   2   6  -5  173.78    4.70
  -2  -6   5  169.78    4.60
   1   6  -5  121.39    3.40
   1   6  -5  124.39    3.40
  -1  -6   5  126.99    3.50
  -1  -6   5  126.29    3.50
   0   6  -5 1377.86   36.00
   0   6  -5 1379.26   36.00
   0  -6   5 1361.46   35.70
   0  -6   5 1362.16   35.70
  -1   6  -5    5.20    0.30
  -1   6  -5    5.00    0.30
   1  -6   5    5.30    0.30
   1  -6   5    5.50    0.40
  -2   6  -5    0.00    0.20
  -2   6  -5    0.40    0.20
   2  -6   5    0.20    0.20
   2  -6   5    0.30    0.20
  -3   6  -5  188.68    5.10
   3  -6   5  188.58    5.10
  -4   6  -5    2.40    0.30
  -4   6  -5    2.70    0.20
   4  -6   5    2.70    0.30
   4  -6   5    2.90    0.30
   5  -6   5   89.49    2.50
   5  -6   5  100.49    2.80
   5   5  -5    9.20    0.50
   5   5  -5    7.60    0.60
  -5  -5   5    9.40    0.60
   4   5  -5  437.16   11.70
   4   5  -5  446.56   11.80
  -4  -5   5  450.95   11.90
   3   5  -5   49.90    1.50
   3   5  -5   52.89    1.60
  -3  -5   5   49.00    1.50
  -3  -5   5   46.20    1.40
  -2  -5   5  260.77    6.90
  -2  -5   5  257.17    6.90
   1   5  -5  320.97    8.50
   1   5  -5  316.47    8.40
  -1  -5   5  303.17    8.10
  -1  -5   5  314.67    8.40
   0   5  -5  114.79    3.20
   0  -5   5  122.59    3.30
  -1   5  -5 1488.05   39.00
  -1   5  -5 1512.55   39.50
   1  -5   5 1502.75   39.30
   1  -5   5 1491.95   39.10
  -2   5  -5   13.90    0.50
   2  -5   5   14.30    0.50
  -3   5  -5  941.11   24.70
  -3   5  -5  946.51   24.80
   3  -5   5  932.51   24.60
   3  -5   5  962.00   25.10
  -4   5  -5   28.30    0.90
  -4   5  -5   29.30    0.90
   4  -5   5   28.10    0.90
   4  -5   5   26.90    0.90
   5  -5   5    1.70    0.20
   5  -5   5    1.90    0.20
   5   4  -5   92.39    2.70
   5   4  -5   92.39    2.70
  -5  -4   5   92.99    2.70
  -5  -4   5   95.39    2.70
   4   4  -5    7.80    0.40
   4   4  -5    8.30    0.50
  -4  -4   5    7.90    0.40
  -4  -4   5    8.10    0.40
   3   4  -5 1378.56   36.10
   3   4  -5 1399.56   36.50
  -3  -4   5 1352.56   35.60
  -3  -4   5 1381.26   36.10
   2   4  -5   30.30    1.00
  -2  -4   5   32.50    1.00
   1   4  -5   24.10    0.80
  -1  -4   5   23.40    0.70
   0   4  -5   89.29    2.50
   0   4  -5   89.59    2.40
   0  -4   5   90.19    2.50
   0  -4   5   87.59    2.40
  -1   4  -5 1218.08   31.90
  -1   4  -5 1241.68   32.40
   1  -4   5 1250.77   32.60
   1  -4   5 1217.88   31.90
  -2   4  -5    7.00    0.30
  -2   4  -5    5.70    0.30
   2  -4   5    6.80    0.30
  -3   4  -5   34.60    1.00
  -3   4  -5   34.50    1.00
   3  -4   5   35.20    1.00
   3  -4   5   35.30    1.00
  -4   4  -5    3.20    0.20
  -4   4  -5    3.70    0.20
   4  -4   5    3.30    0.20
   5   3  -5   49.00    1.50
   5   3  -5   49.70    1.50
  -5  -3   5   46.90    1.50
  -5  -3   5   49.99    1.50
   4   3  -5  181.98    4.90
  -4  -3   5  179.78    4.90
   3   3  -5    1.70    0.20
   3   3  -5    1.70    0.20
  -3  -3   5    1.50    0.30
  -3  -3   5    1.60    0.20
   2   3  -5  767.82   20.10
   2   3  -5  766.62   20.10
  -2  -3   5  779.42   20.30
  -2  -3   5  750.32   19.80
   1   3  -5  509.35   13.40
   1   3  -5  517.85   13.60
  -1  -3   5  520.55   13.70
  -1  -3   5  520.35   13.60
   0   3  -5  462.95   12.10
   0   3  -5  441.96   11.70
   0  -3   5  459.15   12.00
   0  -3   5  446.86   11.80
  -1   3  -5   17.30    0.60
  -1   3  -5   16.50    0.50
   1  -3   5   14.20    0.50
   1  -3   5   15.40    0.50
  -2   3  -5  217.58    5.80
  -2   3  -5  224.08    6.00
   2  -3   5  240.78    6.30
   2  -3   5  228.58    6.00
  -3   3  -5  235.48    6.20
  -3   3  -5  242.48    6.40
   3  -3   5  228.28    6.10
   3  -3   5  240.28    6.30
  -4   3  -5    1.50    0.10
  -4   3  -5    1.90    0.10
   4  -3   5    2.20    0.20
   4  -3   5    2.00    0.10
   6   2  -5  101.99    2.90
   6   2  -5  100.29    2.90
   5   2  -5   16.40    0.70
  -5  -2   5   15.30    0.60
  -5  -2   5   14.60    0.60
   4   2  -5    0.70    0.20
   4   2  -5    0.50    0.20
  -4  -2   5    0.70    0.20
  -4  -2   5    1.00    0.20
   3   2  -5  130.69    3.50
   3   2  -5  127.89    3.50
  -3  -2   5  131.19    3.50
  -3  -2   5  128.49    3.50
   2   2  -5 1139.19   29.70
   2   2  -5 1142.19   29.80
  -2  -2   5 1150.98   29.90
  -2  -2   5 1090.19   28.80
   1   2  -5 1719.23   45.30
   1   2  -5 1753.92   45.90
  -1  -2   5 1802.22   46.80
  -1  -2   5 1821.82   47.20
   0   2  -5  943.61   24.70
   0   2  -5  954.50   24.90
   0  -2   5  948.21   24.80
   0  -2   5  931.51   24.40
  -1   2  -5   49.50    1.40
   1  -2   5   50.89    1.40
  -2   2  -5 1075.99   28.20
  -2   2  -5 1080.69   28.30
   2  -2   5 1101.79   28.70
   2  -2   5 1099.29   28.70
  -3   2  -5   40.50    1.10
  -3   2  -5   42.30    1.10
   3  -2   5   35.60    1.00
   3  -2   5   37.40    1.10
   6   1  -5   35.50    1.10
   6   1  -5   35.20    1.10
   5   1  -5  443.76   11.80
   5   1  -5  449.86   11.90
  -5  -1   5  457.75   12.10
  -5  -1   5  453.95   12.00
   4   1  -5  221.28    5.90
   4   1  -5  217.68    5.80
  -4  -1   5  219.08    5.90
  -4  -1   5  221.68    5.90
   3   1  -5  415.66   11.00
   3   1  -5  402.76   10.70
  -3  -1   5  416.86   11.00
  -3  -1   5  437.56   11.40
   2   1  -5   20.20    0.60
   2   1  -5   20.30    0.60
  -2  -1   5   20.30    0.60
  -2  -1   5   20.40    0.60
   1   1  -5  175.58    4.70
   1   1  -5  178.38    4.70
  -1  -1   5  181.88    4.80
  -1  -1   5  178.88    4.70
   0   1  -5  101.69    2.70
   0   1  -5   99.09    2.70
   0  -1   5  100.79    2.70
   0  -1   5  104.69    2.80
  -1   1  -5  189.58    5.10
  -1   1  -5  232.88    6.00
   1  -1   5  197.68    5.30
   1  -1   5  199.98    5.30
  -2   1  -5  503.35   13.10
  -2   1  -5  488.85   12.90
   2  -1   5  494.25   13.00
   2  -1   5  506.05   13.20
  -3   1  -5   60.99    1.60
  -3   1  -5   63.59    1.70
   3  -1   5   60.59    1.60
   3  -1   5   58.09    1.60
   6   0  -5    2.20    0.20
   5   0  -5  923.31   24.20
   5   0  -5  926.11   24.30
   4   0  -5   13.70    0.50
   4   0  -5   13.80    0.50
  -4   0   5   13.50    0.50
  -4   0   5   13.60    0.50
   3   0  -5  164.78    4.40
   3   0  -5  161.58    4.30
  -3   0   5  158.58    4.30
  -3   0   5  159.18    4.30
   2   0  -5  610.34   15.90
   2   0  -5  590.34   15.60
  -2   0   5  619.14   16.10
  -2   0   5  595.34   15.70
   1   0  -5  569.14   14.90
  -1   0   5  565.24   14.80
   0   0  -5 1255.47   33.00
   0   0  -5 1259.57   33.10
   0   0   5 1301.37   33.90
   0   0   5 1326.17   34.30
  -1   0  -5 4574.44  120.49
   1   0   5 4927.21  127.19
  -2   0  -5 1936.91   50.29
  -2   0  -5 1917.41   49.90
   2   0   5 1901.41   49.60
   2   0   5 1834.62   48.40
  -3   0  -5  273.97    7.20
  -3   0  -5  276.87    7.30
   3   0   5  278.67    7.30
   3   0   5  270.27    7.20
   6  -1  -5  104.39    2.90
   5  -1  -5   49.60    1.40
   5  -1  -5   50.79    1.50
  -5   1   5   49.50    1.40
  -5   1   5   48.30    1.40
   4  -1  -5  446.46   11.80
   4  -1  -5  451.35   11.90
  -4   1   5  457.75   12.00
  -4   1   5  462.55   12.10
   3  -1  -5  135.59    3.60
   3  -1  -5  139.69    3.70
  -3   1   5  136.89    3.70
  -3   1   5  134.79    3.60
   2  -1  -5  231.18    6.10
   2  -1  -5  237.18    6.30
  -2   1   5  241.08    6.30
  -2   1   5  237.58    6.30
   1  -1  -5 1231.98   32.60
  -1   1   5 1338.17   34.60
   0  -1  -5  798.12   20.90
   0   1   5  843.72   21.80
   0   1   5  783.02   20.70
  -1  -1  -5 3153.78   81.39
  -1  -1  -5 2949.21   77.59
   1   1   5 3029.60   78.99
   1   1   5 3009.20   78.69
  -2  -1  -5  504.95   13.20
  -2  -1  -5  510.85   13.30
   2   1   5  488.75   12.90
   2   1   5  513.95   13.40
  -3  -1  -5   79.69    2.20
  -3  -1  -5   81.29    2.20
   3   1   5   78.39    2.10
   4   1   5  544.85   14.40
   4   1   5  507.35   13.70
   6  -2  -5   26.90    0.80
   5  -2  -5    5.70    0.30
   5  -2  -5    5.70    0.30
  -5   2   5    5.30    0.30
  -5   2   5    5.30    0.30
   4  -2  -5    6.80    0.30
   4  -2  -5    7.00    0.30
  -4   2   5    6.70    0.30
  -4   2   5    6.70    0.30
   3  -2  -5   83.89    2.30
   3  -2  -5   83.79    2.30
  -3   2   5   78.69    2.20
  -3   2   5   87.29    2.40
   2  -2  -5 3648.33   96.59
   2  -2  -5 3937.21  101.99
  -2   2   5 3841.42  100.19
  -2   2   5 3966.00  102.59
   1  -2  -5   69.39    1.90
   1  -2  -5   68.89    1.90
  -1   2   5   66.89    1.90
  -1   2   5   68.49    1.90
   0  -2  -5   51.39    1.40
   0  -2  -5   52.89    1.50
   0   2   5   50.29    1.40
   0   2   5   52.19    1.50
  -1  -2  -5   92.99    2.50
  -1  -2  -5   93.69    2.50
   1   2   5   95.69    2.60
   1   2   5   93.39    2.50
  -2  -2  -5  716.13   18.70
  -2  -2  -5  705.93   18.50
   2   2   5  698.53   18.40
   2   2   5  708.63   18.60
  -3  -2  -5  466.95   12.40
   3   2   5  485.05   12.70
   3   2   5  490.55   12.80
  -4  -2  -5    6.10    0.30
  -4  -2  -5    6.00    0.30
   4   2   5    6.50    0.30
   4   2   5    6.10    0.30
   6  -3  -5   40.30    1.20
   6  -3  -5   38.80    1.20
   5  -3  -5  165.18    4.50
   5  -3  -5  169.68    4.50
  -5   3   5  167.88    4.50
  -5   3   5  161.28    4.40
   4  -3  -5    1.90    0.20
   4  -3  -5    2.50    0.20
  -4   3   5    1.80    0.20
  -4   3   5    2.00    0.20
   3  -3  -5  216.18    5.70
   3  -3  -5  212.08    5.60
  -3   3   5  217.38    5.80
  -3   3   5  202.68    5.50
   2  -3  -5 2726.23   70.79
   2  -3  -5 2651.53   69.39
  -2   3   5 2708.73   70.49
  -2   3   5 2649.43   69.39
   1  -3  -5   77.69    2.10
   1  -3  -5   74.99    2.10
  -1   3   5   75.59    2.10
  -1   3   5   77.99    2.10
   0  -3  -5  106.29    2.90
   0  -3  -5  106.49    2.90
   0   3   5  103.89    2.80
   0   3   5  110.59    3.00
  -1  -3  -5 1003.20   26.10
  -1  -3  -5 1003.20   26.10
   1   3   5  946.61   25.00
   1   3   5  969.50   25.50
  -2  -3  -5   73.29    2.00
  -2  -3  -5   74.59    2.10
   2   3   5   70.99    2.00
   2   3   5   75.69    2.10
  -3  -3  -5   41.60    1.20
  -3  -3  -5   42.40    1.20
   3   3   5   42.10    1.30
   3   3   5   42.80    1.30
  -4  -3  -5  728.03   19.10
  -4  -3  -5  721.73   19.00
   5   3   5    9.40    0.40
   5   3   5    9.10    0.40
   6  -4  -5   -0.10    0.20
   6  -4  -5    0.10    0.20
   5  -4  -5  251.97    6.70
  -5   4   5  254.27    6.80
   4  -4  -5   95.49    2.60
  -4   4   5   90.99    2.50
   3  -4  -5  258.77    6.90
  -3   4   5  259.37    6.90
   2  -4  -5  561.84   14.70
   2  -4  -5  534.25   14.20
  -2   4   5  539.45   14.30
  -2   4   5  557.64   14.60
   1  -4  -5  328.37    8.70
   1  -4  -5  338.77    8.90
  -1   4   5  338.37    8.90
  -1   4   5  332.07    8.80
   0  -4  -5  237.38    6.30
   0  -4  -5  231.88    6.20
   0   4   5  233.58    6.20
   0   4   5  225.88    6.10
  -1  -4  -5  106.39    2.90
   1   4   5  106.39    2.90
  -2  -4  -5    0.70    0.20
   2   4   5    0.50    0.20
  -3  -4  -5   13.20    0.50
   3   4   5   13.30    0.50
   3   4   5   13.70    0.50
  -4  -4  -5  397.66   10.50
  -4  -4  -5  401.96   10.70
   4   4   5  393.86   10.50
   5   4   5   -0.10    0.30
   5   4   5    0.10    0.30
   6  -5  -5    9.80    0.50
   5  -5  -5  120.79    3.30
   5  -5  -5  120.19    3.30
  -5   5   5  117.79    3.30
  -5   5   5  122.19    3.40
   4  -5  -5  204.28    5.50
   4  -5  -5  196.78    5.30
  -4   5   5  201.08    5.40
  -4   5   5  206.48    5.50
   3  -5  -5  871.61   22.90
   3  -5  -5  902.11   23.50
  -3   5   5  891.21   23.30
  -3   5   5  868.31   22.90
   2  -5  -5  389.36   10.30
  -2   5   5  396.86   10.50
   1  -5  -5    5.20    0.30
  -1   5   5    4.40    0.30
   0  -5  -5 1633.94   42.90
   0  -5  -5 1604.84   42.30
   0   5   5 1688.73   43.90
   0   5   5 1684.13   43.80
  -1  -5  -5 1897.71   49.60
  -1  -5  -5 1877.91   49.20
   1   5   5 1894.61   49.50
   1   5   5 1901.81   49.70
  -2  -5  -5  856.31   22.50
  -2  -5  -5  880.01   23.00
   2   5   5  840.32   22.20
   2   5   5  873.21   22.90
  -3  -5  -5   28.70    0.90
  -3  -5  -5   27.90    0.90
   3   5   5   27.80    0.90
   3   5   5   27.70    0.90
  -4  -5  -5   34.50    1.10
  -4  -5  -5   32.80    1.10
   4   5   5   34.00    1.10
   4   5   5   31.40    1.10
   6  -6  -5   15.10    0.70
   6  -6  -5   15.80    0.60
   5  -6  -5    1.00    0.30
   5  -6  -5    1.00    0.20
  -5   6   5    1.40    0.30
  -5   6   5    1.40    0.20
   4  -6  -5   30.40    1.00
   4  -6  -5   29.40    1.00
  -4   6   5   30.90    1.00
  -4   6   5   30.20    1.00
   3  -6  -5   10.60    0.50
   3  -6  -5   11.00    0.50
  -3   6   5   11.90    0.50
  -3   6   5   10.60    0.50
   2  -6  -5    5.90    0.40
   2  -6  -5    5.00    0.30
  -2   6   5    5.80    0.40
  -2   6   5    5.80    0.30
   1  -6  -5  176.88    4.80
   1  -6  -5  177.88    4.80
  -1   6   5  183.58    4.90
  -1   6   5  181.18    4.90
   0  -6  -5 1286.47   33.80
   0  -6  -5 1290.27   33.90
   0   6   5 1327.57   34.60
   0   6   5 1300.57   34.10
  -1  -6  -5  316.97    8.40
  -1  -6  -5  323.37    8.60
   1   6   5  318.77    8.50
   1   6   5  315.87    8.40
  -2  -6  -5  180.78    4.90
  -2  -6  -5  174.18    4.80
   2   6   5  189.88    5.10
   2   6   5  189.28    5.10
  -3  -6  -5  175.28    4.80
  -3  -6  -5  157.08    4.40
   3   6   5  168.78    4.60
   3   6   5  158.78    4.40
  -4  -6  -5   13.50    0.60
   4   6   5   13.20    0.60
   6  -7  -5    8.70    0.50
   6  -7  -5    8.40    0.50
  -6   7   5    8.40    0.60
   5  -7  -5    1.70    0.30
   5  -7  -5    1.60    0.30
  -5   7   5    1.80    0.30
  -5   7   5    1.70    0.30
   4  -7  -5    4.30    0.30
   4  -7  -5    4.50    0.30
  -4   7   5    4.20    0.40
  -4   7   5    3.90    0.30
   3  -7  -5   81.79    2.30
   3  -7  -5   78.79    2.30
  -3   7   5   85.79    2.40
  -3   7   5   75.59    2.20
   2  -7  -5  473.45   12.50
   2  -7  -5  457.75   12.20
  -2   7   5  479.55   12.60
  -2   7   5  466.45   12.40
   1  -7  -5  104.29    2.90
   1  -7  -5  106.59    3.00
  -1   7   5  111.39    3.10
  -1   7   5  112.29    3.10
   0  -7  -5    0.30    0.20
   0   7   5    0.20    0.20
  -1  -7  -5  172.78    4.80
  -1  -7  -5  180.88    4.90
   1   7   5  181.58    4.90
   1   7   5  178.58    4.90
  -2  -7  -5   -0.10    0.20
  -2  -7  -5    0.40    0.20
   2   7   5    0.00    0.20
   2   7   5    0.30    0.20
  -3  -7  -5   83.69    2.50
  -3  -7  -5   88.69    2.60
   3   7   5   87.89    2.60
   3   7   5   86.99    2.60
   5  -8  -5  160.58    4.40
   5  -8  -5  156.78    4.30
  -5   8   5  153.48    4.30
  -5   8   5  154.38    4.30
   4  -8  -5  144.69    4.00
   4  -8  -5  145.69    4.00
  -4   8   5  150.38    4.10
  -4   8   5  145.39    4.10
   3  -8  -5  147.69    4.10
   3  -8  -5  148.69    4.10
  -3   8   5  149.39    4.10
  -3   8   5  152.08    4.20
   2  -8  -5   69.09    2.00
   2  -8  -5   71.09    2.00
  -2   8   5   71.19    2.10
  -2   8   5   66.59    2.00
   1  -8  -5    0.60    0.20
   1  -8  -5    0.40    0.20
  -1   8   5    0.30    0.20
  -1   8   5    0.40    0.20
   0  -8  -5  381.36   10.10
   0  -8  -5  356.16    9.60
   0   8   5  364.96    9.80
   0   8   5  377.46   10.00
  -1  -8  -5    8.70    0.50
  -1  -8  -5    7.80    0.40
   1   8   5    7.70    0.50
   1   8   5    8.00    0.50
  -2  -8  -5   31.00    1.10
  -2  -8  -5   28.90    1.00
   2   8   5   29.10    1.10
   2   8   5   27.50    1.00
   5  -9  -5   27.50    1.00
   5  -9  -5   25.60    1.00
  -5   9   5   26.20    1.00
  -5   9   5   26.20    1.00
   4  -9  -5  293.37    7.90
  -4   9   5  284.07    7.70
   3  -9  -5   75.09    2.20
  -3   9   5   75.69    2.30
   2  -9  -5   20.40    0.80
  -2   9   5   19.70    0.80
   1  -9  -5    5.50    0.40
   1  -9  -5    4.80    0.40
  -1   9   5    4.90    0.40
  -1   9   5    4.80    0.40
   0  -9  -5    8.70    0.50
   0  -9  -5    8.60    0.50
   0   9   5    8.30    0.50
   0   9   5    9.40    0.50
  -1  -9  -5   13.70    0.60
  -1  -9  -5   13.10    0.60
   1   9   5   13.50    0.60
   1   9   5   12.20    0.60
  -2  -9  -5    4.00    0.40
   2   9   5    3.10    0.40
   4 -10  -5  109.59    3.20
  -4  10   5  115.29    3.30
   3 -10  -5   79.49    2.40
   3 -10  -5   80.99    2.40
  -3  10   5   83.49    2.50
  -3  10   5   79.99    2.40
   2 -10  -5  177.68    4.90
   2 -10  -5  176.78    4.90
  -2  10   5  167.98    4.70
  -2  10   5  186.28    5.10
   1 -10  -5   41.50    1.40
  -1  10   5   41.60    1.40
   0 -10  -5   14.60    0.70
   0  10   5   12.70    0.60
   2 -11  -5   15.80    0.70
   2 -11  -5   16.80    0.70
  -2  11   5   16.20    0.80
  -2  11   5   16.40    0.80
  -1  11  -6  239.28    6.60
  -1  11  -6  241.28    6.60
   1 -11   6  244.28    6.70
   1 -11   6  245.48    6.70
   1  10  -6  187.08    5.20
   1  10  -6  191.58    5.30
  -1 -10   6  188.28    5.20
  -1 -10   6  193.68    5.30
   0  10  -6  234.08    6.40
   0 -10   6  237.38    6.50
  -1  10  -6  197.48    5.40
  -1  10  -6  193.88    5.30
   1 -10   6  198.18    5.40
   1 -10   6  196.88    5.40
  -2  10  -6  145.19    4.00
  -2  10  -6  140.19    3.90
   2 -10   6  141.69    4.00
   2 -10   6  141.49    4.00
  -3  10  -6    0.40    0.30
  -3  10  -6    1.10    0.30
   3 -10   6    0.80    0.30
   3 -10   6    1.00    0.30
   2   9  -6    2.90    0.40
   2   9  -6    2.80    0.40
  -2  -9   6    3.20    0.40
  -2  -9   6    3.60    0.40
   1   9  -6  252.67    6.90
   1   9  -6  264.87    7.10
  -1  -9   6  261.97    7.10
  -1  -9   6  258.97    7.00
   0   9  -6   30.20    1.10
   0   9  -6   33.10    1.10
   0  -9   6   32.30    1.10
   0  -9   6   31.40    1.10
  -1   9  -6    9.20    0.50
   1  -9   6    8.50    0.50
  -2   9  -6  377.76   10.00
  -2   9  -6  343.77    9.30
   2  -9   6  348.77    9.40
   2  -9   6  344.17    9.30
  -3   9  -6    2.90    0.40
  -3   9  -6    2.70    0.40
   3  -9   6    3.20    0.40
  -4   9  -6   34.00    1.20
  -4   9  -6   34.90    1.20
   4  -9   6   33.00    1.20
   4  -9   6   33.60    1.20
   3   8  -6  524.05   13.90
   3   8  -6  519.75   13.90
  -3  -8   6  522.45   13.90
  -3  -8   6  528.35   14.00
   2   8  -6    3.00    0.30
   2   8  -6    4.00    0.40
  -2  -8   6    3.20    0.40
  -2  -8   6    2.30    0.40
   1   8  -6   19.50    0.80
  -1  -8   6   19.00    0.70
   0   8  -6  293.87    7.90
   0   8  -6  299.87    8.00
   0  -8   6  299.77    8.00
   0  -8   6  301.07    8.00
  -1   8  -6  128.59    3.50
  -1   8  -6  121.89    3.40
   1  -8   6  122.49    3.40
   1  -8   6  120.99    3.40
  -2   8  -6  516.45   13.70
  -2   8  -6  526.05   13.90
   2  -8   6  530.45   14.00
   2  -8   6  519.95   13.80
  -3   8  -6   44.60    1.40
  -3   8  -6   51.19    1.50
   3  -8   6   47.80    1.50
   3  -8   6   48.30    1.50
   4  -8   6  345.47    9.20
   5  -8   6    7.50    0.50
   4   7  -6   82.79    2.50
   4   7  -6   84.79    2.50
  -4  -7   6   85.69    2.50
  -4  -7   6   82.49    2.50
   3   7  -6   26.10    1.00
   3   7  -6   26.30    1.00
  -3  -7   6   26.90    1.00
   2   7  -6  450.05   11.90
   2   7  -6  443.66   11.80
  -2  -7   6  441.96   11.70
  -2  -7   6  438.86   11.70
   1   7  -6   60.19    1.80
   1   7  -6   58.59    1.70
  -1  -7   6   61.19    1.80
  -1  -7   6   57.29    1.70
   0   7  -6  124.19    3.40
   0  -7   6  129.19    3.60
  -1   7  -6  182.88    4.90
  -1   7  -6  174.68    4.80
   1  -7   6  178.48    4.80
   1  -7   6  178.98    4.90
  -2   7  -6  147.09    4.00
  -2   7  -6  150.98    4.10
   2  -7   6  145.79    4.00
   2  -7   6  150.88    4.20
  -3   7  -6  158.78    4.40
  -3   7  -6  158.48    4.40
   3  -7   6  161.68    4.40
   3  -7   6  164.28    4.40
  -4   7  -6   18.20    0.70
  -4   7  -6   17.90    0.70
   4  -7   6   20.00    0.80
   4  -7   6   18.10    0.70
   5  -7   6  156.48    4.30
   5  -7   6  150.28    4.20
   4   6  -6   57.99    1.80
   4   6  -6   59.19    1.80
   3   6  -6   12.70    0.60
   3   6  -6   12.90    0.60
  -3  -6   6   12.40    0.60
  -3  -6   6   13.10    0.60
   2   6  -6    6.20    0.40
  -2  -6   6    7.60    0.50
   1   6  -6   52.49    1.60
   1   6  -6   46.80    1.40
  -1  -6   6   49.80    1.50
  -1  -6   6   44.20    1.40
   0   6  -6 1075.49   28.10
   0   6  -6 1037.60   27.30
   0  -6   6 1061.79   27.80
   0  -6   6 1050.59   27.60
  -1   6  -6    3.40    0.30
  -1   6  -6    3.20    0.30
   1  -6   6    3.40    0.30
   1  -6   6    3.20    0.30
  -2   6  -6   23.40    0.80
  -2   6  -6   23.40    0.80
   2  -6   6   24.50    0.90
   2  -6   6   23.70    0.80
  -3   6  -6  586.74   15.50
  -3   6  -6  582.24   15.40
   3  -6   6  604.54   15.90
   3  -6   6  612.54   16.00
  -4   6  -6    0.00    0.20
  -4   6  -6    0.10    0.20
   4  -6   6    0.00    0.20
   5  -6   6  222.48    6.00
   5  -6   6  224.58    6.00
   5   5  -6  163.28    4.60
   5   5  -6  167.18    4.60
  -5  -5   6  176.68    4.90
   4   5  -6   20.00    0.80
  -4  -5   6   19.10    0.80
   3   5  -6    0.70    0.30
  -3  -5   6    0.40    0.20
   2   5  -6  103.09    2.90
   2   5  -6  103.79    2.90
  -2  -5   6   99.89    2.80
  -2  -5   6  100.19    2.80
   1   5  -6  138.19    3.80
   1   5  -6  138.79    3.80
  -1  -5   6  135.59    3.70
  -1  -5   6  141.19    3.80
   0   5  -6 2337.67   61.49
   0   5  -6 2433.66   63.39
   0  -5   6 2446.36   63.59
   0  -5   6 2404.66   62.79
  -1   5  -6    1.20    0.20
   1  -5   6    0.60    0.20
  -2   5  -6    0.40    0.20
  -2   5  -6    0.50    0.20
   2  -5   6    0.30    0.20
   2  -5   6    0.20    0.20
  -3   5  -6  125.79    3.40
  -3   5  -6  124.19    3.40
   3  -5   6  124.49    3.40
  -4   5  -6    5.10    0.30
  -4   5  -6    5.00    0.30
   4  -5   6    5.50    0.30
   4  -5   6    4.90    0.30
   5  -5   6   77.59    2.10
   5   4  -6   25.80    1.00
  -5  -4   6   25.70    0.90
   4   4  -6   63.09    1.90
   4   4  -6   64.49    1.90
  -4  -4   6   65.09    1.90
  -4  -4   6   63.79    1.90
   3   4  -6   74.89    2.10
   3   4  -6   70.59    2.00
  -3  -4   6   72.09    2.10
  -3  -4   6   74.79    2.10
   2   4  -6  414.06   10.90
   2   4  -6  409.36   10.90
  -2  -4   6  413.86   10.90
  -2  -4   6  421.36   11.10
   1   4  -6  443.26   11.70
  -1  -4   6  447.56   11.80
   0   4  -6  107.59    3.00
   0  -4   6  110.49    3.00
  -1   4  -6   50.19    1.50
  -1   4  -6   52.09    1.50
   1  -4   6   51.49    1.50
   1  -4   6   51.39    1.50
  -2   4  -6    0.00    0.20
  -2   4  -6    0.10    0.20
   2  -4   6    0.10    0.20
   2  -4   6    0.00    0.20
  -3   4  -6   79.49    2.20
  -3   4  -6   79.19    2.20
   3  -4   6   79.39    2.20
   3  -4   6   72.39    2.10
  -4   4  -6  104.49    2.80
   4  -4   6  104.99    2.80
   4  -4   6  103.59    2.80
   5   3  -6   39.00    1.20
   5   3  -6   38.70    1.30
  -5  -3   6   41.10    1.30
  -5  -3   6   37.80    1.20
   4   3  -6   58.49    1.70
   4   3  -6   55.19    1.60
  -4  -3   6   54.69    1.60
  -4  -3   6   57.99    1.70
   3   3  -6  219.28    5.80
  -3  -3   6  209.78    5.70
   2   3  -6  959.80   25.20
   2   3  -6  962.40   25.20
   1   3  -6  140.39    3.80
   1   3  -6  139.49    3.80
  -1  -3   6  141.19    3.80
  -1  -3   6  141.69    3.80
   0   3  -6   11.30    0.40
   0   3  -6   12.30    0.50
   0  -3   6   10.60    0.40
   0  -3   6   11.30    0.40
  -1   3  -6  343.97    9.20
  -1   3  -6  359.16    9.40
   1  -3   6  351.26    9.30
   1  -3   6  372.76    9.70
  -2   3  -6 1374.76   36.20
  -2   3  -6 1449.06   37.60
   2  -3   6 1372.66   36.20
   2  -3   6 1443.56   37.50
  -4   3  -6   84.59    2.30
  -4   3  -6   87.39    2.30
   4  -3   6   81.79    2.20
   4  -3   6   84.39    2.30
   6   2  -6  132.39    3.70
  -5  -2   6  254.07    6.80
   4   2  -6   16.30    0.60
   4   2  -6   16.30    0.60
  -4  -2   6   15.40    0.60
  -4  -2   6   15.30    0.60
   3   2  -6   83.49    2.30
  -3  -2   6   87.29    2.40
   2   2  -6  386.16   10.10
   2   2  -6  372.66    9.90
  -2  -2   6  377.76    9.90
  -2  -2   6  373.46    9.90
   1   2  -6   12.80    0.50
   1   2  -6   13.00    0.50
  -1  -2   6   13.20    0.50
   0   2  -6  882.11   23.20
   0   2  -6  900.61   23.50
   0  -2   6  904.11   23.60
   0  -2   6  897.51   23.50
  -1   2  -6   56.29    1.60
  -1   2  -6   56.49    1.60
   1  -2   6   57.99    1.60
   1  -2   6   57.69    1.60
  -2   2  -6  645.04   16.80
   2  -2   6  631.14   16.60
  -3   2  -6 1070.99   28.20
   3  -2   6 1109.39   28.90
   3  -2   6 1094.49   28.60
   4  -2   6    2.20    0.10
   4  -2   6    2.40    0.10
   6   1  -6   14.10    0.60
   6   1  -6   14.40    0.60
   5   1  -6  138.99    3.80
  -5  -1   6  144.09    3.90
   4   1  -6  239.28    6.50
   4   1  -6  253.57    6.70
  -4  -1   6  248.98    6.60
  -4  -1   6  250.57    6.70
   3   1  -6  288.27    7.70
   3   1  -6  297.67    7.90
  -3  -1   6  306.07    8.00
  -3  -1   6  309.57    8.10
   2   1  -6    0.00    0.10
   2   1  -6    0.00    0.10
  -2  -1   6    0.10    0.20
  -2  -1   6    0.10    0.10
   1   1  -6  221.48    5.90
   1   1  -6  231.98    6.10
  -1  -1   6  227.08    6.00
  -1  -1   6  232.38    6.10
   0   1  -6   36.70    1.10
   0   1  -6   37.30    1.10
   0  -1   6   37.10    1.10
   0  -1   6   37.20    1.10
  -1   1  -6   71.69    2.00
   1  -1   6   72.29    2.00
  -2   1  -6   77.99    2.10
  -2   1  -6   80.09    2.20
   2  -1   6   77.99    2.10
   2  -1   6   79.69    2.10
  -3   1  -6  325.37    8.60
  -3   1  -6  331.17    8.70
   3  -1   6  324.37    8.60
   3  -1   6  321.07    8.50
   6   0  -6  109.49    3.10
   6   0  -6  112.09    3.10
   5   0  -6  408.76   10.80
   5   0  -6  411.86   10.90
  -5   0   6  410.66   10.90
  -5   0   6  401.16   10.70
   4   0  -6   17.20    0.60
   4   0  -6   17.80    0.60
  -4   0   6   17.90    0.70
  -4   0   6   17.60    0.60
   3   0  -6  229.98    6.10
   3   0  -6  232.88    6.20
  -3   0   6  232.98    6.20
  -3   0   6  241.58    6.40
   2   0  -6    1.80    0.20
   2   0  -6    1.10    0.20
  -2   0   6    1.50    0.20
  -2   0   6    0.90    0.20
   1   0  -6    7.20    0.30
   1   0  -6    6.70    0.30
  -1   0   6    6.50    0.30
  -1   0   6    7.20    0.30
   0   0  -6 1057.09   27.70
   0   0  -6 1047.70   27.50
   0   0   6 1075.39   28.00
   0   0   6 1085.59   28.20
  -1   0  -6  461.05   12.10
   1   0   6  462.55   12.10
  -2   0  -6  787.92   20.50
  -2   0  -6  776.92   20.30
   2   0   6  800.72   20.80
   2   0   6  737.33   19.60
  -3   0  -6   22.80    0.70
  -3   0  -6   21.70    0.60
   3   0   6   21.00    0.60
   6  -1  -6   56.39    1.70
   6  -1  -6   58.09    1.70
   5  -1  -6   88.89    2.50
   5  -1  -6   86.69    2.40
  -5   1   6   87.59    2.50
  -5   1   6   88.99    2.50
   4  -1  -6  159.78    4.30
   4  -1  -6  160.88    4.30
  -4   1   6  163.38    4.40
  -4   1   6  161.08    4.30
   3  -1  -6   33.80    1.00
   3  -1  -6   34.40    1.00
  -3   1   6   33.10    1.00
  -3   1   6   33.10    1.00
   2  -1  -6 4125.09  107.69
   2  -1  -6 4203.38  109.19
  -2   1   6 4096.99  107.19
  -2   1   6 4143.89  107.99
   1  -1  -6    0.60    0.20
   1  -1  -6    0.30    0.20
  -1   1   6    0.50    0.20
  -1   1   6    0.50    0.20
   0  -1  -6  151.08    4.10
   0  -1  -6  149.99    4.00
   0   1   6  159.28    4.20
   0   1   6  152.68    4.10
  -1  -1  -6  131.19    3.50
  -1  -1  -6  131.09    3.50
   1   1   6  126.49    3.40
   1   1   6  123.99    3.30
  -2  -1  -6   62.19    1.70
   2   1   6   68.09    1.90
   2   1   6   63.89    1.80
  -3  -1  -6    4.00    0.20
  -3  -1  -6    3.70    0.20
   3   1   6    4.20    0.20
  -4  -1  -6    4.60    0.20
  -4  -1  -6    5.00    0.20
   4   1   6    5.00    0.20
   4   1   6    4.40    0.20
   6  -2  -6    8.20    0.40
   6  -2  -6    8.30    0.40
   5  -2  -6    0.50    0.20
   5  -2  -6    0.70    0.20
  -5   2   6    0.50    0.20
  -5   2   6    0.80    0.20
   4  -2  -6  199.98    5.30
   4  -2  -6  202.68    5.40
  -4   2   6  200.98    5.40
  -4   2   6  193.38    5.20
   3  -2  -6   18.80    0.60
   3  -2  -6   19.30    0.60
  -3   2   6   19.50    0.70
  -3   2   6   17.70    0.60
   2  -2  -6 1589.64   41.60
   2  -2  -6 1596.74   41.80
  -2   2   6 1613.24   42.10
  -2   2   6 1623.24   42.30
   1  -2  -6  914.01   23.80
   1  -2  -6  884.41   23.30
  -1   2   6  916.11   23.90
  -1   2   6  890.01   23.40
   0  -2  -6    0.40    0.20
   0   2   6    0.20    0.20
   0   2   6    0.30    0.10
  -1  -2  -6  474.95   12.50
  -1  -2  -6  466.95   12.30
   1   2   6  481.55   12.60
   1   2   6  467.55   12.30
  -2  -2  -6  102.79    2.80
  -2  -2  -6  103.89    2.80
   2   2   6   96.69    2.70
   2   2   6   98.39    2.70
  -3  -2  -6  691.73   18.30
  -3  -2  -6  712.43   18.70
   3   2   6  740.93   19.20
   3   2   6  691.53   18.30
  -4  -2  -6    2.00    0.20
  -4  -2  -6    2.10    0.20
   4   2   6    2.00    0.20
   6  -3  -6  239.08    6.40
   6  -3  -6  243.18    6.50
   5  -3  -6  112.19    3.10
  -5   3   6  114.69    3.20
   4  -3  -6  161.48    4.40
  -4   3   6  158.28    4.30
   3  -3  -6 1550.24   40.50
   3  -3  -6 1518.05   39.90
  -3   3   6 1563.54   40.70
  -3   3   6 1539.95   40.30
   2  -3  -6  271.07    7.30
   2  -3  -6  287.97    7.60
  -2   3   6  282.97    7.50
  -2   3   6  283.37    7.50
   1  -3  -6 1077.29   28.10
   1  -3  -6 1019.10   27.00
  -1   3   6 1091.49   28.40
  -1   3   6 1069.49   27.90
   0  -3  -6  154.28    4.10
   0  -3  -6  151.78    4.10
   0   3   6  160.08    4.20
   0   3   6  148.59    4.00
  -1  -3  -6  941.71   24.60
  -1  -3  -6  911.51   24.00
   1   3   6  941.01   24.60
   1   3   6  935.61   24.50
  -2  -3  -6   24.20    0.80
  -2  -3  -6   22.80    0.70
   2   3   6   22.80    0.70
   2   3   6   26.00    0.80
  -3  -3  -6  206.48    5.50
  -3  -3  -6  202.38    5.40
   3   3   6  203.88    5.50
   3   3   6  199.68    5.40
  -4  -3  -6    6.50    0.30
  -4  -3  -6    6.40    0.30
   4   3   6    6.60    0.40
   4   3   6    5.60    0.40
   5   3   6   28.20    0.90
   5   3   6   29.80    0.90
   6  -4  -6  120.29    3.40
   6  -4  -6  118.49    3.30
   5  -4  -6   99.69    2.80
  -5   4   6   98.99    2.80
   4  -4  -6   17.10    0.60
  -4   4   6   16.30    0.60
   3  -4  -6  101.29    2.80
   3  -4  -6  101.29    2.80
  -3   4   6   96.89    2.70
  -3   4   6   99.89    2.80
   2  -4  -6  228.58    6.10
   2  -4  -6  225.78    6.00
  -2   4   6  218.58    5.90
  -2   4   6  229.28    6.10
   1  -4  -6  220.18    5.90
   1  -4  -6  226.98    6.10
  -1   4   6  242.68    6.40
  -1   4   6  233.48    6.20
   0  -4  -6   44.60    1.30
   0  -4  -6   43.30    1.30
   0   4   6   43.30    1.30
   0   4   6   42.60    1.30
  -1  -4  -6  657.63   17.20
  -1  -4  -6  642.74   16.90
   1   4   6  648.34   17.00
   1   4   6  630.34   16.70
  -2  -4  -6   66.89    1.90
  -2  -4  -6   64.89    1.80
   2   4   6   63.29    1.80
   2   4   6   66.29    1.90
  -3  -4  -6    2.00    0.20
  -3  -4  -6    2.50    0.30
   3   4   6    2.70    0.30
  -4  -4  -6   16.50    0.60
   4   4   6   15.30    0.60
   4   4   6   16.40    0.60
   6  -5  -6   93.39    2.70
   6  -5  -6   97.49    2.80
   5  -5  -6   77.89    2.20
   5  -5  -6   76.59    2.20
  -5   5   6   79.09    2.30
  -5   5   6   80.09    2.30
   4  -5  -6  303.27    8.10
   4  -5  -6  309.27    8.20
  -4   5   6  297.37    8.00
  -4   5   6  298.97    8.00
   3  -5  -6    0.50    0.20
   3  -5  -6    0.80    0.20
  -3   5   6    0.90    0.20
  -3   5   6    0.60    0.20
   2  -5  -6  201.28    5.40
   2  -5  -6  195.58    5.30
  -2   5   6  197.58    5.30
  -2   5   6  205.48    5.50
   1  -5  -6  397.76   10.60
   1  -5  -6  408.26   10.70
  -1   5   6  399.46   10.60
  -1   5   6  401.26   10.60
   0  -5  -6   13.10    0.50
   0  -5  -6   13.90    0.50
   0   5   6   13.00    0.50
   0   5   6   13.60    0.50
  -1  -5  -6  152.48    4.10
  -1  -5  -6  155.18    4.20
   1   5   6  152.88    4.20
   1   5   6  157.48    4.30
  -2  -5  -6  300.17    8.10
  -2  -5  -6  300.97    8.10
   2   5   6  320.37    8.40
   2   5   6  309.27    8.20
  -3  -5  -6   16.10    0.60
  -3  -5  -6   16.60    0.60
   3   5   6   16.30    0.70
   3   5   6   15.50    0.60
  -4  -5  -6  212.58    5.80
   4   5   6  205.68    5.70
   4   5   6  222.88    6.00
   6  -6  -6   92.79    2.70
   6  -6  -6   91.49    2.70
  -6   6   6   89.99    2.70
   5  -6  -6   97.99    2.80
   5  -6  -6   98.49    2.80
  -5   6   6   96.59    2.80
  -5   6   6  100.49    2.80
   4  -6  -6   12.10    0.50
   4  -6  -6   11.20    0.50
  -4   6   6   12.30    0.50
  -4   6   6   10.30    0.50
   3  -6  -6  702.63   18.40
   3  -6  -6  695.33   18.30
  -3   6   6  675.53   17.90
  -3   6   6  704.53   18.50
   2  -6  -6   80.29    2.30
   2  -6  -6   77.69    2.20
  -2   6   6   80.99    2.30
  -2   6   6   77.49    2.20
   1  -6  -6  242.48    6.50
   1  -6  -6  236.78    6.40
  -1   6   6  241.38    6.50
  -1   6   6  238.78    6.40
   0  -6  -6  860.31   22.60
   0  -6  -6  854.11   22.50
   0   6   6  881.11   23.00
   0   6   6  859.01   22.60
  -1  -6  -6   72.49    2.10
  -1  -6  -6   73.79    2.10
   1   6   6   76.19    2.20
   1   6   6   77.69    2.30
  -2  -6  -6  122.69    3.40
  -2  -6  -6  119.19    3.30
   2   6   6  125.09    3.50
   2   6   6  120.29    3.40
  -3  -6  -6   15.10    0.70
   3   6   6   14.00    0.60
   4   6   6  155.68    4.40
   4   6   6  148.09    4.20
   6  -7  -6    0.00    0.30
   6  -7  -6    0.00    0.30
  -6   7   6    0.60    0.40
   5  -7  -6  127.99    3.60
   5  -7  -6  131.99    3.70
  -5   7   6  134.09    3.70
  -5   7   6  132.69    3.70
   4  -7  -6    3.70    0.30
   4  -7  -6    3.80    0.30
  -4   7   6    3.40    0.30
  -4   7   6    3.20    0.30
   3  -7  -6  703.63   18.50
  -3   7   6  704.93   18.60
   2  -7  -6    9.60    0.50
  -2   7   6    9.40    0.50
   1  -7  -6  225.68    6.20
   1  -7  -6  254.97    6.80
  -1   7   6  233.08    6.40
  -1   7   6  274.87    7.20
   0  -7  -6  371.46    9.90
   0  -7  -6  363.56    9.70
   0   7   6  369.06    9.80
   0   7   6  375.36   10.00
  -1  -7  -6   46.80    1.40
  -1  -7  -6   48.00    1.50
   1   7   6   48.80    1.50
   1   7   6   48.70    1.50
  -2  -7  -6  282.97    7.60
  -2  -7  -6  274.47    7.40
   2   7   6  284.57    7.70
   2   7   6  285.67    7.70
  -3  -7  -6   36.70    1.20
  -3  -7  -6   35.40    1.20
   3   7   6   33.40    1.20
   3   7   6   35.90    1.20
   5  -8  -6  206.88    5.70
   5  -8  -6  210.88    5.80
   4  -8  -6   12.60    0.60
   4  -8  -6   12.50    0.60
  -4   8   6   13.20    0.60
  -4   8   6   11.30    0.60
   3  -8  -6   34.10    1.10
   3  -8  -6   35.80    1.20
  -3   8   6   34.70    1.10
  -3   8   6   36.20    1.20
   2  -8  -6   50.49    1.50
   2  -8  -6   50.79    1.50
  -2   8   6   51.39    1.60
  -2   8   6   51.69    1.60
   1  -8  -6    4.00    0.30
   1  -8  -6    4.30    0.30
  -1   8   6    4.20    0.30
  -1   8   6    4.10    0.30
   0  -8  -6    3.10    0.30
   0  -8  -6    3.30    0.30
   0   8   6    3.60    0.30
   0   8   6    2.80    0.30
  -1  -8  -6  124.59    3.50
  -1  -8  -6  126.59    3.50
   1   8   6  122.49    3.50
   1   8   6  128.39    3.60
  -2  -8  -6  391.86   10.50
  -2  -8  -6  380.66   10.20
   2   8   6  391.96   10.50
   2   8   6  388.46   10.40
   5  -9  -6    0.90    0.30
   5  -9  -6    0.70    0.30
  -5   9   6    0.90    0.40
  -5   9   6    0.90    0.30
   4  -9  -6    8.30    0.50
   4  -9  -6    7.90    0.50
  -4   9   6    8.40    0.50
  -4   9   6    8.60    0.50
   3  -9  -6    1.60    0.30
   3  -9  -6    1.70    0.30
  -3   9   6    1.80    0.30
  -3   9   6    1.80    0.30
   2  -9  -6  215.08    5.90
   2  -9  -6  216.28    5.90
  -2   9   6  217.48    6.00
  -2   9   6  229.78    6.20
   1  -9  -6   19.10    0.80
   1  -9  -6   19.20    0.70
  -1   9   6   18.50    0.70
  -1   9   6   19.50    0.80
   0  -9  -6  344.67    9.20
   0  -9  -6  335.97    9.10
   0   9   6  343.47    9.20
   0   9   6  339.47    9.10
  -1  -9  -6   10.50    0.50
  -1  -9  -6   10.40    0.50
   1   9   6   10.70    0.60
   1   9   6   11.10    0.60
   4 -10  -6   16.80    0.80
  -4  10   6   16.60    0.80
   3 -10  -6   11.50    0.60
   3 -10  -6   11.30    0.60
  -3  10   6   12.00    0.60
  -3  10   6   11.30    0.60
   2 -10  -6  605.74   16.20
   2 -10  -6  618.74   16.40
  -2  10   6  606.64   16.20
  -2  10   6  644.04   16.90
   1 -10  -6   13.80    0.60
  -1  10   6   14.40    0.70
   0 -10  -6  538.95   14.30
   0 -10  -6  531.75   14.10
   0  10   6  528.55   14.10
   0  10   6  534.65   14.20
   1  10  -7   66.09    2.00
   1  10  -7   65.69    2.00
  -1 -10   7   64.09    2.10
   0  10  -7   16.90    0.70
   0  10  -7   14.80    0.70
   0 -10   7   15.50    0.70
   0 -10   7   16.10    0.70
  -1  10  -7  136.89    3.80
  -1  10  -7  129.69    3.70
   1 -10   7  135.29    3.80
   1 -10   7  132.89    3.70
  -2  10  -7  129.89    3.70
  -2  10  -7  129.09    3.70
   2 -10   7  127.09    3.60
   2 -10   7  132.29    3.70
  -3  10  -7   31.90    1.10
  -3  10  -7   33.10    1.20
   3 -10   7   30.10    1.10
   3 -10   7   32.80    1.20
   2   9  -7   80.69    2.40
   2   9  -7   77.79    2.40
  -2  -9   7   77.09    2.30
  -2  -9   7   79.89    2.40
   1   9  -7   52.49    1.70
   1   9  -7   53.59    1.70
  -1  -9   7   52.29    1.70
  -1  -9   7   54.29    1.70
   0   9  -7   40.90    1.30
   0   9  -7   37.80    1.30
   0  -9   7   39.90    1.30
   0  -9   7   38.80    1.30
  -1   9  -7   15.10    0.70
  -1   9  -7   16.40    0.70
   1  -9   7   15.90    0.70
   1  -9   7   16.60    0.70
  -2   9  -7   45.50    1.50
   2  -9   7   49.30    1.60
  -3   9  -7    6.40    0.50
  -3   9  -7    6.20    0.50
   3  -9   7    6.40    0.50
   3  -9   7    5.90    0.50
  -4   9  -7  212.38    5.80
   4  -9   7  204.38    5.70
   3   8  -7  333.97    9.00
  -3  -8   7  332.17    8.90
  -3  -8   7  328.07    8.90
   2   8  -7   55.59    1.70
   2   8  -7   55.79    1.70
  -2  -8   7   57.79    1.70
  -2  -8   7   55.49    1.70
   1   8  -7    5.80    0.40
   1   8  -7    5.20    0.50
  -1  -8   7    5.30    0.50
  -1  -8   7    5.80    0.40
   0   8  -7  171.18    4.70
   0   8  -7  179.78    4.90
   0  -8   7  178.78    4.90
   0  -8   7  174.58    4.80
  -1   8  -7   27.70    1.00
  -1   8  -7   29.50    1.00
   1  -8   7   28.70    1.00
   1  -8   7   29.60    1.00
  -2   8  -7  223.18    6.00
  -2   8  -7  223.28    6.00
   2  -8   7  212.28    5.80
   2  -8   7  222.88    6.00
  -3   8  -7   75.79    2.20
  -3   8  -7   75.09    2.20
   3  -8   7   77.09    2.20
   3  -8   7   77.49    2.30
  -4   8  -7   24.30    0.90
  -4   8  -7   23.40    0.90
   4  -8   7   22.50    0.90
   4  -8   7   23.20    0.90
   5  -8   7  103.59    3.00
   5  -8   7   94.49    2.80
   3   7  -7  281.87    7.60
  -3  -7   7  283.17    7.70
   2   7  -7    4.90    0.40
   2   7  -7    4.10    0.40
  -2  -7   7    3.50    0.40
  -2  -7   7    4.50    0.40
   1   7  -7   99.79    2.90
   1   7  -7  100.19    2.80
  -1  -7   7  104.09    2.90
  -1  -7   7  104.89    3.00
   0   7  -7  874.41   23.20
   0   7  -7  900.91   23.70
   0  -7   7  900.61   23.70
   0  -7   7  920.41   24.00
  -1   7  -7  211.28    5.80
   1  -7   7  227.88    6.10
  -2   7  -7   25.90    0.90
  -2   7  -7   26.60    0.90
   2  -7   7   24.70    0.90
   2  -7   7   26.50    0.90
  -3   7  -7    0.40    0.20
  -3   7  -7    0.70    0.30
   3  -7   7    0.70    0.30
  -4   7  -7    0.30    0.30
  -4   7  -7    0.50    0.30
   4  -7   7    0.90    0.30
   4  -7   7    0.70    0.30
   5  -7   7   54.89    1.70
   5  -7   7   54.29    1.70
   4   6  -7    0.50    0.30
   3   6  -7    6.50    0.40
   3   6  -7    7.20    0.50
  -3  -6   7    7.10    0.50
  -3  -6   7    6.70    0.40
  -2  -6   7  517.15   13.70
  -2  -6   7  531.05   14.00
   1   6  -7  484.05   12.80
   1   6  -7  464.05   12.40
  -1  -6   7  491.55   12.90
  -1  -6   7  490.65   12.90
   0   6  -7  159.48    4.30
   0   6  -7  157.88    4.30
   0  -6   7  150.78    4.10
   0  -6   7  151.38    4.20
  -1   6  -7    1.00    0.20
  -1   6  -7    0.80    0.20
   1  -6   7    0.30    0.30
   1  -6   7    0.50    0.20
  -2   6  -7    3.40    0.30
  -2   6  -7    3.20    0.30
   2  -6   7    3.90    0.30
  -3   6  -7  194.28    5.20
  -3   6  -7  187.18    5.10
   3  -6   7  186.68    5.10
   3  -6   7  190.68    5.10
  -4   6  -7  397.06   10.60
  -4   6  -7  415.86   11.00
   4  -6   7  408.36   10.80
   4  -6   7  402.86   10.70
   5  -6   7    5.00    0.40
   5  -6   7    4.00    0.30
   5   5  -7   70.69    2.20
   5   5  -7   69.09    2.20
  -5  -5   7   68.69    2.20
   4   5  -7   22.00    0.80
   4   5  -7   22.20    0.90
  -4  -5   7   20.60    0.80
  -4  -5   7   22.10    0.90
   3   5  -7  166.78    4.60
   3   5  -7  178.58    4.90
  -3  -5   7  173.58    4.80
  -3  -5   7  173.68    4.70
   2   5  -7   67.59    2.00
   2   5  -7   67.09    2.00
  -2  -5   7   68.59    2.00
  -2  -5   7   71.99    2.10
   1   5  -7 1701.73   44.80
   1   5  -7 1695.13   44.60
  -1  -5   7 1780.02   46.20
  -1  -5   7 1773.62   46.10
   0   5  -7  296.87    7.90
   0   5  -7  289.57    7.70
   0  -5   7  301.97    8.00
   0  -5   7  294.37    7.80
  -1   5  -7  483.15   12.90
  -1   5  -7  503.45   13.20
   1  -5   7  485.15   12.90
   1  -5   7  517.55   13.50
  -2   5  -7   17.60    0.60
   2  -5   7   15.30    0.60
  -3   5  -7  170.38    4.60
  -3   5  -7  165.28    4.50
   3  -5   7  163.48    4.50
   3  -5   7  167.28    4.50
  -4   5  -7   19.30    0.70
  -4   5  -7   19.80    0.70
   4  -5   7   19.00    0.70
   4  -5   7   18.70    0.70
   5  -5   7    8.70    0.40
   5  -5   7    8.10    0.40
   5   4  -7    6.00    0.40
   5   4  -7    5.70    0.50
  -5  -4   7    5.80    0.50
   4   4  -7  200.18    5.50
  -4  -4   7  224.88    6.00
   3   4  -7  281.87    7.60
   3   4  -7  284.17    7.60
  -3  -4   7  287.47    7.70
  -3  -4   7  293.47    7.80
   2   4  -7   23.90    0.80
   2   4  -7   24.70    0.80
   1   4  -7  539.95   14.20
   1   4  -7  538.05   14.10
  -1  -4   7  532.85   14.10
  -1  -4   7  526.55   13.90
   0   4  -7  581.74   15.40
   0  -4   7  603.94   15.80
  -1   4  -7   32.10    1.00
  -1   4  -7   27.80    0.90
   1  -4   7   31.20    1.00
   1  -4   7   30.10    0.90
  -2   4  -7  198.48    5.30
  -2   4  -7  198.48    5.30
   2  -4   7  203.88    5.40
   2  -4   7  201.58    5.40
  -3   4  -7  551.14   14.50
  -3   4  -7  556.64   14.60
   3  -4   7  553.14   14.50
   3  -4   7  537.25   14.20
  -4   4  -7    6.60    0.30
  -4   4  -7    7.30    0.30
   4  -4   7    6.80    0.30
   4  -4   7    6.50    0.30
   5   3  -7   70.09    2.10
   5   3  -7   76.99    2.30
  -5  -3   7   71.79    2.10
  -5  -3   7   69.29    2.10
   4   3  -7  760.02   19.90
   4   3  -7  710.43   18.90
  -4  -3   7  740.23   19.50
  -4  -3   7  748.93   19.60
   3   3  -7   29.60    1.00
   3   3  -7   27.70    0.90
  -3  -3   7   27.30    0.90
  -3  -3   7   26.90    0.90
   2   3  -7 1215.88   31.80
  -2  -3   7 1214.98   31.80
   1   3  -7   45.10    1.30
   1   3  -7   45.10    1.30
  -1  -3   7   47.30    1.30
  -1  -3   7   46.10    1.40
   0   3  -7  153.28    4.10
   0   3  -7  151.88    4.10
   0  -3   7  152.98    4.10
   0  -3   7  154.38    4.10
  -1   3  -7 1701.93   44.60
  -1   3  -7 1723.83   45.00
   1  -3   7 1732.93   45.10
   1  -3   7 1714.03   44.80
  -2   3  -7   83.49    2.30
  -2   3  -7   83.69    2.30
   2  -3   7   87.49    2.40
   2  -3   7   85.89    2.30
  -3   3  -7  376.06    9.80
  -3   3  -7  363.16    9.50
   3  -3   7  332.17    9.00
   3  -3   7  356.26    9.40
  -4   3  -7   38.80    1.10
   4  -3   7   41.40    1.20
   4  -3   7   39.30    1.10
   6   2  -7   52.99    1.70
   6   2  -7   55.29    1.70
   5   2  -7    0.20    0.20
   5   2  -7    0.50    0.30
  -5  -2   7    0.20    0.30
  -5  -2   7    0.20    0.30
   4   2  -7   67.59    2.00
   4   2  -7   64.59    1.90
  -4  -2   7   66.09    1.90
  -4  -2   7   69.79    2.00
   3   2  -7   58.79    1.70
  -3  -2   7   57.59    1.70
   2   2  -7   97.59    2.70
  -2  -2   7   94.89    2.60
   1   2  -7 2647.73   69.29
   1   2  -7 2677.53   69.79
  -1  -2   7 2674.83   69.79
  -1  -2   7 2686.63   69.99
   0   2  -7  770.32   20.20
   0   2  -7  777.52   20.40
   0  -2   7  797.62   20.70
   0  -2   7  773.62   20.30
  -1   2  -7  360.56    9.60
  -1   2  -7  374.96    9.80
   1  -2   7  369.86    9.70
   1  -2   7  365.56    9.60
  -2   2  -7 1036.60   27.20
  -2   2  -7 1032.00   27.10
   2  -2   7 1057.59   27.50
   2  -2   7 1046.50   27.40
  -3   2  -7   25.70    0.80
   3  -2   7   26.20    0.80
  -4   2  -7  132.99    3.60
  -4   2  -7  135.79    3.60
   4  -2   7  138.79    3.70
   4  -2   7  126.89    3.40
   6   1  -7    5.90    0.40
   6   1  -7    6.40    0.50
   5   1  -7    0.10    0.20
   5   1  -7    0.20    0.20
  -5  -1   7   -0.20    0.30
  -5  -1   7   -0.20    0.30
   4   1  -7    5.80    0.30
  -4  -1   7    6.70    0.40
  -4  -1   7    6.70    0.40
   3   1  -7  744.53   19.50
  -3  -1   7  738.73   19.40
   2   1  -7    9.60    0.40
   2   1  -7    9.20    0.40
  -2  -1   7    9.10    0.40
  -2  -1   7   10.20    0.40
   1   1  -7 1786.92   46.90
   1   1  -7 1816.12   47.50
  -1  -1   7 1819.22   47.50
  -1  -1   7 1861.71   48.30
   0   1  -7 1215.18   31.80
   0   1  -7 1213.98   31.70
   0  -1   7 1197.68   31.40
   0  -1   7 1232.78   32.10
  -1   1  -7    2.60    0.20
  -1   1  -7    2.70    0.20
   1  -1   7    2.80    0.20
   1  -1   7    2.50    0.20
  -2   1  -7  963.20   25.20
  -2   1  -7  980.80   25.60
   2  -1   7  969.90   25.30
   2  -1   7  956.60   25.10
  -3   1  -7   32.60    0.90
  -3   1  -7   34.00    1.00
   3  -1   7   33.20    1.00
   3  -1   7   33.20    1.00
   4  -1   7  541.25   14.30
   4  -1   7  538.55   14.30
   6   0  -7    3.60    0.30
   6   0  -7    3.50    0.40
   5   0  -7  171.78    4.70
  -5   0   7  180.58    4.90
  -5   0   7  175.98    4.80
   4   0  -7  128.49    3.50
   4   0  -7  127.59    3.50
  -4   0   7  131.09    3.50
   3   0  -7 1415.66   37.10
   3   0  -7 1449.95   37.80
  -3   0   7 1446.96   37.70
  -3   0   7 1407.46   37.00
   2   0  -7   31.90    0.90
   2   0  -7   32.00    1.00
  -2   0   7   31.90    1.00
  -2   0   7   33.30    1.00
   1   0  -7   17.80    0.60
   1   0  -7   17.50    0.60
  -1   0   7   18.70    0.60
  -1   0   7   18.00    0.60
   0   0  -7 1709.53   44.40
   0   0  -7 1671.43   43.70
   0   0   7 1657.73   43.50
   0   0   7 1680.33   43.90
   1   0   7   48.10    1.40
   1   0   7   51.39    1.40
  -2   0  -7  168.58    4.50
  -2   0  -7  169.28    4.50
   2   0   7  173.18    4.60
   2   0   7  165.38    4.40
  -3   0  -7   83.39    2.20
  -3   0  -7   77.39    2.10
   3   0   7   77.79    2.10
  -4   0  -7  251.07    6.60
  -4   0  -7  235.78    6.30
   4   0   7  232.18    6.20
   4   0   7  238.28    6.30
   6  -1  -7   29.10    1.00
   6  -1  -7   28.60    1.00
   5  -1  -7   21.10    0.70
   5  -1  -7   21.80    0.80
  -5   1   7   21.80    0.80
  -5   1   7   21.30    0.80
   4  -1  -7   24.80    0.80
  -4   1   7   26.20    0.80
   3  -1  -7   20.20    0.70
   3  -1  -7   21.70    0.70
  -3   1   7   21.70    0.70
  -3   1   7   21.40    0.70
   2  -1  -7   71.89    2.00
   2  -1  -7   74.29    2.00
  -2   1   7   72.89    2.00
  -2   1   7   72.19    2.00
   1  -1  -7  886.01   23.30
   1  -1  -7  923.51   24.00
  -1   1   7  888.01   23.30
  -1   1   7  896.51   23.50
   0  -1  -7    0.60    0.20
   0  -1  -7    0.60    0.10
   0   1   7    0.40    0.20
   0   1   7    1.00    0.20
  -1  -1  -7   47.40    1.30
  -1  -1  -7   46.80    1.30
   1   1   7   47.40    1.30
   1   1   7   47.20    1.30
  -2  -1  -7 1028.50   27.00
  -2  -1  -7 1040.20   27.20
   2   1   7 1043.40   27.30
   2   1   7 1054.89   27.50
  -3  -1  -7   94.29    2.60
  -3  -1  -7   93.39    2.50
   3   1   7   97.99    2.60
   3   1   7   92.99    2.60
  -4  -1  -7   27.50    0.80
  -4  -1  -7   28.30    0.80
   4   1   7   27.60    0.80
   6  -2  -7    1.40    0.30
   6  -2  -7    1.60    0.30
   5  -2  -7  316.17    8.40
   5  -2  -7  306.67    8.30
  -5   2   7  322.17    8.50
  -5   2   7  314.77    8.40
   4  -2  -7  341.27    9.00
   4  -2  -7  337.17    9.00
  -4   2   7  331.77    8.90
  -4   2   7  340.67    9.00
   3  -2  -7  217.18    5.90
  -3   2   7  234.68    6.20
   2  -2  -7   12.60    0.50
   2  -2  -7   11.30    0.40
  -2   2   7   12.40    0.50
  -2   2   7   11.20    0.50
   1  -2  -7  155.08    4.20
   1  -2  -7  154.38    4.10
  -1   2   7  159.58    4.20
  -1   2   7  151.48    4.10
   0  -2  -7 3315.47   86.69
   0  -2  -7 3326.07   86.89
   0   2   7 3284.57   86.19
   0   2   7 3471.45   89.69
  -1  -2  -7   45.00    1.30
  -1  -2  -7   46.30    1.30
   1   2   7   44.80    1.30
   1   2   7   45.50    1.30
  -2  -2  -7  524.75   13.80
  -2  -2  -7  528.85   13.90
   2   2   7  525.85   13.80
   2   2   7  507.15   13.50
  -3  -2  -7   83.09    2.30
  -3  -2  -7   80.69    2.20
   3   2   7   82.59    2.30
   3   2   7   79.89    2.20
  -4  -2  -7   54.79    1.60
  -4  -2  -7   55.49    1.60
   4   2   7   55.69    1.60
   4   2   7   55.29    1.60
   6  -3  -7  172.28    4.70
   5  -3  -7  114.89    3.20
   5  -3  -7  114.59    3.20
  -5   3   7  109.29    3.10
   4  -3  -7    0.30    0.20
  -4   3   7    0.50    0.20
   3  -3  -7   64.29    1.80
   3  -3  -7   68.69    1.90
  -3   3   7   68.49    1.90
  -3   3   7   67.89    1.90
   2  -3  -7   98.09    2.70
   2  -3  -7   94.29    2.60
  -2   3   7   97.49    2.70
  -2   3   7  103.59    2.80
   1  -3  -7  830.72   21.80
  -1   3   7  827.42   21.70
   0  -3  -7 1822.12   47.80
   0   3   7 1873.01   48.80
  -1  -3  -7  522.35   13.70
   1   3   7  522.35   13.80
  -2  -3  -7   95.99    2.60
   2   3   7   94.29    2.60
  -3  -3  -7  132.39    3.60
  -3  -3  -7  132.39    3.60
   3   3   7  139.19    3.80
  -4  -3  -7    3.40    0.30
  -4  -3  -7    3.90    0.30
   4   3   7    3.70    0.30
   4   3   7    3.60    0.30
   6  -4  -7    4.20    0.40
   6  -4  -7    4.10    0.40
  -6   4   7    3.70    0.40
  -6   4   7    4.40    0.40
   5  -4  -7    7.40    0.40
   5  -4  -7    7.90    0.40
  -5   4   7    7.50    0.40
  -5   4   7    7.90    0.50
   4  -4  -7  108.89    3.00
   4  -4  -7  107.09    3.00
  -4   4   7  112.99    3.10
  -4   4   7  102.59    2.90
   3  -4  -7    4.40    0.30
   3  -4  -7    4.10    0.30
  -3   4   7    3.80    0.30
  -3   4   7    4.30    0.30
   2  -4  -7  421.46   11.20
   2  -4  -7  419.06   11.10
  -2   4   7  416.46   11.00
  -2   4   7  435.46   11.40
   1  -4  -7   98.39    2.70
  -1   4   7  105.49    2.90
   0  -4  -7   13.70    0.50
   0   4   7   13.80    0.50
  -1  -4  -7    8.40    0.40
  -1  -4  -7    9.10    0.40
   1   4   7    8.20    0.40
   1   4   7    8.50    0.40
  -2  -4  -7   97.09    2.70
  -2  -4  -7   95.59    2.70
   2   4   7   96.69    2.70
   2   4   7   97.19    2.70
  -3  -4  -7  276.07    7.30
  -3  -4  -7  266.27    7.20
   3   4   7  275.17    7.40
   3   4   7  270.97    7.30
   4   4   7   76.79    2.20
   6  -5  -7   72.79    2.10
   6  -5  -7   73.39    2.20
  -6   5   7   70.99    2.20
  -6   5   7   71.99    2.20
   5  -5  -7   10.60    0.50
   5  -5  -7    9.60    0.50
  -5   5   7   10.60    0.50
  -5   5   7   10.60    0.50
   4  -5  -7  301.47    8.00
   4  -5  -7  299.77    8.00
  -4   5   7  295.77    7.90
  -4   5   7  292.67    7.90
   3  -5  -7  208.88    5.50
  -3   5   7  181.38    5.00
  -3   5   7  187.38    5.10
   2  -5  -7   85.89    2.40
   2  -5  -7   88.49    2.50
  -2   5   7   84.19    2.40
  -2   5   7   87.89    2.50
   1  -5  -7  519.75   13.70
   1  -5  -7  529.95   13.90
  -1   5   7  492.45   13.20
  -1   5   7  530.25   13.90
   0  -5  -7    0.90    0.20
   0  -5  -7    0.50    0.20
   0   5   7    0.70    0.20
   0   5   7    0.00    0.20
  -1  -5  -7  503.95   13.30
  -1  -5  -7  503.45   13.30
   1   5   7  508.45   13.40
   1   5   7  508.95   13.40
  -2  -5  -7 1019.50   26.90
  -2  -5  -7 1018.20   26.90
   2   5   7 1064.69   27.80
   2   5   7 1056.09   27.60
  -3  -5  -7  906.01   23.70
  -3  -5  -7  874.31   23.00
   3   5   7  893.81   23.40
   3   5   7  855.31   22.70
   4   5   7   58.49    1.80
   4   5   7   58.39    1.80
   6  -6  -7   34.60    1.20
  -6   6   7   35.70    1.30
   5  -6  -7   33.00    1.10
  -5   6   7   33.10    1.10
  -5   6   7   31.80    1.10
   4  -6  -7  134.39    3.70
   4  -6  -7  133.79    3.70
  -4   6   7  136.79    3.80
  -4   6   7  133.89    3.70
  -3   6   7   14.80    0.60
   2  -6  -7    3.10    0.30
  -2   6   7    4.70    0.40
   1  -6  -7  116.29    3.20
  -1   6   7  120.89    3.30
   0  -6  -7  227.18    6.10
   0   6   7  229.88    6.20
  -1  -6  -7  220.28    6.00
  -1  -6  -7  226.58    6.10
   1   6   7  223.58    6.00
   1   6   7  220.28    6.00
  -2  -6  -7    9.90    0.50
   2   6   7    9.50    0.50
  -3  -6  -7  152.48    4.20
  -3  -6  -7  154.28    4.30
   3   6   7  160.08    4.40
   3   6   7  149.39    4.20
   5  -7  -7  214.68    5.80
   5  -7  -7  213.08    5.80
  -5   7   7  207.98    5.70
  -5   7   7  205.28    5.70
   4  -7  -7   16.50    0.70
   4  -7  -7   15.50    0.60
  -4   7   7   15.80    0.70
  -4   7   7   15.70    0.70
  -3   7   7  239.18    6.40
  -3   7   7  235.08    6.40
   2  -7  -7   32.00    1.00
   2  -7  -7   31.60    1.10
  -2   7   7   31.80    1.10
  -2   7   7   31.20    1.10
   1  -7  -7   50.49    1.50
   1  -7  -7   51.39    1.50
  -1   7   7   48.20    1.50
  -1   7   7   48.20    1.50
   0  -7  -7    0.80    0.20
   0  -7  -7    0.70    0.20
   0   7   7    0.90    0.30
   0   7   7    0.50    0.20
  -1  -7  -7  485.15   12.60
  -1  -7  -7  438.06   11.70
   1   7   7  433.36   11.60
   1   7   7  433.06   11.60
  -2  -7  -7   30.10    1.00
  -2  -7  -7   31.20    1.10
   2   7   7   31.10    1.10
   2   7   7   29.90    1.10
  -3  -7  -7   15.90    0.70
   3   7   7   17.20    0.80
   5  -8  -7   43.00    1.50
   5  -8  -7   45.00    1.40
   4  -8  -7   28.20    1.00
  -4   8   7   27.60    1.00
   3  -8  -7  105.69    3.00
  -3   8   7  108.19    3.10
   2  -8  -7  243.58    6.50
   2  -8  -7  232.18    6.30
  -2   8   7  235.38    6.40
  -2   8   7  243.38    6.60
   1  -8  -7   28.50    1.00
  -1   8   7   26.80    1.00
   0   8   7  263.97    7.10
   0   8   7  268.67    7.20
  -1  -8  -7  183.98    5.00
   1   8   7  188.08    5.20
  -2  -8  -7  641.74   17.00
  -2  -8  -7  642.04   17.00
   2   8   7  647.14   17.10
   2   8   7  638.74   17.00
   4  -9  -7    2.10    0.30
   4  -9  -7    1.60    0.30
  -4   9   7    1.60    0.30
  -4   9   7    2.10    0.40
   3  -9  -7   -0.30    0.20
   3  -9  -7   -0.10    0.30
  -3   9   7   -0.10    0.30
  -3   9   7   -0.10    0.30
   2  -9  -7  156.08    4.40
   2  -9  -7  172.78    4.70
  -2   9   7  158.68    4.40
  -2   9   7  172.08    4.70
   1  -9  -7   74.69    2.20
   1  -9  -7   78.39    2.30
  -1   9   7   77.79    2.30
  -1   9   7   71.89    2.20
   0  -9  -7  134.59    3.80
   0  -9  -7  141.49    3.90
   0   9   7  143.19    4.00
   0   9   7  137.59    3.90
  -1  -9  -7   18.60    0.80
   1   9   7   18.50    0.80
   3 -10  -7    0.10    0.30
   3 -10  -7    0.20    0.30
  -3  10   7    0.30    0.30
  -3  10   7    0.40    0.40
   2 -10  -7  124.69    3.50
   2 -10  -7  120.89    3.40
  -2  10   7  120.09    3.50
  -2  10   7  132.39    3.70
   1 -10  -7    3.00    0.30
   1 -10  -7    3.20    0.40
  -1  10   7    3.50    0.40
  -1  10   7    3.30    0.40
   0 -10  -7    3.50    0.40
   0 -10  -7    3.20    0.40
   0  10   7    3.50    0.40
   0  10   7    3.30    0.40
   0  10  -8   90.09    2.70
   0  10  -8   89.09    2.60
   0 -10   8   91.79    2.70
   0 -10   8   91.99    2.70
  -1  10  -8   41.00    1.40
  -1  10  -8   40.60    1.40
   1 -10   8   40.90    1.40
   1 -10   8   40.80    1.40
  -2  10  -8  157.58    4.50
  -2  10  -8  162.18    4.50
   2 -10   8  166.48    4.60
   2 -10   8  159.58    4.40
  -3  10  -8   12.40    0.70
   3 -10   8   10.90    0.70
   2   9  -8   46.70    1.50
   2   9  -8   45.30    1.50
  -2  -9   8   45.90    1.50
  -2  -9   8   45.60    1.50
   1   9  -8  271.87    7.30
   1   9  -8  270.27    7.30
  -1  -9   8  266.57    7.30
  -1  -9   8  271.97    7.30
   0   9  -8  195.88    5.40
   0   9  -8  199.68    5.40
   0  -9   8  194.78    5.40
   0  -9   8  196.48    5.40
  -1   9  -8  147.39    4.10
  -1   9  -8  143.59    4.00
   1  -9   8  146.89    4.10
   1  -9   8  142.99    4.00
  -2   9  -8   59.89    1.80
  -2   9  -8   60.99    1.90
   2  -9   8   59.39    1.80
   2  -9   8   56.09    1.80
  -3   9  -8    1.00    0.30
   3  -9   8    0.90    0.30
   3  -9   8    0.50    0.30
  -4   9  -8  744.53   19.60
  -4   9  -8  724.03   19.30
   4  -9   8  737.83   19.50
   3   8  -8   59.59    1.90
  -3  -8   8   56.69    1.80
   2   8  -8  208.88    5.70
   2   8  -8  211.38    5.80
  -2  -8   8  214.18    5.90
  -2  -8   8  213.58    5.80
   1   8  -8  200.08    5.40
   1   8  -8  200.48    5.50
  -1  -8   8  204.38    5.50
  -1  -8   8  195.78    5.40
   0   8  -8   47.60    1.50
   0   8  -8   44.60    1.40
   0  -8   8   46.20    1.40
   0  -8   8   44.10    1.40
  -1   8  -8  520.95   13.70
  -1   8  -8  519.55   13.70
   1  -8   8  508.95   13.50
   1  -8   8  502.55   13.40
  -2   8  -8   91.99    2.60
  -2   8  -8   92.49    2.70
   2  -8   8   94.69    2.70
   2  -8   8   93.59    2.70
  -3   8  -8   17.60    0.70
  -3   8  -8   18.00    0.70
   3  -8   8   17.50    0.70
   3  -8   8   17.20    0.70
  -4   8  -8  199.58    5.50
  -4   8  -8  209.48    5.70
   4  -8   8  204.88    5.60
   4  -8   8  193.78    5.40
   3   7  -8  139.59    3.90
   3   7  -8  143.99    4.00
  -3  -7   8  137.09    3.90
  -3  -7   8  134.29    3.80
   2   7  -8   44.70    1.40
   2   7  -8   44.40    1.40
  -2  -7   8   44.90    1.40
  -2  -7   8   46.40    1.50
   1   7  -8  195.98    5.30
   1   7  -8  202.48    5.50
  -1  -7   8  200.78    5.40
  -1  -7   8  185.88    5.20
   0   7  -8   89.29    2.60
   0   7  -8   90.59    2.60
   0  -7   8   91.39    2.60
   0  -7   8   94.19    2.70
  -1   7  -8  139.49    3.90
  -1   7  -8  139.99    3.90
   1  -7   8  141.29    3.90
   1  -7   8  142.49    3.90
  -2   7  -8    3.50    0.30
   2  -7   8    3.30    0.40
  -3   7  -8  137.49    3.80
  -3   7  -8  145.39    4.00
   3  -7   8  144.19    4.00
   3  -7   8  143.29    3.90
  -4   7  -8   58.69    1.80
  -4   7  -8   58.39    1.80
   4  -7   8   59.79    1.80
   5  -7   8   99.39    2.90
   5  -7   8  103.09    2.90
   4   6  -8    7.80    0.50
  -4  -6   8    8.50    0.60
   3   6  -8  718.43   19.00
   3   6  -8  713.83   18.90
  -3  -6   8  727.23   19.10
  -3  -6   8  716.23   18.90
   2   6  -8   12.50    0.60
   2   6  -8   13.10    0.60
  -2  -6   8   11.70    0.50
  -2  -6   8   11.40    0.60
   1   6  -8  136.29    3.70
   1   6  -8  132.39    3.70
  -1  -6   8  133.99    3.70
  -1  -6   8  138.49    3.80
   0   6  -8   14.40    0.60
   0   6  -8   15.20    0.60
   0  -6   8   15.10    0.60
   0  -6   8   14.80    0.60
  -1   6  -8   19.20    0.70
  -1   6  -8   19.10    0.70
   1  -6   8   18.20    0.70
   1  -6   8   16.80    0.70
  -2   6  -8 1167.28   30.40
  -2   6  -8 1135.39   29.80
   2  -6   8 1101.59   29.10
   2  -6   8 1132.89   29.70
  -3   6  -8    0.60    0.20
  -3   6  -8    0.70    0.30
   3  -6   8    0.60    0.30
   3  -6   8    0.40    0.20
  -4   6  -8  289.67    7.70
  -4   6  -8  278.07    7.50
   4  -6   8  285.37    7.60
   4  -6   8  277.07    7.50
   5  -6   8    8.30    0.50
   5  -6   8    8.00    0.50
   4   5  -8   16.50    0.70
   4   5  -8   17.30    0.70
  -4  -5   8   16.00    0.70
  -4  -5   8   16.10    0.70
   3   5  -8    0.70    0.30
   3   5  -8    0.30    0.20
  -3  -5   8    0.30    0.20
  -3  -5   8    0.50    0.30
   2   5  -8   17.10    0.70
   2   5  -8   15.50    0.60
  -2  -5   8   16.10    0.70
  -2  -5   8   16.70    0.60
   1   5  -8  239.28    6.40
   1   5  -8  239.48    6.40
  -1  -5   8  229.08    6.20
  -1  -5   8  227.08    6.10
   0   5  -8  347.17    9.20
   0   5  -8  343.77    9.20
   0  -5   8  342.87    9.10
   0  -5   8  355.26    9.40
  -1   5  -8    3.10    0.30
  -1   5  -8    2.90    0.30
   1  -5   8    3.60    0.30
   1  -5   8    3.30    0.30
  -2   5  -8 1006.10   26.30
  -2   5  -8 1005.50   26.30
   2  -5   8  995.30   26.10
   2  -5   8  980.30   25.80
  -3   5  -8   13.60    0.50
   3  -5   8   13.30    0.60
   3  -5   8   12.50    0.50
  -4   5  -8  185.28    5.00
   4  -5   8  179.98    4.90
   4  -5   8  190.68    5.10
   5  -5   8   30.10    0.90
   5  -5   8   27.30    0.90
   5   4  -8   25.80    1.00
   5   4  -8   26.80    1.00
  -5  -4   8   26.00    1.00
  -5  -4   8   28.30    1.10
   4   4  -8   90.69    2.60
  -4  -4   8   93.39    2.70
   3   4  -8   21.20    0.80
  -3  -4   8   20.10    0.70
   2   4  -8    0.20    0.20
   2   4  -8    0.10    0.20
   1   4  -8   85.89    2.40
   1   4  -8   84.99    2.40
  -1  -4   8   84.19    2.40
  -1  -4   8   84.19    2.40
   0   4  -8  314.57    8.30
   0   4  -8  318.37    8.40
   0  -4   8  313.27    8.30
   0  -4   8  310.67    8.20
  -1   4  -8   38.40    1.20
   1  -4   8   38.70    1.20
  -2   4  -8  117.89    3.20
  -2   4  -8  117.89    3.20
   2  -4   8  107.59    3.00
   2  -4   8  106.89    3.00
  -3   4  -8    1.30    0.20
  -3   4  -8    1.30    0.20
   3  -4   8    1.00    0.30
   3  -4   8    1.50    0.20
  -4   4  -8   12.70    0.50
  -4   4  -8   12.50    0.50
   4  -4   8   14.10    0.60
   4  -4   8   12.50    0.50
   5  -4   8  191.78    5.10
   5  -4   8  189.88    5.10
   5   3  -8    5.90    0.40
   5   3  -8    5.10    0.50
  -5  -3   8    5.80    0.50
  -5  -3   8    6.00    0.50
   4   3  -8  247.08    6.60
   4   3  -8  248.48    6.70
  -4  -3   8  239.08    6.50
  -4  -3   8  243.68    6.60
   3   3  -8  148.09    4.00
   3   3  -8  142.09    3.90
  -3  -3   8  145.99    4.00
  -3  -3   8  147.49    4.00
   2   3  -8   62.39    1.80
   2   3  -8   60.59    1.70
  -2  -3   8   61.39    1.80
  -2  -3   8   62.19    1.80
   1   3  -8    4.10    0.30
  -1  -3   8    4.40    0.30
   0   3  -8  437.86   11.60
   0   3  -8  430.76   11.40
   0  -3   8  441.86   11.60
   0  -3   8  444.76   11.70
  -1   3  -8  217.08    5.80
   1  -3   8  220.88    5.90
  -2   3  -8  398.46   10.50
  -2   3  -8  376.06   10.00
   2  -3   8  394.36   10.40
   2  -3   8  392.46   10.30
  -3   3  -8   38.10    1.10
  -3   3  -8   39.60    1.20
   3  -3   8   36.70    1.10
   3  -3   8   40.80    1.20
  -4   3  -8  201.48    5.40
   4  -3   8  203.98    5.40
   4  -3   8  198.28    5.30
   5   2  -8    6.10    0.40
   5   2  -8    6.10    0.50
  -5  -2   8    7.90    0.50
  -5  -2   8    6.90    0.50
   4   2  -8   16.70    0.70
   4   2  -8   14.90    0.60
  -4  -2   8   13.80    0.60
  -4  -2   8   14.20    0.60
   3   2  -8  236.38    6.40
   3   2  -8  249.18    6.60
  -3  -2   8  243.68    6.50
  -3  -2   8  230.78    6.20
   2   2  -8  269.77    7.20
  -2  -2   8  268.87    7.20
   1   2  -8    5.90    0.30
   1   2  -8    6.90    0.30
  -1  -2   8    7.10    0.30
  -1  -2   8    5.90    0.30
   0   2  -8   30.90    1.00
   0   2  -8   31.50    0.90
   0  -2   8   31.90    1.00
   0  -2   8   30.90    0.90
   1  -2   8   47.60    1.30
   1  -2   8   46.70    1.40
  -2   2  -8  318.37    8.40
  -2   2  -8  315.37    8.40
   2  -2   8  317.97    8.40
   2  -2   8  329.27    8.60
  -3   2  -8   56.89    1.60
  -3   2  -8   55.29    1.60
   3  -2   8   56.09    1.60
   3  -2   8   55.59    1.60
  -4   2  -8    5.00    0.30
   4  -2   8    6.20    0.30
   4  -2   8    6.20    0.30
   6   1  -8   67.29    2.00
   6   1  -8   67.39    2.10
   5   1  -8   19.10    0.80
   5   1  -8   20.50    0.70
  -5  -1   8   18.90    0.70
  -5  -1   8   19.50    0.80
   4   1  -8  511.15   13.50
   4   1  -8  513.65   13.60
  -4  -1   8  510.35   13.50
  -4  -1   8  509.35   13.50
   3   1  -8  384.96   10.20
  -3  -1   8  391.46   10.30
   2   1  -8  685.53   18.10
   2   1  -8  707.73   18.50
  -2  -1   8  716.43   18.70
  -2  -1   8  693.23   18.20
   1   1  -8 1466.55   38.30
   1   1  -8 1469.15   38.40
  -1  -1   8 1473.75   38.50
  -1  -1   8 1455.95   38.10
   0   1  -8   98.39    2.70
   0   1  -8   97.29    2.70
   0  -1   8  101.69    2.80
   0  -1   8   99.79    2.70
  -1   1  -8  616.34   16.30
  -1   1  -8  600.14   16.00
   1  -1   8  642.34   16.70
   1  -1   8  653.43   16.90
  -2   1  -8  102.69    2.80
  -2   1  -8  101.59    2.80
   2  -1   8  101.99    2.80
   2  -1   8  104.29    2.80
  -3   1  -8   79.79    2.20
  -3   1  -8   81.49    2.20
   3  -1   8   83.89    2.30
   3  -1   8   80.79    2.20
  -4   1  -8  133.79    3.50
  -4   1  -8  125.69    3.40
   4  -1   8  118.59    3.20
   6   0  -8  239.88    6.50
   6   0  -8  243.88    6.60
   5   0  -8   17.80    0.70
   5   0  -8   17.40    0.70
  -5   0   8   17.10    0.70
  -5   0   8   18.40    0.70
   4   0  -8   67.39    1.90
   4   0  -8   66.19    1.90
  -4   0   8   63.69    1.80
  -4   0   8   67.59    1.90
   3   0  -8   36.30    1.10
   3   0  -8   36.00    1.10
  -3   0   8   38.50    1.20
  -3   0   8   36.30    1.10
   2   0  -8  109.89    3.00
  -2   0   8  109.69    3.00
   1   0  -8   43.00    1.30
   1   0  -8   43.30    1.20
  -1   0   8   43.50    1.20
  -1   0   8   43.90    1.30
   0   0  -8  317.37    8.40
   0   0  -8  327.47    8.60
   0   0   8  334.07    8.70
   0   0   8  324.27    8.60
  -1   0  -8   66.79    1.90
  -1   0  -8   66.99    1.90
   1   0   8   71.89    2.00
   1   0   8   67.09    1.90
  -2   0  -8  668.93   17.50
  -2   0  -8  666.03   17.50
   2   0   8  652.13   17.20
   2   0   8  684.53   17.80
  -3   0  -8  210.88    5.60
  -3   0  -8  211.68    5.60
   3   0   8  208.28    5.60
   3   0   8  204.28    5.50
  -4   0  -8  126.59    3.40
  -4   0  -8  130.19    3.50
   6  -1  -8  253.77    6.90
   6  -1  -8  262.97    7.10
   5  -1  -8    5.70    0.40
   5  -1  -8    5.70    0.40
  -5   1   8    5.80    0.40
  -5   1   8    5.50    0.40
   4  -1  -8   34.30    1.10
   4  -1  -8   35.30    1.10
  -4   1   8   35.00    1.10
  -4   1   8   34.40    1.10
   3  -1  -8   10.60    0.40
   3  -1  -8   11.90    0.50
  -3   1   8   11.90    0.50
  -3   1   8   11.40    0.50
   2  -1  -8  352.66    9.30
  -2   1   8  353.96    9.30
   1  -1  -8   34.70    1.00
   1  -1  -8   33.40    1.00
  -1   1   8   35.90    1.10
  -1   1   8   35.30    1.00
   0  -1  -8  558.44   14.70
   0  -1  -8  564.84   14.80
   0   1   8  570.74   14.90
   0   1   8  562.84   14.80
  -1  -1  -8  512.65   13.50
  -1  -1  -8  516.55   13.60
   1   1   8  526.35   13.80
   1   1   8  512.85   13.50
  -2  -1  -8    0.00    0.20
  -2  -1  -8    0.20    0.20
   2   1   8    0.10    0.20
   2   1   8    0.30    0.20
  -3  -1  -8    9.70    0.40
  -3  -1  -8    8.90    0.40
   3   1   8   11.70    0.50
   3   1   8    8.40    0.40
  -4  -1  -8  237.18    6.30
  -4  -1  -8  228.88    6.10
   4   1   8  231.38    6.20
   6  -2  -8    4.10    0.40
   6  -2  -8    4.40    0.40
   5  -2  -8  216.68    5.90
   5  -2  -8  217.78    5.80
  -5   2   8  216.38    5.80
  -5   2   8  217.38    5.90
   4  -2  -8  201.88    5.40
   4  -2  -8  191.98    5.20
  -4   2   8  194.98    5.30
  -4   2   8  196.78    5.30
   3  -2  -8 1100.79   28.80
  -3   2   8 1100.59   28.80
   2  -2  -8  337.07    8.90
   2  -2  -8  330.77    8.80
  -2   2   8  332.47    8.80
  -2   2   8  333.67    8.80
   1  -2  -8 1231.78   32.20
  -1   2   8 1226.28   32.10
   0  -2  -8  495.75   13.10
   0   2   8  507.75   13.30
  -1  -2  -8    1.30    0.20
  -1  -2  -8    1.80    0.20
   1   2   8    1.40    0.20
   1   2   8    1.80    0.20
  -2  -2  -8   14.90    0.60
  -2  -2  -8   14.60    0.50
   2   2   8   14.70    0.60
   2   2   8   14.30    0.50
  -3  -2  -8  953.80   25.00
  -3  -2  -8  966.90   25.20
   3   2   8  902.71   24.00
   3   2   8  964.50   25.20
  -4  -2  -8  182.28    4.90
  -4  -2  -8  172.58    4.70
   4   2   8  178.88    4.80
   4   2   8  174.68    4.70
   6  -3  -8   -0.30    0.30
   6  -3  -8    0.10    0.30
  -6   3   8    0.30    0.30
  -6   3   8   -0.30    0.20
   5  -3  -8    0.20    0.20
   5  -3  -8    0.10    0.20
  -5   3   8    0.30    0.20
  -5   3   8    0.30    0.30
   4  -3  -8  295.37    7.90
   4  -3  -8  294.37    7.80
  -4   3   8  288.17    7.70
  -4   3   8  302.67    8.00
  -3   3   8 1706.93   44.30
  -3   3   8 1604.94   42.40
   2  -3  -8  290.67    7.70
   2  -3  -8  303.17    8.00
  -2   3   8  270.17    7.40
  -2   3   8  320.17    8.40
   1  -3  -8  200.68    5.40
  -1   3   8  205.78    5.50
   0  -3  -8    1.00    0.20
   0  -3  -8    0.80    0.20
   0   3   8    0.70    0.20
   0   3   8    0.70    0.20
  -1  -3  -8   26.10    0.80
  -1  -3  -8   26.10    0.80
   1   3   8   26.00    0.80
   1   3   8   25.60    0.80
  -2  -3  -8  482.95   12.70
  -2  -3  -8  479.85   12.60
   2   3   8  463.95   12.40
   2   3   8  483.15   12.70
  -3  -3  -8   17.00    0.60
  -3  -3  -8   16.40    0.60
   3   3   8   16.60    0.60
   3   3   8   16.70    0.60
   4   3   8   41.30    1.30
   6  -4  -8   31.20    1.10
   6  -4  -8   32.30    1.10
  -6   4   8   31.40    1.10
  -6   4   8   31.10    1.10
   5  -4  -8   37.60    1.20
   5  -4  -8   37.60    1.20
  -5   4   8   39.90    1.30
  -5   4   8   36.20    1.20
   4  -4  -8  934.31   24.50
   4  -4  -8  944.51   24.70
  -4   4   8  911.41   24.10
  -4   4   8  937.51   24.60
  -3   4   8  202.08    5.50
  -3   4   8  211.08    5.60
   2  -4  -8  840.52   22.20
   2  -4  -8  854.01   22.50
  -2   4   8  874.81   22.90
  -2   4   8  873.11   22.80
   1  -4  -8  185.58    5.00
   1  -4  -8  184.48    5.00
  -1   4   8  183.18    4.90
  -1   4   8  188.28    5.10
   0  -4  -8  406.16   10.80
   0  -4  -8  404.16   10.70
   0   4   8  414.86   10.90
   0   4   8  403.56   10.70
  -1  -4  -8  375.46    9.90
  -1  -4  -8  376.76   10.00
   1   4   8  372.66    9.90
   1   4   8  376.36   10.00
  -2  -4  -8   99.49    2.80
  -2  -4  -8   98.99    2.80
   2   4   8  100.19    2.80
   2   4   8   98.89    2.80
  -3  -4  -8  348.97    9.40
  -3  -4  -8  364.66    9.60
   3   4   8  364.66    9.70
   3   4   8  358.96    9.60
   4   4   8    3.80    0.40
   4   4   8    3.10    0.30
   6  -5  -8   48.40    1.50
   6  -5  -8   46.70    1.50
  -6   5   8   47.60    1.60
  -6   5   8   45.20    1.50
   5  -5  -8   38.30    1.20
   5  -5  -8   38.70    1.30
  -5   5   8   38.80    1.30
  -5   5   8   37.90    1.30
   4  -5  -8  134.29    3.70
  -4   5   8  132.99    3.70
   3  -5  -8   50.19    1.50
  -3   5   8   49.70    1.50
  -3   5   8   48.60    1.50
   2  -5  -8  202.78    5.50
   2  -5  -8  206.38    5.50
  -2   5   8  195.08    5.30
  -2   5   8  211.48    5.60
   1  -5  -8    3.10    0.30
   1  -5  -8    3.50    0.30
  -1   5   8    3.30    0.30
  -1   5   8    3.20    0.30
   0  -5  -8  382.16   10.10
   0  -5  -8  375.56   10.00
   0   5   8  378.66   10.00
   0   5   8  380.66   10.10
  -1  -5  -8  585.94   15.50
  -1  -5  -8  588.14   15.50
   1   5   8  601.04   15.80
   1   5   8  587.34   15.50
  -2  -5  -8    1.40    0.20
  -2  -5  -8    1.20    0.20
   2   5   8    1.30    0.30
   2   5   8    1.60    0.30
  -3  -5  -8  245.98    6.70
   3   5   8  256.27    6.90
   4   5   8   38.30    1.30
   6  -6  -8   17.60    0.80
   6  -6  -8   17.20    0.70
  -6   6   8   17.00    0.80
   5  -6  -8   40.60    1.30
   5  -6  -8   41.10    1.30
  -5   6   8   40.50    1.30
  -5   6   8   40.40    1.30
   4  -6  -8   40.80    1.30
   4  -6  -8   42.00    1.30
  -4   6   8   40.10    1.30
  -4   6   8   42.80    1.40
   3  -6  -8  172.48    4.80
  -3   6   8  186.08    5.00
   2  -6  -8  388.46   10.30
  -2   6   8  390.76   10.40
   1  -6  -8  666.43   17.60
   1  -6  -8  651.43   17.20
  -1   6   8  648.24   17.20
  -1   6   8  692.53   18.10
   0  -6  -8  913.91   23.90
   0   6   8  886.71   23.40
  -1  -6  -8   59.99    1.80
  -1  -6  -8   62.69    1.80
   1   6   8   62.49    1.90
   1   6   8   60.09    1.80
  -2  -6  -8    0.40    0.20
  -2  -6  -8    0.80    0.20
   2   6   8    0.90    0.30
   2   6   8    0.60    0.20
  -3  -6  -8    0.50    0.30
  -3  -6  -8    0.70    0.30
   3   6   8    0.90    0.30
   3   6   8    0.80    0.30
   5  -7  -8    7.20    0.50
   5  -7  -8    7.00    0.50
  -5   7   8    7.50    0.50
  -5   7   8    7.10    0.50
   4  -7  -8   44.80    1.40
   4  -7  -8   44.80    1.40
  -4   7   8   44.40    1.40
  -4   7   8   46.60    1.50
   3  -7  -8   63.39    1.90
   3  -7  -8   63.59    1.90
  -3   7   8   67.59    2.00
  -3   7   8   67.29    2.00
   2  -7  -8  131.99    3.60
   2  -7  -8  127.49    3.50
  -2   7   8  123.09    3.50
  -2   7   8  131.59    3.60
   1  -7  -8 1128.79   29.50
   1  -7  -8 1142.29   29.80
  -1   7   8 1084.69   28.70
  -1   7   8 1124.39   29.50
   0  -7  -8    0.30    0.20
   0  -7  -8    0.00    0.20
   0   7   8    0.10    0.20
   0   7   8    0.10    0.30
  -1  -7  -8  146.89    4.10
  -1  -7  -8  144.09    4.00
   1   7   8  150.58    4.10
   1   7   8  147.19    4.10
  -2  -7  -8  154.68    4.30
   2   7   8  153.78    4.30
   5  -8  -8   50.69    1.60
   5  -8  -8   54.59    1.70
  -5   8   8   53.49    1.80
   4  -8  -8    6.90    0.50
   4  -8  -8    6.60    0.50
  -4   8   8    6.00    0.40
  -4   8   8    6.90    0.50
  -3   8   8   60.49    1.80
   2  -8  -8  101.79    2.90
   2  -8  -8   97.19    2.80
  -2   8   8   98.49    2.80
  -2   8   8  105.99    3.00
   1  -8  -8  111.49    3.10
  -1   8   8  107.89    3.10
   0  -8  -8   15.00    0.60
   0  -8  -8   16.20    0.70
   0   8   8   14.90    0.70
   0   8   8   15.50    0.70
  -1  -8  -8   55.19    1.70
  -1  -8  -8   53.69    1.70
   1   8   8   54.29    1.70
   1   8   8   56.09    1.80
  -2  -8  -8   67.59    2.10
  -2  -8  -8   70.19    2.10
   2   8   8   69.99    2.10
   2   8   8   67.79    2.10
   4  -9  -8   18.50    0.80
   4  -9  -8   18.60    0.80
  -4   9   8   17.80    0.80
  -4   9   8   19.30    0.80
  -3   9   8   24.70    0.90
  -3   9   8   23.00    0.90
   2  -9  -8   46.20    1.50
   2  -9  -8   46.10    1.50
  -2   9   8   45.40    1.50
  -2   9   8   46.20    1.50
   1  -9  -8  100.29    2.90
   1  -9  -8  102.99    2.90
  -1   9   8  100.39    2.90
  -1   9   8  107.59    3.10
   0  -9  -8    2.30    0.30
  -1  -9  -8    4.40    0.40
  -1  -9  -8    4.10    0.40
   1   9   8    4.50    0.50
   1   9   8    3.60    0.40
   3 -10  -8   89.69    2.60
   3 -10  -8   85.49    2.50
  -3  10   8   85.39    2.60
  -3  10   8   92.99    2.70
   2 -10  -8    5.30    0.40
   2 -10  -8    5.10    0.40
  -2  10   8    4.90    0.40
  -2  10   8    5.50    0.50
   1 -10  -8    4.20    0.40
   1 -10  -8    3.80    0.40
  -1  10   8    3.30    0.40
  -1  10   8    3.80    0.40
   0  10  -9  232.38    6.30
   0  10  -9  229.48    6.30
   0 -10   9  226.38    6.20
   0 -10   9  230.58    6.30
  -1  10  -9   19.60    0.90
  -1  10  -9   18.10    0.80
   1 -10   9   19.80    0.80
   1 -10   9   19.70    0.80
  -2  10  -9   17.60    0.80
  -2  10  -9   16.40    0.80
   2 -10   9   15.30    0.70
   2 -10   9   15.10    0.70
   1   9  -9   31.50    1.10
   1   9  -9   33.90    1.20
  -1  -9   9   28.10    1.10
  -1  -9   9   30.70    1.10
   0   9  -9  196.98    5.40
   0  -9   9  197.28    5.40
   1  -9   9  445.66   11.90
   1  -9   9  450.15   12.00
  -2   9  -9   16.40    0.70
  -2   9  -9   17.50    0.80
   2  -9   9   17.20    0.80
   2  -9   9   17.70    0.80
  -3   9  -9  102.29    3.00
  -3   9  -9  107.79    3.10
   3  -9   9  109.59    3.10
   3  -9   9  106.79    3.10
   2   8  -9   32.80    1.20
   2   8  -9   32.30    1.20
  -2  -8   9   31.00    1.20
  -2  -8   9   32.50    1.10
   1   8  -9  122.69    3.50
   1   8  -9  129.79    3.60
  -1  -8   9  123.99    3.50
  -1  -8   9  129.39    3.60
   0   8  -9   89.09    2.60
   0   8  -9   88.09    2.50
   0  -8   9   88.79    2.50
   0  -8   9   86.59    2.50
   1  -8   9  178.38    4.90
   1  -8   9  177.38    4.80
  -2   8  -9   36.00    1.20
  -2   8  -9   33.80    1.10
   2  -8   9   35.70    1.20
  -3   8  -9   62.69    1.90
  -3   8  -9   63.79    1.90
   3  -8   9   63.59    1.90
   3  -8   9   60.99    1.90
  -4   8  -9   67.59    2.10
  -4   8  -9   72.09    2.20
   4  -8   9   71.09    2.10
   4  -8   9   67.49    2.10
   3   7  -9    7.20    0.50
   3   7  -9    8.40    0.50
  -3  -7   9    9.40    0.60
  -3  -7   9    7.60    0.50
  -2  -7   9   38.20    1.30
  -2  -7   9   38.60    1.30
   1   7  -9  159.08    4.40
  -1  -7   9  156.88    4.30
   0   7  -9    0.30    0.30
   0   7  -9    0.10    0.20
   0  -7   9    0.40    0.30
   0  -7   9   -0.20    0.30
   1  -7   9  202.28    5.50
   1  -7   9  198.58    5.40
  -2   7  -9   34.60    1.10
  -2   7  -9   36.10    1.20
   2  -7   9   36.20    1.20
   2  -7   9   34.90    1.20
  -3   7  -9   67.39    2.00
  -3   7  -9   72.39    2.10
   3  -7   9   70.49    2.10
   3  -7   9   71.79    2.10
  -4   7  -9   18.90    0.80
  -4   7  -9   20.00    0.80
   4  -7   9   20.90    0.80
   4  -7   9   18.30    0.80
   5  -7   9    3.40    0.50
   4   6  -9   88.69    2.60
   4   6  -9   84.89    2.50
  -4  -6   9   87.39    2.60
  -4  -6   9   85.69    2.60
   3   6  -9  233.28    6.30
   3   6  -9  237.78    6.40
  -3  -6   9  224.28    6.20
  -3  -6   9  234.08    6.30
   2   6  -9   78.19    2.30
   2   6  -9   78.99    2.30
  -2  -6   9   83.19    2.40
  -2  -6   9   79.29    2.30
   1   6  -9  249.78    6.70
   1   6  -9  244.68    6.60
  -1  -6   9  243.18    6.60
  -1  -6   9  251.57    6.80
   0   6  -9  123.49    3.40
   0   6  -9  121.99    3.40
   0  -6   9  121.79    3.40
   0  -6   9  119.09    3.30
   1  -6   9  509.95   13.40
   1  -6   9  492.75   13.10
  -2   6  -9   66.39    1.90
   2  -6   9   61.99    1.80
  -3   6  -9   34.90    1.10
  -3   6  -9   34.00    1.10
   3  -6   9   35.40    1.10
   3  -6   9   36.80    1.20
  -4   6  -9  440.96   11.60
  -4   6  -9  442.06   11.70
   4  -6   9  415.26   11.20
   5  -6   9  105.09    3.00
   4   5  -9   10.10    0.60
  -4  -5   9    9.80    0.70
  -4  -5   9   11.20    0.60
   3   5  -9   46.80    1.50
   3   5  -9   46.30    1.40
  -3  -5   9   46.60    1.50
  -3  -5   9   44.50    1.40
   2   5  -9   25.10    0.90
   2   5  -9   24.50    0.90
   1   5  -9 1424.56   37.20
   1   5  -9 1374.76   36.30
  -1  -5   9 1420.26   37.10
  -1  -5   9 1423.36   37.20
   0   5  -9   32.60    1.10
   0   5  -9   33.20    1.10
   0  -5   9   35.00    1.10
   0  -5   9   32.00    1.00
   1  -5   9   75.79    2.20
   1  -5   9   78.39    2.20
  -2   5  -9  224.68    6.10
  -2   5  -9  234.18    6.30
   2  -5   9  231.28    6.20
   2  -5   9  231.18    6.20
  -3   5  -9   68.29    2.00
  -3   5  -9   65.79    1.90
   3  -5   9   67.79    2.00
   3  -5   9   66.49    1.90
  -4   5  -9   32.70    1.00
   4  -5   9   31.70    1.10
   5  -5   9    0.90    0.30
   5  -5   9    0.50    0.20
   5   4  -9   10.70    0.70
   5   4  -9    9.80    0.60
  -5  -4   9   11.50    0.70
  -5  -4   9   11.20    0.60
   4   4  -9    5.70    0.50
   4   4  -9    5.50    0.40
  -4  -4   9    5.50    0.40
  -4  -4   9    5.40    0.40
   3   4  -9  224.28    6.10
  -3  -4   9  240.58    6.40
   2   4  -9  474.65   12.60
  -2  -4   9  474.05   12.50
   1   4  -9 1620.24   42.50
   1   4  -9 1633.64   42.70
  -1  -4   9 1642.74   42.90
  -1  -4   9 1620.14   42.40
   0   4  -9  289.87    7.70
   0   4  -9  286.57    7.60
   0  -4   9  280.37    7.50
   0  -4   9  281.87    7.50
  -1   4  -9   63.69    1.90
   1  -4   9   67.79    1.90
   1  -4   9   66.39    1.90
  -2   4  -9  316.87    8.40
  -2   4  -9  313.77    8.40
   2  -4   9  317.07    8.40
   2  -4   9  329.37    8.70
  -3   4  -9  308.27    8.20
  -3   4  -9  304.07    8.10
   3  -4   9  299.27    8.00
   3  -4   9  302.37    8.00
  -4   4  -9   91.89    2.60
  -4   4  -9   91.79    2.60
   4  -4   9   93.29    2.60
   4  -4   9   94.19    2.60
   5  -4   9  200.68    5.40
   5  -4   9  197.78    5.30
   5   3  -9   35.70    1.20
   5   3  -9   36.00    1.30
  -5  -3   9   33.10    1.20
  -5  -3   9   37.20    1.30
   4   3  -9   37.70    1.20
   4   3  -9   37.40    1.30
  -4  -3   9   39.30    1.20
  -4  -3   9   38.50    1.30
   3   3  -9   25.80    0.90
   3   3  -9   27.10    0.90
  -3  -3   9   26.60    0.90
  -3  -3   9   26.30    0.90
   2   3  -9  454.45   12.00
   2   3  -9  454.25   12.00
  -2  -3   9  439.86   11.70
  -2  -3   9  453.75   12.00
   1   3  -9   62.79    1.80
   1   3  -9   62.39    1.80
  -1  -3   9   62.79    1.80
  -1  -3   9   61.39    1.80
   0   3  -9    8.20    0.40
   0   3  -9    8.30    0.40
   0  -3   9    8.10    0.40
   0  -3   9    8.70    0.40
  -1   3  -9   21.90    0.70
   1  -3   9   21.20    0.70
  -2   3  -9   64.89    1.90
  -2   3  -9   72.59    2.00
   2  -3   9   64.89    1.80
   2  -3   9   63.69    1.80
  -3   3  -9  541.35   14.20
  -3   3  -9  541.55   14.30
   3  -3   9  540.85   14.20
   3  -3   9  541.05   14.30
  -4   3  -9  218.28    5.80
  -4   3  -9  223.68    6.00
   4  -3   9  221.68    5.90
   4  -3   9  218.88    5.90
   5   2  -9  187.88    5.10
   5   2  -9  184.28    5.10
  -5  -2   9  194.78    5.30
  -5  -2   9  178.78    5.00
   4   2  -9    0.20    0.20
   4   2  -9    0.40    0.30
  -4  -2   9    0.20    0.30
  -4  -2   9    0.20    0.30
   3   2  -9  404.26   10.60
   3   2  -9  399.26   10.60
  -3  -2   9  385.16   10.30
  -3  -2   9  400.66   10.60
   2   2  -9   53.69    1.60
   2   2  -9   54.29    1.60
  -2  -2   9   54.69    1.60
  -2  -2   9   55.39    1.60
   1   2  -9   17.60    0.60
   1   2  -9   17.80    0.60
  -1  -2   9   16.80    0.60
  -1  -2   9   18.30    0.70
   0   2  -9    9.60    0.40
   0   2  -9    9.70    0.40
   0  -2   9    9.40    0.40
   0  -2   9   10.10    0.40
  -1   2  -9  775.92   20.40
   1  -2   9  773.22   20.30
  -2   2  -9 2849.61   74.69
  -2   2  -9 2912.81   75.89
   2  -2   9 2926.51   76.19
   2  -2   9 2886.31   75.39
  -3   2  -9   56.69    1.60
  -3   2  -9   56.79    1.60
   3  -2   9   57.39    1.60
   3  -2   9   57.59    1.70
  -4   2  -9   44.70    1.40
  -4   2  -9   51.29    1.40
   6   1  -9   22.40    0.90
   6   1  -9   20.30    0.90
   5   1  -9   17.60    0.70
   5   1  -9   18.30    0.70
  -5  -1   9   18.20    0.80
  -5  -1   9   17.80    0.70
   4   1  -9   85.59    2.40
   4   1  -9   84.69    2.40
  -4  -1   9   86.39    2.50
  -4  -1   9   83.59    2.40
   3   1  -9   55.49    1.70
   3   1  -9   55.89    1.60
  -3  -1   9   59.49    1.70
  -3  -1   9   54.69    1.60
   2   1  -9  120.39    3.30
   2   1  -9  122.39    3.30
  -2  -1   9  122.79    3.30
  -2  -1   9  122.39    3.30
   1   1  -9    5.00    0.30
   1   1  -9    5.10    0.30
  -1  -1   9    5.40    0.30
  -1  -1   9    5.10    0.30
   0   1  -9  855.51   22.40
   0  -1   9  861.41   22.50
  -1   1  -9  768.62   20.20
  -1   1  -9  767.12   20.20
   1  -1   9  783.62   20.50
   1  -1   9  777.22   20.40
  -2   1  -9  298.57    7.90
  -2   1  -9  290.97    7.70
   2  -1   9  296.37    7.90
   2  -1   9  291.87    7.70
  -3   1  -9  136.39    3.70
  -3   1  -9  136.19    3.70
   3  -1   9  135.59    3.70
   3  -1   9  134.49    3.60
  -4   1  -9  355.86    9.30
   4  -1   9  333.67    8.90
   4  -1   9  344.97    9.10
   6   0  -9  160.98    4.50
   6   0  -9  157.58    4.40
   5   0  -9    1.50    0.30
   5   0  -9    1.40    0.30
  -5   0   9    1.40    0.30
  -5   0   9    1.50    0.30
   4   0  -9    5.90    0.40
   4   0  -9    5.90    0.40
  -4   0   9    6.20    0.40
  -4   0   9    5.60    0.40
   3   0  -9  426.66   11.30
   3   0  -9  426.56   11.30
  -3   0   9  421.66   11.20
  -3   0   9  429.26   11.30
   2   0  -9  144.99    3.90
  -2   0   9  143.99    3.90
   1   0  -9    8.80    0.40
   1   0  -9    8.30    0.40
  -1   0   9    9.40    0.40
  -1   0   9    9.20    0.40
   0   0  -9   11.90    0.50
   0   0   9   11.80    0.50
  -1   0  -9  316.37    8.40
  -1   0  -9  317.47    8.40
   1   0   9  319.07    8.50
   1   0   9  324.67    8.50
  -2   0  -9   77.19    2.20
  -2   0  -9   78.19    2.20
   2   0   9   78.59    2.20
   2   0   9   79.79    2.20
  -3   0  -9  255.87    6.80
  -3   0  -9  253.97    6.70
   3   0   9  251.07    6.70
   3   0   9  259.47    6.90
  -4   0  -9    2.30    0.20
   4   0   9    3.00    0.30
   4   0   9    2.40    0.20
   6  -1  -9   84.19    2.50
   6  -1  -9   84.19    2.50
   5  -1  -9   86.59    2.50
   5  -1  -9   90.89    2.60
  -5   1   9   92.29    2.60
  -5   1   9   88.89    2.60
   4  -1  -9  142.89    3.90
   4  -1  -9  147.89    4.00
  -4   1   9  149.29    4.00
  -4   1   9  142.89    3.90
   3  -1  -9  128.99    3.50
   3  -1  -9  129.29    3.50
  -3   1   9  126.59    3.50
  -3   1   9  125.19    3.50
   2  -1  -9  205.48    5.50
  -2   1   9  204.08    5.50
   1  -1  -9 1125.49   29.60
   1  -1  -9 1120.99   29.50
  -1   1   9 1127.39   29.60
  -1   1   9 1190.78   30.80
   0  -1  -9   14.90    0.50
   0  -1  -9   14.20    0.50
   0   1   9   14.50    0.50
   0   1   9   13.40    0.50
  -1  -1  -9  875.61   23.00
  -2  -1  -9  131.89    3.60
  -2  -1  -9  131.29    3.60
   2   1   9  133.49    3.60
   2   1   9  130.39    3.60
  -3  -1  -9    0.40    0.20
  -3  -1  -9    0.50    0.20
   3   1   9    0.60    0.20
   3   1   9    0.30    0.20
  -4  -1  -9  445.46   11.70
  -4  -1  -9  422.56   11.20
   4   1   9  427.16   11.40
   4   1   9  433.96   11.50
   6  -2  -9    0.70    0.30
   6  -2  -9    1.00    0.30
  -6   2   9    0.80    0.30
   5  -2  -9  109.99    3.10
   5  -2  -9  105.39    3.00
  -5   2   9  103.09    2.90
  -5   2   9  105.09    3.00
   4  -2  -9    0.50    0.20
   4  -2  -9    0.50    0.20
  -4   2   9    0.60    0.20
  -4   2   9    0.80    0.30
  -3   2   9   67.19    1.90
  -3   2   9   66.39    1.90
   2  -2  -9   15.90    0.60
   2  -2  -9   16.10    0.60
  -2   2   9   15.00    0.60
  -2   2   9   15.90    0.60
   1  -2  -9    5.50    0.30
  -1   2   9    5.40    0.30
   0  -2  -9  230.48    6.10
   0   2   9  232.08    6.20
  -1  -2  -9   80.49    2.20
  -1  -2  -9   81.09    2.30
   1   2   9   86.19    2.40
   1   2   9   79.09    2.20
  -2  -2  -9  105.39    2.90
  -2  -2  -9  108.09    3.00
   2   2   9  107.29    3.00
   2   2   9  106.09    2.90
  -3  -2  -9    4.00    0.30
   3   2   9    4.20    0.30
   3   2   9    4.30    0.40
   4   2   9  324.77    8.60
   4   2   9  311.57    8.40
   6  -3  -9   48.50    1.60
  -6   3   9   48.30    1.60
  -6   3   9   45.20    1.50
   5  -3  -9  126.89    3.50
   5  -3  -9  120.29    3.40
  -5   3   9  122.49    3.50
  -5   3   9  125.19    3.50
   4  -3  -9   26.60    0.90
   4  -3  -9   27.50    0.90
  -4   3   9   27.50    0.90
  -4   3   9   27.80    1.00
   3  -3  -9  168.98    4.60
  -3   3   9  164.88    4.50
  -3   3   9  173.88    4.70
   2  -3  -9   49.00    1.40
   2  -3  -9   47.50    1.40
  -2   3   9   50.29    1.50
  -2   3   9   47.30    1.40
   1  -3  -9   34.50    1.10
   1  -3  -9   37.90    1.10
  -1   3   9   35.70    1.10
  -1   3   9   36.30    1.10
   0  -3  -9  422.06   11.10
   0  -3  -9  424.86   11.20
   0   3   9  421.76   11.10
   0   3   9  413.36   11.00
  -1  -3  -9   85.89    2.40
  -1  -3  -9   90.19    2.50
   1   3   9   87.89    2.50
   1   3   9   85.49    2.40
  -2  -3  -9   34.60    1.10
  -2  -3  -9   33.20    1.00
   2   3   9   32.70    1.00
   2   3   9   33.60    1.10
  -3  -3  -9    7.70    0.40
  -3  -3  -9    7.80    0.40
   3   3   9    7.70    0.40
   3   3   9    7.40    0.40
   4   3   9  256.67    6.90
   6  -4  -9   82.09    2.40
  -6   4   9   83.59    2.50
  -6   4   9   80.99    2.40
   5  -4  -9   21.30    0.80
   5  -4  -9   20.60    0.80
  -5   4   9   19.80    0.80
  -5   4   9   21.10    0.80
   4  -4  -9  209.28    5.60
  -4   4   9  200.18    5.50
  -4   4   9  198.98    5.40
   3  -4  -9   47.60    1.50
   3  -4  -9   50.89    1.50
  -3   4   9   50.49    1.50
  -3   4   9   49.90    1.50
   2  -4  -9  196.58    5.30
   2  -4  -9  206.08    5.50
  -2   4   9  193.28    5.30
  -2   4   9  200.18    5.40
   1  -4  -9  727.63   19.10
   1  -4  -9  729.53   19.10
  -1   4   9  734.23   19.20
  -1   4   9  692.83   18.40
   0  -4  -9 1106.49   28.90
   0  -4  -9 1085.19   28.50
   0   4   9 1106.99   28.90
   0   4   9 1071.59   28.30
  -1  -4  -9  120.09    3.30
  -1  -4  -9  121.39    3.30
   1   4   9  122.79    3.40
   1   4   9  121.39    3.30
  -2  -4  -9  217.08    5.90
  -2  -4  -9  218.88    5.90
   2   4   9  221.78    6.00
   2   4   9  214.38    5.80
  -3  -4  -9   19.90    0.80
  -3  -4  -9   19.00    0.70
   3   4   9   18.90    0.70
   3   4   9   20.30    0.80
   4   4   9   15.20    0.70
   4   4   9   14.20    0.70
   6  -5  -9   16.70    0.80
   6  -5  -9   17.00    0.80
  -6   5   9   16.60    0.80
   5  -5  -9    0.30    0.30
   5  -5  -9    0.50    0.20
  -5   5   9    0.50    0.30
  -5   5   9    0.10    0.20
   4  -5  -9  117.39    3.20
  -4   5   9  113.69    3.20
   3  -5  -9   17.10    0.70
   3  -5  -9   16.10    0.70
  -3   5   9   16.90    0.70
  -3   5   9   19.20    0.70
   2  -5  -9  219.98    5.90
  -2   5   9  214.48    5.80
   1  -5  -9    0.90    0.30
  -1   5   9    0.70    0.30
   0  -5  -9    1.50    0.30
   0   5   9    1.60    0.30
  -1  -5  -9   47.40    1.40
  -1  -5  -9   44.80    1.40
   1   5   9   45.50    1.40
   1   5   9   44.90    1.40
  -2  -5  -9   27.90    1.00
  -2  -5  -9   26.70    0.90
   2   5   9   27.40    1.00
   2   5   9   28.10    1.00
  -3  -5  -9    7.30    0.50
  -3  -5  -9    8.20    0.50
   5  -6  -9   13.40    0.60
   5  -6  -9   15.20    0.70
  -5   6   9   14.80    0.70
  -5   6   9   13.40    0.70
   4  -6  -9   35.60    1.20
   4  -6  -9   34.20    1.10
  -4   6   9   35.80    1.20
  -4   6   9   36.50    1.20
   3  -6  -9   67.49    2.00
   3  -6  -9   67.29    2.00
  -3   6   9   69.09    2.00
  -3   6   9   64.59    1.90
   2  -6  -9  307.07    8.20
   2  -6  -9  315.17    8.40
  -2   6   9  307.77    8.20
  -2   6   9  306.27    8.20
   1  -6  -9  432.56   11.40
   1  -6  -9  426.66   11.30
  -1   6   9  425.96   11.30
  -1   6   9  419.66   11.20
   0  -6  -9    0.10    0.20
   0  -6  -9    0.20    0.20
   0   6   9    0.30    0.20
   0   6   9    0.20    0.30
  -1  -6  -9  545.45   14.40
  -1  -6  -9  547.65   14.40
   1   6   9  537.65   14.30
   1   6   9  548.25   14.50
  -2  -6  -9   26.70    0.90
  -2  -6  -9   25.60    0.90
   2   6   9   25.10    0.90
   2   6   9   27.20    1.00
  -3  -6  -9  340.77    9.10
  -3  -6  -9  321.67    8.70
   3   6   9  324.27    8.80
   3   6   9  344.07    9.20
   5  -7  -9    5.30    0.40
  -5   7   9    5.90    0.50
   4  -7  -9  195.38    5.30
  -4   7   9  188.28    5.20
   3  -7  -9   11.80    0.60
   3  -7  -9   12.30    0.60
  -3   7   9   12.60    0.60
  -3   7   9   10.90    0.60
   2  -7  -9   61.09    1.80
   2  -7  -9   58.99    1.80
  -2   7   9   60.39    1.80
  -2   7   9   57.39    1.80
   1  -7  -9   45.10    1.40
   1  -7  -9   47.10    1.50
  -1   7   9   44.60    1.40
  -1   7   9   45.50    1.40
   0  -7  -9   29.10    1.00
   0  -7  -9   28.10    1.00
   0   7   9   29.50    1.00
   0   7   9   27.60    1.00
  -1  -7  -9   90.19    2.60
   1   7   9   89.59    2.60
   1   7   9   93.39    2.70
  -2  -7  -9   25.00    0.90
   2   7   9   25.50    1.00
   5  -8  -9    7.30    0.50
   5  -8  -9    6.90    0.50
  -5   8   9    7.70    0.60
   4  -8  -9  288.57    7.80
   4  -8  -9  288.07    7.70
  -4   8   9  286.57    7.70
  -4   8   9  282.67    7.70
   3  -8  -9    7.20    0.50
   3  -8  -9    6.80    0.40
  -3   8   9    6.80    0.50
  -3   8   9    7.70    0.50
   2  -8  -9    4.20    0.40
   2  -8  -9    4.00    0.40
  -2   8   9    4.10    0.40
  -2   8   9    3.80    0.40
   1  -8  -9    3.00    0.30
   1  -8  -9    3.10    0.30
  -1   8   9    3.20    0.40
  -1   8   9    3.10    0.40
   0  -8  -9    0.00    0.20
   0  -8  -9    0.20    0.20
   0   8   9   -0.30    0.30
   0   8   9    0.00    0.30
  -1  -8  -9   53.19    1.70
  -1  -8  -9   54.09    1.70
   1   8   9   51.99    1.70
   1   8   9   53.09    1.70
   4  -9  -9  121.59    3.40
  -4   9   9  120.69    3.50
   3  -9  -9   38.80    1.30
   3  -9  -9   35.60    1.20
  -3   9   9   38.10    1.30
  -3   9   9   37.70    1.30
   2  -9  -9   11.80    0.60
   2  -9  -9   12.40    0.60
  -2   9   9   11.50    0.60
  -2   9   9   11.40    0.60
   1  -9  -9  322.57    8.70
   1  -9  -9  337.87    9.00
  -1   9   9  330.87    8.90
  -1   9   9  315.17    8.60
   0  -9  -9   52.29    1.70
   0  -9  -9   54.89    1.70
   0   9   9   52.89    1.70
   0   9   9   50.99    1.70
   2 -10  -9    9.70    0.60
   2 -10  -9    9.70    0.60
  -2  10   9    8.80    0.60
  -2  10   9    9.70    0.60
   1   9 -10   39.80    1.40
   1   9 -10   40.30    1.40
  -1  -9  10   40.60    1.40
  -1  -9  10   41.70    1.40
   0   9 -10   75.69    2.30
   0  -9  10   76.59    2.30
  -1   9 -10   12.30    0.60
   1  -9  10   11.00    0.60
  -2   9 -10   90.39    2.70
  -2   9 -10   88.39    2.60
   2  -9  10   91.19    2.70
   2  -9  10   91.39    2.70
  -3   9 -10   75.89    2.30
  -3   9 -10   75.09    2.30
   3  -9  10   71.99    2.20
   3  -9  10   75.49    2.30
   2   8 -10   11.30    0.60
  -2  -8  10   13.20    0.70
   1   8 -10    0.30    0.30
   1   8 -10    0.60    0.30
  -1  -8  10    0.20    0.30
  -1  -8  10   -0.20    0.30
   0   8 -10   18.50    0.80
   0   8 -10   18.30    0.70
   0  -8  10   18.40    0.80
   0  -8  10   20.80    0.80
  -1   8 -10    3.00    0.40
  -1   8 -10    2.90    0.40
   1  -8  10    2.70    0.40
   1  -8  10    2.80    0.40
  -2   8 -10    1.90    0.30
   2  -8  10    1.30    0.30
  -3   8 -10  584.44   15.60
   3  -8  10  603.14   15.90
   3  -8  10  593.44   15.70
  -4   8 -10   57.29    1.80
  -4   8 -10   59.09    1.90
   4  -8  10   52.39    1.80
   4  -8  10   54.39    1.70
   3   7 -10   70.59    2.20
  -3  -7  10   74.59    2.20
   2   7 -10    2.70    0.40
  -2  -7  10    3.30    0.40
  -2  -7  10    3.00    0.40
   1   7 -10  268.67    7.20
  -1  -7  10  268.17    7.20
   0   7 -10  348.77    9.40
   0  -7  10  360.16    9.50
  -1   7 -10  148.79    4.10
  -1   7 -10  146.49    4.10
   1  -7  10  145.59    4.10
   1  -7  10  147.69    4.10
  -2   7 -10  108.39    3.10
  -2   7 -10  109.59    3.10
   2  -7  10  105.79    3.00
   2  -7  10  105.49    3.00
  -3   7 -10  232.58    6.30
  -3   7 -10  226.18    6.20
   3  -7  10  232.68    6.30
   3  -7  10  236.08    6.40
  -4   7 -10  197.98    5.40
  -4   7 -10  199.18    5.50
   4  -7  10  195.18    5.40
   4  -7  10  197.48    5.40
   4   6 -10  165.38    4.60
   4   6 -10  162.98    4.60
  -4  -6  10  162.48    4.60
  -4  -6  10  161.58    4.60
   3   6 -10    1.50    0.40
   3   6 -10    1.20    0.30
  -3  -6  10    1.30    0.40
  -3  -6  10    0.90    0.30
   2   6 -10   87.99    2.60
  -2  -6  10   89.89    2.60
   1   6 -10  117.89    3.30
   1   6 -10  121.99    3.40
  -1  -6  10  120.69    3.30
  -1  -6  10  118.89    3.40
   0   6 -10    4.80    0.40
   0   6 -10    5.50    0.40
   0  -6  10    5.70    0.40
   0  -6  10    5.30    0.40
  -1   6 -10   14.30    0.60
  -1   6 -10   14.40    0.60
   1  -6  10   16.00    0.70
   1  -6  10   14.90    0.60
  -2   6 -10    3.60    0.30
   2  -6  10    3.80    0.40
  -3   6 -10    4.10    0.40
   3  -6  10    3.20    0.40
   3  -6  10    3.90    0.30
  -4   6 -10   18.90    0.70
  -4   6 -10   19.30    0.80
   4  -6  10   16.40    0.70
   4  -6  10   18.90    0.70
   5  -6  10    9.80    0.60
   5  -6  10    9.40    0.60
   4   5 -10   50.79    1.60
  -4  -5  10   51.59    1.70
   3   5 -10  105.29    3.00
   3   5 -10  111.19    3.10
  -3  -5  10  108.19    3.10
  -3  -5  10  111.29    3.20
   2   5 -10  254.97    6.90
   2   5 -10  254.57    6.80
   1   5 -10   14.20    0.60
   1   5 -10   13.80    0.60
  -1  -5  10   15.70    0.70
  -1  -5  10   14.30    0.60
   0   5 -10   17.10    0.70
   0   5 -10   16.90    0.70
   0  -5  10   16.50    0.60
   0  -5  10   17.40    0.70
  -1   5 -10  101.99    2.90
  -1   5 -10   98.29    2.80
   1  -5  10  104.09    2.90
  -2   5 -10  164.08    4.40
  -2   5 -10  165.58    4.50
   2  -5  10  160.68    4.40
   2  -5  10  156.68    4.30
  -3   5 -10  374.36   10.00
  -3   5 -10  378.46   10.10
   3  -5  10  379.46   10.00
   3  -5  10  374.76   10.00
  -4   5 -10   18.20    0.70
  -4   5 -10   18.20    0.70
   4  -5  10   18.80    0.70
   4  -5  10   18.00    0.70
   5  -5  10    2.20    0.30
   5  -5  10    2.30    0.30
   5   4 -10  139.49    4.00
  -5  -4  10  147.69    4.30
   4   4 -10  116.69    3.30
   4   4 -10  114.19    3.20
  -4  -4  10  113.89    3.20
  -4  -4  10  117.59    3.30
   3   4 -10   83.29    2.40
   3   4 -10   80.29    2.30
  -3  -4  10   79.09    2.30
  -3  -4  10   82.09    2.30
   2   4 -10 1332.77   34.90
  -2  -4  10 1325.27   34.80
   1   4 -10  616.64   16.20
  -1  -4  10  596.24   15.80
   0   4 -10   29.20    1.00
   0   4 -10   28.40    0.90
   0  -4  10   26.60    0.90
   0  -4  10   28.60    0.90
  -1   4 -10  270.17    7.20
  -1   4 -10  277.87    7.40
   1  -4  10  271.47    7.30
   1  -4  10  274.67    7.30
  -2   4 -10  216.08    5.80
  -2   4 -10  214.58    5.70
   2  -4  10  210.88    5.70
   2  -4  10  211.88    5.70
  -3   4 -10   59.89    1.80
  -3   4 -10   60.19    1.80
   3  -4  10   62.39    1.80
   3  -4  10   64.79    1.90
  -4   4 -10   85.19    2.40
   4  -4  10   78.69    2.30
   4  -4  10   84.69    2.40
   5  -4  10   13.10    0.50
   5  -4  10   13.70    0.60
   5   3 -10  230.78    6.40
   5   3 -10  235.38    6.50
  -5  -3  10  249.88    6.80
  -5  -3  10  245.68    6.60
   4   3 -10    1.90    0.40
   4   3 -10    1.60    0.30
  -4  -3  10    2.20    0.40
  -4  -3  10    2.20    0.30
   3   3 -10    4.70    0.40
   3   3 -10    4.50    0.40
  -3  -3  10    4.80    0.40
  -3  -3  10    4.40    0.40
   2   3 -10  456.05   12.10
   2   3 -10  463.35   12.20
  -2  -3  10  461.85   12.20
  -2  -3  10  458.45   12.10
   1   3 -10   68.29    1.90
   1   3 -10   64.59    1.90
  -1  -3  10   67.99    1.90
  -1  -3  10   66.99    1.90
   0   3 -10  143.19    3.90
   0   3 -10  142.39    3.90
   0  -3  10  138.59    3.80
   0  -3  10  148.89    4.00
  -1   3 -10   18.20    0.60
  -1   3 -10   17.20    0.70
   1  -3  10   17.40    0.60
   1  -3  10   17.70    0.70
  -2   3 -10  108.59    3.00
  -2   3 -10  106.69    2.90
   2  -3  10  100.49    2.80
   2  -3  10  106.49    2.90
  -3   3 -10    8.50    0.40
  -3   3 -10    8.20    0.40
   3  -3  10    8.30    0.40
   3  -3  10    8.30    0.40
  -4   3 -10    7.40    0.40
  -4   3 -10    7.30    0.40
   4  -3  10    7.10    0.40
   4  -3  10    7.80    0.40
   5  -3  10    0.30    0.20
   5  -3  10    0.20    0.10
   5   2 -10  109.89    3.20
   5   2 -10  116.19    3.30
  -5  -2  10  111.99    3.20
  -5  -2  10  114.79    3.20
   4   2 -10   10.50    0.50
  -4  -2  10   10.30    0.50
   3   2 -10    0.50    0.30
   3   2 -10    0.70    0.30
  -3  -2  10    0.50    0.30
  -3  -2  10    0.50    0.30
   2   2 -10   36.60    1.20
   2   2 -10   37.80    1.10
  -2  -2  10   35.60    1.10
  -2  -2  10   35.30    1.10
  -1  -2  10    0.30    0.20
  -1  -2  10    0.80    0.20
   0   2 -10 1217.88   31.70
   0   2 -10 1193.48   31.20
   0  -2  10 1202.68   31.40
   0  -2  10 1171.78   30.90
  -1   2 -10    0.20    0.20
   1  -2  10    0.20    0.20
  -2   2 -10  107.29    2.90
  -2   2 -10  107.29    3.00
   2  -2  10  108.39    3.00
   2  -2  10  104.69    2.90
  -3   2 -10  290.87    7.80
  -3   2 -10  297.87    7.90
   3  -2  10  302.17    8.00
  -4   2 -10   45.90    1.40
  -4   2 -10   41.80    1.30
   4  -2  10   49.40    1.40
   4  -2  10   45.00    1.30
   5   1 -10   50.09    1.60
  -5  -1  10   47.80    1.50
   4   1 -10  218.48    5.90
  -4  -1  10  216.48    5.80
   3   1 -10   74.59    2.10
   3   1 -10   74.99    2.10
  -3  -1  10   71.79    2.10
  -3  -1  10   74.69    2.10
   2   1 -10 1201.38   31.60
   2   1 -10 1247.98   32.50
  -2  -1  10 1213.38   31.80
  -2  -1  10 1225.18   32.10
   1   1 -10  191.48    5.10
   1   1 -10  185.28    5.00
  -1  -1  10  183.98    5.00
  -1  -1  10  190.58    5.10
   0   1 -10   63.69    1.80
   0   1 -10   66.09    1.90
   0  -1  10   64.49    1.80
   0  -1  10   63.29    1.80
  -1   1 -10  630.64   16.90
  -1   1 -10  630.24   16.90
   1  -1  10  756.42   19.30
  -2   1 -10  195.98    5.30
  -2   1 -10  227.08    5.90
   2  -1  10  196.48    5.30
   2  -1  10  196.58    5.30
  -3   1 -10  125.09    3.40
  -3   1 -10  123.79    3.40
   3  -1  10  125.09    3.40
   3  -1  10  122.39    3.30
  -4   1 -10   67.49    1.90
  -4   1 -10   69.19    2.00
   4  -1  10   68.79    2.00
   4  -1  10   70.59    2.00
   6   0 -10    0.00    0.30
   6   0 -10   -0.30    0.30
  -6   0  10    0.40    0.40
   5   0 -10   25.40    0.90
   5   0 -10   24.70    0.90
  -5   0  10   24.90    0.90
  -5   0  10   24.60    0.90
   4   0 -10  659.13   17.30
   4   0 -10  658.13   17.30
  -4   0  10  632.34   16.80
  -4   0  10  655.53   17.20
   3   0 -10  646.64   17.00
   3   0 -10  640.54   16.90
  -3   0  10  639.74   16.80
  -3   0  10  628.64   16.60
   2   0 -10  797.72   20.80
   2   0 -10  773.02   20.30
  -2   0  10  784.02   20.50
  -2   0  10  755.32   20.00
   1   0 -10   66.19    1.90
   1   0 -10   68.29    1.90
  -1   0  10   68.99    1.90
  -1   0  10   66.09    1.90
   0   0 -10   52.99    1.50
   0   0  10   52.19    1.50
  -1   0 -10  315.17    8.30
  -1   0 -10  329.37    8.60
   1   0  10  296.77    8.00
   1   0  10  309.97    8.30
  -2   0 -10    0.70    0.20
  -2   0 -10    0.50    0.20
   2   0  10    0.90    0.20
   2   0  10    1.10    0.20
  -3   0 -10  273.17    7.30
  -3   0 -10  273.87    7.30
   3   0  10  262.87    7.10
   3   0  10  276.87    7.30
   4   0  10   10.70    0.50
   4   0  10   11.00    0.50
   6  -1 -10  145.59    4.10
  -6   1  10  144.89    4.10
   5  -1 -10    5.70    0.40
   5  -1 -10    5.10    0.40
  -5   1  10    5.70    0.40
   4  -1 -10  246.18    6.60
   4  -1 -10  231.68    6.30
  -4   1  10  243.58    6.50
  -4   1  10  232.18    6.30
  -3   1  10   44.70    1.40
  -3   1  10   42.30    1.30
   2  -1 -10  180.28    4.80
   2  -1 -10  170.08    4.60
  -2   1  10  173.18    4.70
  -2   1  10  174.58    4.70
   1  -1 -10  251.07    6.80
   1  -1 -10  265.57    7.00
  -1   1  10  264.27    7.00
  -1   1  10  259.97    6.90
   0  -1 -10    4.20    0.30
   0  -1 -10    4.30    0.30
   0   1  10    4.70    0.30
   0   1  10    4.10    0.30
  -1  -1 -10  487.65   12.80
   1   1  10  476.05   12.60
  -2  -1 -10   64.19    1.80
  -2  -1 -10   61.09    1.80
   2   1  10   64.09    1.90
   2   1  10   62.19    1.80
  -3  -1 -10  461.85   12.20
   3   1  10  469.95   12.40
   3   1  10  463.85   12.30
   4   1  10   52.59    1.60
   4   1  10   49.99    1.50
   6  -2 -10   16.90    0.70
  -6   2  10   16.90    0.80
   5  -2 -10   92.49    2.60
   5  -2 -10   93.69    2.70
  -5   2  10   94.79    2.70
  -5   2  10   91.69    2.60
   4  -2 -10    2.40    0.30
   4  -2 -10    2.20    0.30
  -4   2  10    1.70    0.30
  -4   2  10    2.10    0.30
   3  -2 -10  338.57    9.20
   3  -2 -10  365.36    9.70
  -3   2  10  363.86    9.60
  -3   2  10  364.86    9.60
   2  -2 -10   10.70    0.50
   2  -2 -10   10.70    0.50
  -2   2  10   11.10    0.50
  -2   2  10   10.40    0.50
   1  -2 -10  590.64   15.40
   1  -2 -10  599.64   15.60
  -1   2  10  562.84   14.90
  -1   2  10  557.84   14.80
   0  -2 -10  296.57    7.80
   0  -2 -10  293.77    7.80
   0   2  10  294.07    7.80
   0   2  10  291.67    7.80
  -1  -2 -10  390.86   10.30
  -1  -2 -10  379.66   10.10
   1   2  10  378.26   10.10
   1   2  10  389.36   10.30
  -2  -2 -10    3.80    0.30
  -2  -2 -10    4.10    0.30
   2   2  10    3.90    0.30
   2   2  10    3.90    0.30
  -3  -2 -10    4.20    0.30
   3   2  10    3.40    0.30
   3   2  10    4.50    0.40
   4   2  10  110.19    3.10
   4   2  10  110.59    3.10
   6  -3 -10   30.90    1.10
   6  -3 -10   30.60    1.10
  -6   3  10   31.00    1.20
   5  -3 -10    0.30    0.30
  -5   3  10    0.30    0.30
   4  -3 -10  244.88    6.60
  -4   3  10  242.48    6.50
   3  -3 -10  157.58    4.30
   3  -3 -10  158.18    4.30
  -3   3  10  156.08    4.30
  -3   3  10  153.88    4.20
   2  -3 -10    6.80    0.40
   2  -3 -10    6.60    0.40
  -2   3  10    6.60    0.40
  -2   3  10    6.50    0.40
   1  -3 -10 2057.99   53.99
   1  -3 -10 2061.99   54.09
  -1   3  10 2158.48   55.89
  -1   3  10 2067.39   54.19
   0  -3 -10  126.39    3.40
   0  -3 -10  120.09    3.30
   0   3  10  119.39    3.30
   0   3  10  123.49    3.40
  -1  -3 -10  333.87    8.90
  -1  -3 -10  336.67    8.90
   1   3  10  333.97    8.90
   1   3  10  328.57    8.80
  -2  -3 -10  541.35   14.20
  -2  -3 -10  536.55   14.20
   2   3  10  536.75   14.20
   2   3  10  534.85   14.20
   3   3  10   32.00    1.10
   3   3  10   32.90    1.10
   4   3  10  218.38    6.00
   4   3  10  221.18    6.00
   6  -4 -10   78.09    2.30
   6  -4 -10   76.39    2.30
  -6   4  10   73.09    2.30
   5  -4 -10    0.20    0.30
   5  -4 -10    0.40    0.30
  -5   4  10    0.40    0.30
   4  -4 -10   76.39    2.20
  -4   4  10   77.09    2.30
   3  -4 -10   63.89    1.90
   3  -4 -10   64.39    1.90
  -3   4  10   64.99    1.90
  -3   4  10   63.09    1.90
   2  -4 -10  182.98    5.00
  -2   4  10  180.98    4.90
   1  -4 -10   32.70    1.10
   1  -4 -10   36.00    1.10
  -1   4  10   34.40    1.10
  -1   4  10   33.00    1.10
   0  -4 -10   93.69    2.60
   0  -4 -10   97.69    2.70
   0   4  10   96.39    2.70
   0   4  10   94.99    2.70
  -1  -4 -10   94.09    2.60
  -1  -4 -10   94.59    2.60
   1   4  10   89.59    2.60
   1   4  10   94.29    2.70
  -2  -4 -10    6.80    0.40
  -2  -4 -10    5.80    0.40
   2   4  10    5.50    0.40
  -3  -4 -10   29.40    1.00
  -3  -4 -10   27.50    1.00
   3   4  10   29.60    1.00
   4   4  10   23.10    0.90
   4   4  10   23.80    0.90
   6  -5 -10    5.40    0.60
   6  -5 -10    5.90    0.50
  -6   5  10    4.80    0.60
   5  -5 -10   47.70    1.50
   5  -5 -10   51.39    1.60
  -5   5  10   48.30    1.60
  -5   5  10   45.20    1.50
   4  -5 -10   62.49    1.90
   4  -5 -10   64.59    1.90
  -4   5  10   59.99    1.90
  -4   5  10   62.89    1.90
   3  -5 -10  420.06   11.20
   3  -5 -10  426.36   11.40
  -3   5  10  438.36   11.60
  -3   5  10  438.36   11.60
   2  -5 -10   29.50    1.00
   2  -5 -10   28.40    0.90
  -2   5  10   29.20    1.00
  -2   5  10   31.30    1.00
   1  -5 -10   43.90    1.30
  -1   5  10   39.80    1.30
   0  -5 -10  105.09    2.90
   0   5  10  109.39    3.10
  -1  -5 -10    1.50    0.30
  -1  -5 -10    1.50    0.30
   1   5  10    1.70    0.30
   1   5  10    1.70    0.30
  -2  -5 -10  359.06    9.60
  -2  -5 -10  357.06    9.50
   2   5  10  361.16    9.60
   2   5  10  354.46    9.50
  -3  -5 -10   99.59    2.90
  -3  -5 -10   98.29    2.80
   3   5  10  100.99    2.90
   3   5  10   99.49    2.90
   5  -6 -10  143.99    4.00
   5  -6 -10  142.19    4.00
  -5   6  10  140.59    4.00
   4  -6 -10   75.59    2.20
   4  -6 -10   77.59    2.20
  -4   6  10   72.19    2.20
  -4   6  10   74.29    2.20
   3  -6 -10   22.90    0.80
   3  -6 -10   23.80    0.80
  -3   6  10   22.70    0.90
  -3   6  10   23.10    0.80
   2  -6 -10  123.49    3.40
   2  -6 -10  125.79    3.50
  -2   6  10  122.19    3.40
  -2   6  10  126.59    3.50
   1  -6 -10  273.47    7.30
   1  -6 -10  256.07    7.00
  -1   6  10  270.17    7.20
  -1   6  10  262.97    7.10
   0  -6 -10    0.40    0.30
   0  -6 -10    0.10    0.20
   0   6  10    0.10    0.30
   0   6  10    0.20    0.30
  -1  -6 -10  292.07    7.80
  -1  -6 -10  287.37    7.70
   1   6  10  292.27    7.90
   1   6  10  291.77    7.80
  -3  -6 -10   35.20    1.20
   3   6  10   33.70    1.20
   5  -7 -10    7.40    0.50
   5  -7 -10    6.70    0.50
  -5   7  10    7.00    0.50
  -5   7  10    6.30    0.50
   4  -7 -10   63.19    1.90
   4  -7 -10   62.59    1.90
  -4   7  10   60.99    1.90
  -4   7  10   63.89    1.90
   3  -7 -10   93.79    2.70
  -3   7  10   87.39    2.60
   2  -7 -10   60.09    1.80
   2  -7 -10   56.69    1.70
  -2   7  10   55.79    1.70
  -2   7  10   61.09    1.80
   1  -7 -10   24.60    0.90
   1  -7 -10   23.60    0.90
  -1   7  10   26.10    0.90
  -1   7  10   24.20    0.90
   0  -7 -10   61.29    1.80
   0   7  10   62.89    1.90
  -1  -7 -10    9.40    0.50
  -1  -7 -10    9.30    0.50
   1   7  10    9.60    0.50
   1   7  10    9.90    0.50
  -2  -7 -10   19.10    0.80
  -2  -7 -10   19.60    0.80
   2   7  10   18.60    0.80
   2   7  10   19.70    0.80
   4  -8 -10    8.10    0.50
   4  -8 -10    8.70    0.50
  -4   8  10    8.00    0.50
  -4   8  10    8.50    0.60
   3  -8 -10    8.90    0.50
   3  -8 -10    9.50    0.50
  -3   8  10    8.90    0.60
  -3   8  10    9.70    0.60
   2  -8 -10  187.78    5.10
   2  -8 -10  191.18    5.20
  -2   8  10  198.08    5.40
  -2   8  10  178.88    5.00
   1  -8 -10   17.10    0.70
   1  -8 -10   16.60    0.70
  -1   8  10   16.20    0.70
  -1   8  10   15.90    0.70
   0  -8 -10  122.79    3.40
   0  -8 -10  119.59    3.40
   0   8  10  117.69    3.40
   0   8  10  124.29    3.50
  -1  -8 -10  171.68    4.80
   1   8  10  168.88    4.70
   3  -9 -10   35.70    1.20
   3  -9 -10   36.30    1.30
  -3   9  10   32.70    1.20
  -3   9  10   35.50    1.30
   2  -9 -10   30.50    1.10
   2  -9 -10   29.20    1.10
  -2   9  10   29.60    1.10
  -2   9  10   30.30    1.10
   1  -9 -10   79.89    2.30
   1  -9 -10   72.79    2.20
  -1   9  10   79.59    2.40
  -1   9  10   75.09    2.30
   0  -9 -10   18.50    0.80
   0  -9 -10   18.30    0.80
   0   9  10   18.50    0.80
   0   9  10   17.20    0.80
   0   9 -11   43.60    1.40
   0   9 -11   44.60    1.50
   0  -9  11   43.90    1.50
   0  -9  11   44.30    1.40
  -1   9 -11   40.00    1.40
  -1   9 -11   39.90    1.30
  -2   9 -11    0.20    0.40
  -2   9 -11    0.00    0.30
   2  -9  11    0.20    0.40
   2  -9  11    0.20    0.30
   2   8 -11  313.17    8.50
   2   8 -11  314.97    8.50
  -2  -8  11  320.87    8.60
  -2  -8  11  323.77    8.70
   1   8 -11  373.56   10.00
   1   8 -11  375.66   10.10
  -1  -8  11  379.86   10.20
  -1  -8  11  376.96   10.10
   0   8 -11  102.09    2.90
   0   8 -11  101.99    2.90
   0  -8  11   99.49    2.90
   0  -8  11  100.19    2.90
  -1   8 -11   12.90    0.60
  -1   8 -11   13.20    0.70
   1  -8  11   13.40    0.70
  -2   8 -11   26.30    1.00
  -2   8 -11   23.70    0.90
   2  -8  11   26.80    1.00
   2  -8  11   26.30    1.00
  -3   8 -11  389.46   10.40
  -3   8 -11  381.86   10.20
   3  -8  11  361.96    9.90
   3  -8  11  396.66   10.50
   3   7 -11   95.39    2.80
   3   7 -11   92.89    2.70
  -3  -7  11   90.69    2.70
  -3  -7  11   94.99    2.80
   2   7 -11  321.77    8.70
   2   7 -11  333.57    9.00
  -2  -7  11  333.87    9.00
  -2  -7  11  330.97    8.90
   1   7 -11  121.79    3.40
   1   7 -11  123.89    3.50
  -1  -7  11  119.79    3.40
  -1  -7  11  123.89    3.50
   0   7 -11  855.31   22.50
   0  -7  11  842.12   22.20
  -1   7 -11   64.29    1.90
   1  -7  11   65.49    1.90
  -2   7 -11    0.40    0.30
  -2   7 -11    0.40    0.30
   2  -7  11    0.30    0.30
   2  -7  11    0.00    0.30
  -3   7 -11   83.79    2.50
  -3   7 -11   86.89    2.50
   3  -7  11   85.99    2.50
   3  -7  11   81.89    2.50
  -4   7 -11   10.50    0.60
  -4   7 -11   11.10    0.60
   4  -7  11   12.20    0.70
   4  -7  11   10.60    0.60
   3   6 -11   23.30    0.90
   3   6 -11   23.50    0.90
  -3  -6  11   23.40    0.90
  -3  -6  11   22.20    0.90
   2   6 -11   50.09    1.60
   2   6 -11   51.09    1.60
  -2  -6  11   50.99    1.60
  -2  -6  11   48.10    1.50
   1   6 -11    7.50    0.50
  -1  -6  11    7.60    0.50
   0   6 -11   28.70    1.00
   0   6 -11   29.90    1.00
   0  -6  11   29.10    1.00
   0  -6  11   31.10    1.10
  -1   6 -11  186.18    5.10
  -1   6 -11  184.08    5.00
   1  -6  11  186.98    5.10
   1  -6  11  185.78    5.10
  -2   6 -11    3.30    0.30
  -2   6 -11    3.90    0.40
   2  -6  11    3.70    0.40
   2  -6  11    3.00    0.40
  -3   6 -11  105.59    3.00
  -3   6 -11  105.99    3.00
   3  -6  11  108.09    3.10
   3  -6  11  107.49    3.00
  -4   6 -11    1.80    0.40
  -4   6 -11    1.30    0.30
   4  -6  11    2.00    0.30
   4  -6  11    1.50    0.40
   4   5 -11  118.69    3.40
   4   5 -11  119.49    3.40
  -4  -5  11  122.29    3.50
  -4  -5  11  125.09    3.60
   3   5 -11    1.10    0.30
   3   5 -11    0.80    0.40
  -3  -5  11    2.00    0.40
  -3  -5  11    0.70    0.30
   2   5 -11   31.50    1.10
   2   5 -11   30.70    1.00
  -2  -5  11   31.20    1.00
  -2  -5  11   30.10    1.10
   1   5 -11    0.40    0.20
   1   5 -11    0.30    0.30
  -1  -5  11    0.50    0.30
  -1  -5  11    0.70    0.30
   0   5 -11    6.50    0.40
   0   5 -11    6.30    0.40
   0  -5  11    6.00    0.40
   0  -5  11    5.90    0.40
  -1   5 -11 1126.19   29.60
   1  -5  11 1148.99   30.10
  -2   5 -11   58.19    1.70
  -2   5 -11   55.29    1.70
   2  -5  11   55.89    1.70
   2  -5  11   56.39    1.70
  -3   5 -11  433.36   11.50
  -3   5 -11  422.56   11.20
   3  -5  11  421.66   11.30
   3  -5  11  426.26   11.30
  -4   5 -11   74.49    2.20
  -4   5 -11   75.59    2.20
   4  -5  11   76.99    2.20
   4  -5  11   78.89    2.30
   4   4 -11   64.49    2.00
   4   4 -11   68.69    2.10
  -4  -4  11   68.19    2.10
  -4  -4  11   64.69    2.00
   3   4 -11    1.10    0.30
   3   4 -11    1.50    0.30
  -3  -4  11    1.50    0.30
  -3  -4  11    1.40    0.30
   2   4 -11   45.70    1.40
   2   4 -11   45.50    1.40
  -2  -4  11   44.80    1.40
  -2  -4  11   45.50    1.40
   1   4 -11  503.15   13.30
  -1  -4  11  491.75   13.10
   0   4 -11    8.30    0.50
   0  -4  11    9.80    0.50
   0  -4  11    9.30    0.50
  -1   4 -11  275.87    7.40
  -1   4 -11  276.77    7.40
  -2   4 -11   33.10    1.10
  -2   4 -11   33.00    1.10
   2  -4  11   32.60    1.00
   2  -4  11   32.50    1.10
  -3   4 -11   35.30    1.10
  -3   4 -11   33.90    1.10
   3  -4  11   33.80    1.10
   3  -4  11   34.20    1.10
  -4   4 -11   23.40    0.80
  -4   4 -11   23.20    0.80
   4  -4  11   23.90    0.90
   4  -4  11   23.30    0.80
   5  -4  11   25.20    0.90
   5  -4  11   25.00    0.90
   5   3 -11   69.69    2.20
   5   3 -11   70.29    2.10
  -5  -3  11   69.59    2.20
  -5  -3  11   66.19    2.10
   4   3 -11   13.00    0.60
   4   3 -11   12.90    0.60
  -4  -3  11   13.20    0.70
  -4  -3  11   12.70    0.60
   3   3 -11    8.40    0.50
   3   3 -11    8.00    0.50
  -3  -3  11    8.30    0.50
  -3  -3  11    7.40    0.40
   2   3 -11  667.53   17.60
  -2  -3  11  673.23   17.70
   1   3 -11  122.29    3.40
  -1  -3  11  121.69    3.30
   0   3 -11    7.50    0.40
   0   3 -11    6.80    0.40
   0  -3  11    8.30    0.40
   0  -3  11    7.40    0.40
  -1   3 -11  130.59    3.60
  -1   3 -11  132.59    3.60
  -2   3 -11   56.59    1.70
  -2   3 -11   54.49    1.60
   2  -3  11   59.09    1.70
   2  -3  11   56.49    1.70
  -3   3 -11   13.20    0.60
  -3   3 -11   14.50    0.60
   3  -3  11   14.10    0.60
   3  -3  11   16.10    0.60
  -4   3 -11  423.66   11.30
   4  -3  11  443.46   11.70
   4  -3  11  430.36   11.50
   5   2 -11  138.99    3.90
   5   2 -11  139.49    4.00
  -5  -2  11  137.79    3.90
  -5  -2  11  140.59    4.00
   4   2 -11    0.50    0.30
   4   2 -11    0.70    0.30
  -4  -2  11    0.40    0.30
  -4  -2  11    0.90    0.30
   3   2 -11  335.87    8.90
  -3  -2  11  319.27    8.60
   2   2 -11   99.99    2.80
  -2  -2  11  101.79    2.80
   1   2 -11   88.19    2.50
   1   2 -11   87.09    2.40
  -1  -2  11   86.59    2.40
  -1  -2  11   86.39    2.50
   0   2 -11  387.56   10.30
   0   2 -11  392.56   10.40
   0  -2  11  388.56   10.30
   0  -2  11  392.86   10.40
  -1   2 -11   40.70    1.30
  -1   2 -11   39.80    1.20
   1  -2  11   38.20    1.20
   1  -2  11   38.20    1.20
  -2   2 -11  272.07    7.20
  -2   2 -11  261.67    7.00
   2  -2  11  256.57    6.90
   2  -2  11  260.47    7.00
  -3   2 -11    3.20    0.30
   3  -2  11    3.10    0.30
  -4   2 -11  758.32   19.90
  -4   2 -11  762.62   20.00
   4  -2  11  756.72   19.90
   4  -2  11  737.83   19.60
   5   1 -11    3.90    0.40
   5   1 -11    4.00    0.40
  -5  -1  11    3.50    0.40
  -5  -1  11    3.80    0.40
   4   1 -11    2.40    0.40
   4   1 -11    2.50    0.30
  -4  -1  11    2.30    0.30
  -4  -1  11    2.80    0.40
   3   1 -11   65.39    1.90
   3   1 -11   65.79    1.90
  -3  -1  11   64.79    1.90
   2   1 -11  227.98    6.10
   2   1 -11  237.48    6.30
  -2  -1  11  231.28    6.20
  -2  -1  11  235.38    6.30
   1   1 -11    5.10    0.30
   1   1 -11    5.90    0.40
  -1  -1  11    5.20    0.40
  -1  -1  11    5.50    0.30
   0   1 -11  157.58    4.30
   0   1 -11  162.48    4.40
   0  -1  11  157.78    4.30
   0  -1  11  162.68    4.40
  -1   1 -11  192.88    5.20
  -1   1 -11  194.18    5.20
   1  -1  11  194.98    5.20
   1  -1  11  193.28    5.20
  -2   1 -11   43.70    1.30
  -2   1 -11   45.00    1.30
   2  -1  11   43.90    1.30
   2  -1  11   42.70    1.30
  -3   1 -11   43.00    1.30
  -3   1 -11   45.10    1.30
   3  -1  11   41.40    1.30
   4  -1  11   28.50    1.00
   4  -1  11   28.40    0.90
   5   0 -11   33.70    1.20
   5   0 -11   32.80    1.10
  -5   0  11   32.10    1.10
  -5   0  11   32.40    1.20
   4   0 -11    0.30    0.20
  -4   0  11    0.10    0.30
   3   0 -11   45.90    1.40
  -3   0  11   45.70    1.40
  -3   0  11   50.39    1.60
   2   0 -11   37.50    1.10
   2   0 -11   36.50    1.10
  -2   0  11   36.00    1.20
  -2   0  11   37.00    1.10
   1   0 -11   34.50    1.10
   1   0 -11   34.10    1.10
  -1   0  11   33.20    1.10
  -1   0  11   33.00    1.00
   0   0 -11  244.28    6.50
   0   0 -11  251.47    6.70
   0   0  11  240.88    6.50
   0   0  11  243.28    6.50
  -1   0 -11  757.22   19.90
  -1   0 -11  756.52   19.90
   1   0  11  762.32   20.00
   1   0  11  759.12   19.90
  -2   0 -11   90.29    2.50
  -2   0 -11   89.99    2.50
   2   0  11   90.29    2.50
   2   0  11   90.69    2.50
  -3   0 -11  333.47    8.90
   3   0  11  333.27    8.90
   4   0  11    7.20    0.40
   4   0  11    7.30    0.40
   5  -1 -11    0.90    0.30
   5  -1 -11    1.00    0.30
  -5   1  11    0.60    0.30
  -5   1  11    1.10    0.30
   4  -1 -11  220.18    5.90
   4  -1 -11  222.58    6.00
  -4   1  11  222.38    6.00
  -4   1  11  224.28    6.00
  -3   1  11   18.40    0.70
  -3   1  11   18.20    0.70
   2  -1 -11  163.38    4.50
   2  -1 -11  164.48    4.50
  -2   1  11  162.38    4.40
  -2   1  11  171.68    4.60
   1  -1 -11  409.86   10.80
   1  -1 -11  409.56   10.80
  -1   1  11  406.06   10.70
  -1   1  11  403.86   10.70
   0  -1 -11  183.28    5.00
   0  -1 -11  188.98    5.10
   0   1  11  189.68    5.10
   0   1  11  183.98    5.00
  -1  -1 -11  372.66    9.90
  -1  -1 -11  374.86    9.90
   1   1  11  367.06    9.80
   1   1  11  374.76    9.90
  -2  -1 -11   56.19    1.60
  -2  -1 -11   56.99    1.70
   2   1  11   56.19    1.70
   2   1  11   56.49    1.70
  -3  -1 -11   11.60    0.50
  -3  -1 -11   11.60    0.50
   3   1  11   11.60    0.50
   3   1  11   11.60    0.50
   4   1  11    6.20    0.40
   4   1  11    6.30    0.40
   6  -2 -11    0.20    0.30
   6  -2 -11    0.00    0.30
  -6   2  11    0.20    0.40
   5  -2 -11    6.80    0.50
   5  -2 -11    6.50    0.50
  -5   2  11    6.60    0.50
  -5   2  11    7.30    0.50
   4  -2 -11   20.20    0.80
  -4   2  11   21.00    0.80
   3  -2 -11  109.49    3.10
  -3   2  11  114.49    3.20
   2  -2 -11  659.73   17.10
   2  -2 -11  605.04   16.10
  -2   2  11  614.14   16.30
  -2   2  11  646.24   16.90
   1  -2 -11    8.70    0.40
   1  -2 -11    8.40    0.40
  -1   2  11    8.60    0.40
  -1   2  11    8.80    0.50
   0  -2 -11  578.04   15.20
   0  -2 -11  584.44   15.30
   0   2  11  560.94   14.90
   0   2  11  564.94   14.90
  -1  -2 -11   80.79    2.30
  -1  -2 -11   83.59    2.30
   1   2  11   80.09    2.30
   1   2  11   80.39    2.30
  -2  -2 -11   37.10    1.20
  -2  -2 -11   37.00    1.10
   2   2  11   36.10    1.10
   2   2  11   37.00    1.20
  -3  -2 -11  312.47    8.30
  -3  -2 -11  305.57    8.20
   3   2  11  311.07    8.30
   3   2  11  305.77    8.20
   4   2  11   86.89    2.50
   4   2  11   77.89    2.30
   6  -3 -11   59.79    1.90
   6  -3 -11   63.59    2.00
  -6   3  11   62.99    2.00
   5  -3 -11    0.40    0.30
   5  -3 -11    0.40    0.30
  -5   3  11    0.40    0.30
  -5   3  11    0.30    0.30
   4  -3 -11  348.27    9.20
   4  -3 -11  333.87    8.90
  -4   3  11  342.07    9.10
  -4   3  11  327.77    8.80
   3  -3 -11  160.68    4.40
   3  -3 -11  154.38    4.20
  -3   3  11  155.18    4.30
  -3   3  11  148.09    4.10
   2  -3 -11    2.10    0.30
  -2   3  11    1.40    0.30
   1  -3 -11   47.40    1.40
   1  -3 -11   48.70    1.40
  -1   3  11   45.80    1.40
  -1   3  11   49.60    1.50
   0  -3 -11   38.80    1.20
   0  -3 -11   38.80    1.20
   0   3  11   39.40    1.20
   0   3  11   38.20    1.20
  -1  -3 -11    3.30    0.30
  -1  -3 -11    3.20    0.30
   1   3  11    3.10    0.30
   1   3  11    4.00    0.40
  -2  -3 -11  521.85   13.80
  -2  -3 -11  521.45   13.80
   2   3  11  526.65   14.00
   2   3  11  547.15   14.30
  -3  -3 -11  507.75   13.40
  -3  -3 -11  468.25   12.60
   3   3  11  498.15   13.20
   3   3  11  503.95   13.30
   4   3  11   43.10    1.40
   4   3  11   45.50    1.50
   5  -4 -11  172.28    4.70
   5  -4 -11  167.88    4.70
  -5   4  11  173.58    4.80
  -5   4  11  173.88    4.80
   4  -4 -11  360.76    9.80
   4  -4 -11  394.66   10.40
  -4   4  11  375.86   10.00
  -4   4  11  376.56   10.10
   3  -4 -11    5.00    0.40
   3  -4 -11    5.10    0.40
  -3   4  11    5.00    0.40
  -3   4  11    4.80    0.40
   2  -4 -11  282.27    7.50
  -2   4  11  279.77    7.50
   1  -4 -11  136.59    3.80
  -1   4  11  138.09    3.80
   0  -4 -11  379.96   10.10
   0  -4 -11  394.66   10.40
   0   4  11  369.26    9.90
   0   4  11  373.36   10.00
  -1  -4 -11  108.19    3.10
  -1  -4 -11  108.49    3.00
   1   4  11  104.69    3.00
  -2  -4 -11   85.59    2.40
   2   4  11   87.59    2.50
  -3  -4 -11    0.40    0.30
   3   4  11    0.50    0.30
   5  -5 -11  365.86    9.80
  -5   5  11  371.46    9.90
   4  -5 -11   25.10    0.90
   4  -5 -11   24.70    0.90
  -4   5  11   25.10    0.90
  -4   5  11   24.70    0.90
   3  -5 -11   59.49    1.80
   3  -5 -11   60.79    1.80
  -3   5  11   60.59    1.80
  -3   5  11   60.39    1.80
   2  -5 -11  114.29    3.20
   2  -5 -11  112.39    3.20
  -2   5  11  109.79    3.10
  -2   5  11  110.19    3.10
   1  -5 -11   90.19    2.60
   1  -5 -11   90.69    2.60
  -1   5  11   89.19    2.60
  -1   5  11   91.19    2.60
   0  -5 -11   21.20    0.80
   0  -5 -11   19.80    0.70
   0   5  11   21.30    0.80
   0   5  11   21.60    0.80
  -1  -5 -11  205.78    5.60
  -1  -5 -11  204.58    5.60
   1   5  11  206.18    5.60
   1   5  11  206.88    5.60
  -2  -5 -11   88.29    2.50
  -2  -5 -11   89.49    2.60
   2   5  11   86.19    2.50
   2   5  11   86.49    2.50
  -3  -5 -11   29.10    1.00
  -3  -5 -11   28.30    1.00
   3   5  11   28.70    1.10
   3   5  11   28.20    1.10
   5  -6 -11  246.88    6.80
   5  -6 -11  262.87    7.10
  -5   6  11  258.77    7.00
  -5   6  11  263.97    7.20
   4  -6 -11    0.30    0.30
  -4   6  11    0.10    0.30
   3  -6 -11   89.49    2.60
  -3   6  11   90.29    2.60
   2  -6 -11  108.49    3.10
   2  -6 -11  120.59    3.30
  -2   6  11  118.09    3.30
  -2   6  11  114.99    3.30
   1  -6 -11  163.98    4.50
   1  -6 -11  168.68    4.60
  -1   6  11  164.38    4.50
  -1   6  11  161.68    4.50
   0  -6 -11  236.88    6.40
   0  -6 -11  238.78    6.40
   0   6  11  234.18    6.40
   0   6  11  232.68    6.30
  -1  -6 -11   38.70    1.30
   1   6  11   38.50    1.30
  -2  -6 -11    5.00    0.40
  -2  -6 -11    5.20    0.40
   2   6  11    5.90    0.50
   5  -7 -11    1.30    0.40
   5  -7 -11    1.30    0.40
  -5   7  11    1.20    0.40
  -5   7  11    1.30    0.40
   4  -7 -11    8.50    0.50
   4  -7 -11    8.90    0.50
  -4   7  11    8.90    0.60
  -4   7  11    8.90    0.50
   3  -7 -11    1.60    0.30
   3  -7 -11    2.10    0.30
  -3   7  11    1.40    0.30
  -3   7  11    1.80    0.30
   2  -7 -11  574.04   15.30
   2  -7 -11  593.84   15.70
  -2   7  11  590.24   15.60
  -2   7  11  589.34   15.60
   1  -7 -11  224.18    6.10
   1  -7 -11  228.48    6.20
  -1   7  11  233.58    6.30
  -1   7  11  236.88    6.40
   0  -7 -11  253.57    6.90
   0  -7 -11  255.57    6.90
   0   7  11  260.07    7.00
   0   7  11  253.37    6.90
  -1  -7 -11    7.60    0.50
  -1  -7 -11    8.20    0.50
   1   7  11    7.00    0.50
   1   7  11    8.50    0.60
   4  -8 -11   54.09    1.70
  -4   8  11   54.19    1.80
   3  -8 -11   19.40    0.80
   3  -8 -11   19.50    0.80
  -3   8  11   17.60    0.80
  -3   8  11   18.60    0.80
   2  -8 -11  395.76   10.60
  -2   8  11  411.56   10.90
   1  -8 -11   37.90    1.30
  -1   8  11   35.80    1.30
   0  -8 -11   44.10    1.40
   0  -8 -11   45.20    1.50
   0   8  11   45.30    1.50
   0   8  11   45.20    1.50
   3  -9 -11    0.10    0.30
   3  -9 -11    0.10    0.30
  -3   9  11    0.00    0.40
  -3   9  11    0.10    0.40
   2  -9 -11   92.49    2.70
   2  -9 -11   93.69    2.70
  -2   9  11   92.89    2.70
  -2   9  11   92.19    2.70
   1  -9 -11   27.20    1.00
   1  -9 -11   27.40    1.00
  -1   9  11   29.80    1.10
  -1   9  11   28.30    1.10
   0   9 -12    2.20    0.40
   0   9 -12    1.80    0.40
   0  -9  12    1.70    0.50
   0  -9  12    2.00    0.40
  -1   9 -12    1.90    0.40
  -1   9 -12    1.70    0.40
   1  -9  12    1.90    0.40
   1  -9  12    1.60    0.40
   1   8 -12   29.80    1.10
   1   8 -12   29.20    1.10
  -1  -8  12   29.50    1.10
  -1  -8  12   27.60    1.10
   0   8 -12  150.58    4.20
   0   8 -12  148.39    4.10
   0  -8  12  147.09    4.10
   0  -8  12  150.58    4.20
  -1   8 -12   12.20    0.60
  -1   8 -12   12.20    0.60
   1  -8  12   13.00    0.70
   1  -8  12   12.60    0.60
  -2   8 -12   49.20    1.60
  -2   8 -12   50.09    1.60
   2  -8  12   49.99    1.60
   2  -8  12   49.10    1.60
  -3   8 -12  210.18    5.80
  -3   8 -12  210.08    5.80
   3  -8  12  213.48    5.90
   3  -8  12  214.88    5.80
   2   7 -12  175.18    4.80
  -2  -7  12  173.38    4.80
   1   7 -12    5.80    0.40
   1   7 -12    6.10    0.50
  -1  -7  12    5.60    0.50
  -1  -7  12    4.50    0.50
   0   7 -12  121.39    3.40
   0   7 -12  117.99    3.30
   0  -7  12  119.69    3.40
   0  -7  12  117.49    3.40
  -1   7 -12   42.50    1.40
  -1   7 -12   43.70    1.40
   1  -7  12   42.10    1.40
   1  -7  12   42.50    1.40
  -2   7 -12  220.68    6.10
  -2   7 -12  226.48    6.20
   2  -7  12  235.38    6.40
  -3   7 -12   37.20    1.30
   3  -7  12   39.00    1.30
   3  -7  12   40.00    1.40
   3   6 -12   37.00    1.30
  -3  -6  12   35.90    1.20
   2   6 -12  139.89    3.90
   2   6 -12  135.69    3.80
   1   6 -12   14.00    0.60
  -1  -6  12   15.10    0.70
  -1  -6  12   12.90    0.70
   0   6 -12  180.18    5.00
   0  -6  12  184.18    5.00
  -1   6 -12   24.90    0.90
  -1   6 -12   25.70    0.90
   1  -6  12   26.50    0.90
   1  -6  12   29.20    1.10
  -2   6 -12  105.59    3.00
  -2   6 -12  104.09    3.00
   2  -6  12  107.19    3.10
   2  -6  12  107.79    3.00
  -3   6 -12   74.29    2.20
  -3   6 -12   74.79    2.20
   3  -6  12   74.59    2.20
   3  -6  12   74.49    2.20
  -4   6 -12    0.80    0.30
   4  -6  12    0.50    0.30
   4  -6  12    0.70    0.40
   4   5 -12   28.10    1.10
  -4  -5  12   26.10    1.10
  -4  -5  12   26.90    1.00
   3   5 -12   20.20    0.80
   3   5 -12   20.30    0.80
  -3  -5  12   21.60    0.90
  -3  -5  12   20.40    0.80
   2   5 -12  332.57    8.90
   2   5 -12  327.27    8.80
  -2  -5  12  329.97    8.80
  -2  -5  12  319.27    8.60
   1   5 -12  175.58    4.80
   1   5 -12  178.68    4.80
  -1  -5  12  173.58    4.70
  -1  -5  12  173.28    4.80
   0   5 -12  176.08    4.80
   0   5 -12  177.78    4.90
   0  -5  12  176.88    4.80
   0  -5  12  176.08    4.80
  -1   5 -12   67.89    2.00
  -1   5 -12   69.99    2.00
   1  -5  12   65.79    2.00
   1  -5  12   68.09    2.00
  -2   5 -12   82.29    2.40
  -2   5 -12   83.59    2.40
   2  -5  12   83.99    2.40
   2  -5  12   85.69    2.50
  -3   5 -12  347.57    9.30
   3  -5  12  342.17    9.20
  -4   5 -12   59.09    1.80
  -4   5 -12   60.19    1.90
   4  -5  12   60.19    1.80
   4   4 -12    0.10    0.30
   4   4 -12   -0.20    0.40
  -4  -4  12    0.00    0.30
  -4  -4  12    0.00    0.30
   3   4 -12   31.40    1.10
   3   4 -12   32.70    1.10
  -3  -4  12   32.30    1.20
  -3  -4  12   31.90    1.10
   2   4 -12  300.07    8.00
   2   4 -12  292.77    7.90
  -2  -4  12  301.07    8.00
  -2  -4  12  300.47    8.10
   1   4 -12   29.90    1.00
   1   4 -12   29.90    1.00
  -1  -4  12   33.00    1.10
  -1  -4  12   31.70    1.00
   0   4 -12  254.87    6.80
   0   4 -12  259.97    6.90
   0  -4  12  246.88    6.70
   0  -4  12  250.87    6.80
  -1   4 -12  202.28    5.50
  -1   4 -12  200.88    5.40
   1  -4  12  205.98    5.60
   1  -4  12  189.98    5.20
  -2   4 -12    3.70    0.40
   2  -4  12    4.50    0.40
  -3   4 -12    0.70    0.30
  -3   4 -12    1.10    0.30
   3  -4  12    0.60    0.30
   3  -4  12    1.00    0.30
  -4   4 -12   84.09    2.40
  -4   4 -12   85.69    2.50
   4  -4  12   82.69    2.40
   4  -4  12   84.79    2.50
   4   3 -12  299.97    8.10
   4   3 -12  303.67    8.20
  -4  -3  12  305.07    8.20
  -4  -3  12  305.47    8.20
   3   3 -12  392.46   10.40
   3   3 -12  382.06   10.20
  -3  -3  12  383.96   10.30
  -3  -3  12  377.26   10.10
   2   3 -12  392.86   10.40
   2   3 -12  391.96   10.40
  -2  -3  12  379.16   10.20
  -2  -3  12  401.76   10.60
   1   3 -12   34.30    1.10
  -1  -3  12   35.00    1.20
   0   3 -12    7.70    0.40
   0   3 -12    7.80    0.40
   0  -3  12    7.10    0.40
   0  -3  12    7.70    0.50
  -1   3 -12   54.69    1.60
  -1   3 -12   53.29    1.60
   1  -3  12   54.89    1.70
   1  -3  12   56.59    1.70
  -2   3 -12  122.29    3.40
  -2   3 -12  122.49    3.40
   2  -3  12  119.59    3.30
   2  -3  12  120.19    3.30
  -3   3 -12  165.48    4.50
  -3   3 -12  164.38    4.50
   3  -3  12  161.58    4.40
   3  -3  12  165.18    4.50
  -4   3 -12   61.59    1.80
  -4   3 -12   62.39    1.80
   4  -3  12   57.29    1.80
   4  -3  12   61.09    1.80
  -5  -2  12    0.00    0.40
   4   2 -12   55.39    1.70
   4   2 -12   56.79    1.70
  -4  -2  12   58.19    1.80
  -4  -2  12   58.09    1.80
   3   2 -12  944.81   24.70
   3   2 -12  908.71   24.00
  -3  -2  12  930.91   24.40
   2   2 -12   53.49    1.60
  -2  -2  12   50.69    1.60
   1   2 -12  175.58    4.80
   1   2 -12  171.38    4.70
  -1  -2  12  173.48    4.70
  -1  -2  12  170.48    4.70
   0   2 -12   94.79    2.70
   0   2 -12   91.79    2.60
   0  -2  12   91.99    2.60
   0  -2  12   92.39    2.60
  -1   2 -12  456.25   12.00
  -1   2 -12  462.65   12.20
   1  -2  12  454.15   12.00
   1  -2  12  453.45   12.00
  -2   2 -12  497.45   13.20
  -2   2 -12  507.35   13.30
   2  -2  12  498.55   13.20
   2  -2  12  496.55   13.20
  -3   2 -12   54.19    1.60
  -3   2 -12   55.49    1.70
   3  -2  12   52.99    1.60
   3  -2  12   53.49    1.60
   4  -2  12    0.00    0.30
   5   1 -12    7.80    0.50
  -5  -1  12    7.10    0.50
  -5  -1  12    6.60    0.60
   4   1 -12    1.10    0.30
   4   1 -12    1.20    0.30
  -4  -1  12    1.20    0.40
  -4  -1  12    1.30    0.30
   3   1 -12    0.20    0.30
   3   1 -12    0.00    0.30
  -3  -1  12    0.40    0.30
  -3  -1  12    0.30    0.30
   2   1 -12   93.79    2.60
   2   1 -12   94.89    2.70
  -2  -1  12   94.29    2.60
  -2  -1  12   93.69    2.70
   1   1 -12   80.29    2.30
   1   1 -12   78.69    2.20
  -1  -1  12   77.29    2.20
  -1  -1  12   79.39    2.30
   0   1 -12  157.48    4.30
   0   1 -12  162.68    4.40
   0  -1  12  159.08    4.30
   0  -1  12  162.48    4.40
  -1   1 -12 1317.57   34.50
  -1   1 -12 1327.17   34.60
   1  -1  12 1292.87   34.00
   1  -1  12 1320.87   34.60
  -2   1 -12   19.50    0.70
  -2   1 -12   18.90    0.70
   2  -1  12   19.00    0.70
   2  -1  12   19.10    0.70
  -3   1 -12  120.19    3.30
  -3   1 -12  118.39    3.30
   3  -1  12  118.69    3.30
   3  -1  12  119.69    3.30
   4  -1  12   74.39    2.20
   5   0 -12  116.49    3.30
   5   0 -12  114.39    3.30
  -5   0  12  119.39    3.40
  -5   0  12  115.59    3.30
   4   0 -12    1.60    0.30
   4   0 -12    1.80    0.40
  -4   0  12    1.40    0.30
  -4   0  12    1.20    0.30
  -3   0  12   99.99    2.80
   2   0 -12  122.29    3.40
   2   0 -12  122.29    3.40
  -2   0  12  120.99    3.30
  -2   0  12  118.59    3.30
   1   0 -12  155.18    4.20
   1   0 -12  153.08    4.20
  -1   0  12  153.78    4.20
  -1   0  12  148.29    4.10
   0   0 -12 1005.50   26.40
   0   0 -12 1002.30   26.30
   0   0  12 1007.10   26.40
   0   0  12 1026.80   26.80
  -1   0 -12  112.29    3.10
  -1   0 -12  117.79    3.20
   1   0  12  112.19    3.10
   1   0  12  118.19    3.20
  -2   0 -12  160.98    4.40
  -2   0 -12  160.78    4.40
   2   0  12  163.58    4.40
   2   0  12  163.88    4.50
  -3   0 -12  204.38    5.50
  -3   0 -12  201.28    5.50
   3   0  12  203.68    5.50
   3   0  12  200.38    5.40
   4   0  12   73.89    2.20
   5  -1 -12    5.70    0.40
   5  -1 -12    5.90    0.50
  -5   1  12    6.10    0.50
  -5   1  12    5.10    0.40
   4  -1 -12   34.10    1.20
   4  -1 -12   35.30    1.10
  -4   1  12   34.60    1.20
  -4   1  12   35.20    1.20
   3  -1 -12  373.06   10.00
  -3   1  12  391.36   10.40
   2  -1 -12  155.38    4.30
   2  -1 -12  155.88    4.20
  -2   1  12  157.58    4.30
  -2   1  12  158.18    4.30
   1  -1 -12   15.10    0.60
   1  -1 -12   14.70    0.60
  -1   1  12   14.20    0.60
  -1   1  12   15.30    0.60
   0  -1 -12  789.22   20.80
   0  -1 -12  784.82   20.70
   0   1  12  795.72   20.90
   0   1  12  802.32   21.00
  -1  -1 -12   44.10    1.30
  -1  -1 -12   44.00    1.40
   1   1  12   43.40    1.30
   1   1  12   47.00    1.40
  -2  -1 -12  156.48    4.30
  -2  -1 -12  153.48    4.20
   2   1  12  149.88    4.10
   2   1  12  150.18    4.10
  -3  -1 -12   30.40    1.00
  -3  -1 -12   31.30    1.10
   3   1  12   30.90    1.10
   3   1  12   31.50    1.10
   4   1  12  133.09    3.70
   4   1  12  135.69    3.80
   5  -2 -12  131.29    3.70
   5  -2 -12  135.79    3.80
  -5   2  12  137.29    3.90
  -5   2  12  139.89    3.90
   4  -2 -12   21.40    0.80
   4  -2 -12   21.30    0.80
  -4   2  12   21.50    0.80
  -4   2  12   22.10    0.90
   3  -2 -12   56.99    1.70
   3  -2 -12   56.19    1.70
  -3   2  12   56.29    1.70
  -3   2  12   57.79    1.80
   2  -2 -12  183.18    4.90
   2  -2 -12  174.98    4.80
  -2   2  12  173.08    4.70
  -2   2  12  177.28    4.80
   1  -2 -12   58.49    1.80
  -1   2  12   61.39    1.80
   0  -2 -12   14.30    0.60
   0   2  12   14.90    0.60
  -1  -2 -12    2.50    0.30
  -1  -2 -12    2.80    0.30
   1   2  12    3.10    0.30
   1   2  12    3.00    0.40
  -2  -2 -12   39.40    1.20
  -2  -2 -12   38.20    1.20
   2   2  12   38.90    1.30
   2   2  12   38.90    1.20
  -3  -2 -12  202.38    5.50
  -3  -2 -12  198.38    5.40
   3   2  12  209.78    5.70
   4   2  12   79.39    2.40
   4   2  12   79.89    2.40
   5  -3 -12   15.00    0.70
   5  -3 -12   15.40    0.70
  -5   3  12   15.90    0.80
  -5   3  12   16.40    0.70
   4  -3 -12  112.49    3.20
   4  -3 -12  116.69    3.30
  -4   3  12  117.59    3.30
  -4   3  12  120.99    3.40
   3  -3 -12    0.50    0.30
   3  -3 -12    0.10    0.30
  -3   3  12    0.40    0.30
  -3   3  12    0.40    0.30
   2  -3 -12  366.36    9.70
   2  -3 -12  358.16    9.60
  -2   3  12  370.56    9.80
  -2   3  12  338.87    9.20
   1  -3 -12   95.49    2.70
  -1   3  12   96.69    2.70
   0   3  12   15.30    0.70
   0   3  12   15.30    0.70
  -1  -3 -12  417.26   11.10
  -1  -3 -12  409.86   10.90
   1   3  12  419.06   11.10
   1   3  12  410.46   10.90
  -2  -3 -12    0.80    0.30
  -2  -3 -12    0.60    0.20
   2   3  12    0.70    0.30
   2   3  12    0.80    0.30
  -3  -3 -12  373.36   10.00
  -3  -3 -12  376.56   10.00
   3   3  12  351.86    9.60
   3   3  12  372.86   10.00
   5  -4 -12  113.09    3.20
   5  -4 -12  119.19    3.40
  -5   4  12  111.99    3.20
  -5   4  12  111.29    3.20
   4  -4 -12    0.30    0.30
   4  -4 -12    0.50    0.30
  -4   4  12    0.20    0.30
  -4   4  12    0.00    0.30
   3  -4 -12    1.20    0.30
   3  -4 -12    1.00    0.30
  -3   4  12    1.30    0.30
  -3   4  12    1.40    0.30
   2  -4 -12    3.00    0.30
   2  -4 -12    2.90    0.30
  -2   4  12    2.40    0.30
  -2   4  12    3.30    0.40
   1  -4 -12  206.68    5.60
   1  -4 -12  214.28    5.70
  -1   4  12  201.68    5.50
  -1   4  12  204.58    5.60
   0  -4 -12  519.75   13.90
   0  -4 -12  537.85   14.20
   0   4  12  533.95   14.10
   0   4  12  534.35   14.10
  -1  -4 -12   26.10    0.90
  -1  -4 -12   26.00    0.90
   1   4  12   25.40    0.90
   1   4  12   25.90    0.90
  -2  -4 -12    9.90    0.50
  -2  -4 -12    9.20    0.50
   2   4  12   10.00    0.60
   2   4  12    8.80    0.50
  -3  -4 -12  376.06   10.10
  -3  -4 -12  372.66   10.00
   3   4  12  379.36   10.10
   3   4  12  366.36    9.90
   5  -5 -12    0.20    0.30
   5  -5 -12    0.30    0.30
  -5   5  12    0.50    0.40
  -5   5  12    0.70    0.30
   4  -5 -12    0.30    0.30
   4  -5 -12    0.50    0.30
  -4   5  12    0.40    0.30
  -4   5  12    0.30    0.30
   3  -5 -12  259.27    7.00
  -3   5  12  255.37    6.90
   2  -5 -12  204.68    5.50
   2  -5 -12  203.38    5.60
  -2   5  12  206.38    5.60
  -2   5  12  210.58    5.70
   1  -5 -12  120.89    3.30
   1  -5 -12  115.69    3.30
  -1   5  12  115.69    3.30
  -1   5  12  118.39    3.30
   0  -5 -12   -0.20    0.20
   0  -5 -12    0.10    0.20
   0   5  12    0.10    0.30
   0   5  12   -0.20    0.30
  -1  -5 -12    6.60    0.40
  -1  -5 -12    6.60    0.40
   1   5  12    7.10    0.50
   1   5  12    7.00    0.40
  -2  -5 -12   32.90    1.10
  -2  -5 -12   34.30    1.20
   2   5  12   33.60    1.20
   2   5  12   33.30    1.20
   5  -6 -12    0.20    0.30
   5  -6 -12    0.10    0.30
  -5   6  12   -0.20    0.30
  -5   6  12    0.30    0.40
   4  -6 -12   14.30    0.70
   4  -6 -12   14.40    0.70
  -4   6  12   14.60    0.70
  -4   6  12   14.50    0.70
   3  -6 -12   38.20    1.20
   3  -6 -12   37.30    1.20
  -3   6  12   38.20    1.30
  -3   6  12   34.90    1.20
   2  -6 -12    0.90    0.30
  -2   6  12    1.00    0.30
   1  -6 -12    6.00    0.40
  -1   6  12    5.10    0.40
   0  -6 -12   64.79    1.90
   0   6  12   64.99    2.00
  -1  -6 -12   67.99    2.00
  -1  -6 -12   70.29    2.10
   1   6  12   70.29    2.10
   1   6  12   66.39    2.00
  -2  -6 -12   99.89    2.90
  -2  -6 -12  103.49    3.00
   2   6  12  102.59    3.00
   2   6  12   98.39    2.90
   4  -7 -12   10.00    0.60
  -4   7  12    9.90    0.60
   3  -7 -12   69.99    2.00
   3  -7 -12   68.79    2.10
  -3   7  12   63.39    2.00
  -3   7  12   63.59    2.00
   2  -7 -12   56.59    1.70
   2  -7 -12   54.29    1.70
  -2   7  12   55.19    1.70
  -2   7  12   54.89    1.70
   1  -7 -12   11.00    0.60
   1  -7 -12   12.40    0.60
  -1   7  12   10.80    0.60
  -1   7  12   12.00    0.60
   0  -7 -12   61.89    1.90
   0  -7 -12   60.89    1.90
   0   7  12   63.49    1.90
   0   7  12   59.49    1.90
  -1  -7 -12  283.77    7.70
  -1  -7 -12  274.67    7.50
   1   7  12  277.27    7.50
   3  -8 -12  146.09    4.10
   3  -8 -12  153.48    4.20
  -3   8  12  141.29    4.10
  -3   8  12  153.08    4.30
   2  -8 -12    0.50    0.30
   2  -8 -12    1.20    0.30
  -2   8  12    0.50    0.30
  -2   8  12    0.70    0.30
   1  -8 -12   47.20    1.50
   1  -8 -12   47.40    1.50
  -1   8  12   50.09    1.60
  -1   8  12   49.00    1.60
   0  -8 -12  217.88    6.00
   0  -8 -12  226.68    6.20
   0   8  12  222.28    6.10
   0   8  12  222.78    6.10
   1   8 -13   11.30    0.60
   1   8 -13   11.30    0.70
  -1  -8  13   11.00    0.70
  -1  -8  13   11.20    0.60
   0   8 -13   26.30    1.00
   0   8 -13   26.40    1.00
   0  -8  13   26.00    1.00
   0  -8  13   25.80    1.00
  -1   8 -13  108.19    3.10
   1  -8  13  107.19    3.10
  -2   8 -13  409.86   11.00
  -2   8 -13  405.36   10.90
   2  -8  13  412.96   11.00
   2  -8  13  403.36   10.90
   2   7 -13    3.00    0.50
   2   7 -13    3.10    0.40
  -2  -7  13    2.90    0.50
  -2  -7  13    3.20    0.40
   1   7 -13   36.80    1.30
   1   7 -13   37.20    1.30
  -1  -7  13   38.00    1.30
  -1  -7  13   39.50    1.30
   0   7 -13   18.60    0.80
   0   7 -13   19.10    0.80
   0  -7  13   19.80    0.80
   0  -7  13   19.10    0.80
  -1   7 -13   23.00    0.90
  -1   7 -13   22.50    0.90
   1  -7  13   22.40    0.90
   1  -7  13   22.90    0.90
  -2   7 -13  855.81   22.50
  -2   7 -13  852.81   22.50
   2  -7  13  834.82   22.20
   2  -7  13  855.61   22.50
  -3   7 -13   32.00    1.20
  -3   7 -13   33.80    1.20
   3  -7  13   32.60    1.20
   3  -7  13   33.80    1.20
   3   6 -13  149.19    4.20
   3   6 -13  146.79    4.20
  -3  -6  13  157.78    4.40
  -3  -6  13  151.28    4.20
   2   6 -13   65.49    2.00
   2   6 -13   61.29    1.90
  -2  -6  13   63.39    2.00
  -2  -6  13   62.49    2.00
   1   6 -13  701.13   18.50
   1   6 -13  688.63   18.20
  -1  -6  13  691.63   18.30
  -1  -6  13  711.43   18.70
   0   6 -13   34.20    1.20
   0   6 -13   33.80    1.10
   0  -6  13   31.30    1.10
   0  -6  13   33.90    1.10
  -1   6 -13   46.80    1.50
  -1   6 -13   48.00    1.50
   1  -6  13   47.40    1.50
   1  -6  13   47.50    1.50
  -2   6 -13  104.29    3.00
   2  -6  13  104.19    3.00
  -3   6 -13  119.69    3.40
  -3   6 -13  119.99    3.40
   3  -6  13  117.59    3.40
   3  -6  13  117.59    3.30
   3   5 -13   78.59    2.40
   3   5 -13   79.39    2.30
  -3  -5  13   81.69    2.40
  -3  -5  13   81.49    2.40
   2   5 -13   36.00    1.20
   2   5 -13   36.90    1.20
  -2  -5  13   35.20    1.20
  -2  -5  13   34.50    1.20
   1   5 -13    0.70    0.30
   1   5 -13    1.80    0.30
  -1  -5  13    1.80    0.40
  -1  -5  13    1.00    0.30
   0   5 -13   73.69    2.20
   0   5 -13   72.29    2.10
   0  -5  13   73.89    2.10
   0  -5  13   74.59    2.20
  -1   5 -13   72.49    2.10
  -1   5 -13   75.19    2.20
   1  -5  13   72.79    2.10
   1  -5  13   72.89    2.20
  -2   5 -13   56.69    1.80
  -2   5 -13   56.59    1.70
   2  -5  13   60.89    1.80
   2  -5  13   59.59    1.80
   3  -5  13   60.39    1.80
   3  -5  13   60.19    1.90
  -4   5 -13   12.00    0.60
   4  -5  13   12.30    0.60
   4  -5  13   12.20    0.70
   4   4 -13   68.39    2.10
   4   4 -13   72.09    2.20
  -4  -4  13   72.09    2.20
  -4  -4  13   69.29    2.10
   3   4 -13   30.60    1.10
   3   4 -13   29.90    1.10
  -3  -4  13   32.10    1.10
  -3  -4  13   30.40    1.10
   2   4 -13    5.90    0.40
   2   4 -13    5.90    0.40
  -2  -4  13    6.40    0.40
  -2  -4  13    6.10    0.50
   1   4 -13  157.68    4.30
   1   4 -13  155.28    4.30
  -1  -4  13  154.78    4.30
  -1  -4  13  153.58    4.20
   0   4 -13  164.38    4.50
   0   4 -13  164.18    4.50
   0  -4  13  174.38    4.70
   0  -4  13  166.08    4.50
  -1   4 -13   83.49    2.40
  -1   4 -13   83.99    2.40
   1  -4  13   84.69    2.40
   1  -4  13   83.09    2.40
  -2   4 -13  433.46   11.50
  -2   4 -13  432.56   11.50
   2  -4  13  424.56   11.30
   2  -4  13  428.06   11.40
   3  -4  13   48.60    1.60
   4  -4  13    1.50    0.30
   4   3 -13    2.10    0.40
   4   3 -13    2.50    0.40
  -4  -3  13    2.30    0.40
  -4  -3  13    2.00    0.40
   3   3 -13  147.19    4.10
   3   3 -13  140.89    3.90
  -3  -3  13  141.89    4.00
  -3  -3  13  146.19    4.00
   2   3 -13  300.07    8.00
   2   3 -13  299.77    8.00
  -2  -3  13  300.47    8.00
  -2  -3  13  298.37    8.00
   1   3 -13    2.50    0.30
   1   3 -13    2.00    0.30
  -1  -3  13    2.00    0.30
  -1  -3  13    1.80    0.30
   0   3 -13  433.26   11.60
   0   3 -13  441.46   11.70
   0  -3  13  435.86   11.60
   0  -3  13  450.05   11.80
  -1   3 -13  148.89    4.10
   1  -3  13  145.79    4.00
  -2   3 -13   17.00    0.70
  -2   3 -13   17.30    0.70
   2  -3  13   18.10    0.70
   2  -3  13   18.20    0.70
   3  -3  13   97.09    2.80
   4  -3  13   67.99    2.00
   4  -3  13   67.19    2.10
   4   2 -13   29.10    1.00
  -4  -2  13   29.50    1.10
   3   2 -13    6.40    0.40
   3   2 -13    6.20    0.50
  -3  -2  13    5.80    0.40
  -3  -2  13    6.80    0.50
   2   2 -13    0.50    0.30
   2   2 -13    1.30    0.30
  -2  -2  13    0.40    0.30
  -2  -2  13    0.90    0.30
   1   2 -13    5.90    0.40
   1   2 -13    6.80    0.40
  -1  -2  13    6.10    0.40
  -1  -2  13    6.40    0.40
   0   2 -13    9.80    0.50
   0  -2  13    9.40    0.50
  -1   2 -13    5.60    0.40
  -1   2 -13    5.00    0.40
   1  -2  13    5.20    0.40
   1  -2  13    4.80    0.30
  -2   2 -13    0.40    0.20
   2  -2  13    0.50    0.30
  -3   2 -13   30.70    1.10
   3  -2  13   33.20    1.10
   3  -2  13   33.40    1.10
   4  -2  13   39.10    1.30
   4  -2  13   41.30    1.30
   5   1 -13    0.60    0.40
   5   1 -13    0.80    0.40
  -5  -1  13    0.60    0.40
  -5  -1  13    1.10    0.40
   4   1 -13    0.10    0.30
  -4  -1  13   -0.10    0.30
   3   1 -13   98.69    2.80
   3   1 -13   94.79    2.70
  -3  -1  13   93.19    2.70
  -3  -1  13   96.59    2.80
   2   1 -13   61.19    1.80
   2   1 -13   63.09    1.80
  -2  -1  13   62.19    1.90
  -2  -1  13   63.39    1.80
   1   1 -13  631.84   16.60
  -1  -1  13  628.24   16.60
   0   1 -13   47.00    1.40
   0   1 -13   48.40    1.50
   0  -1  13   47.80    1.40
   0  -1  13   48.30    1.50
  -1   1 -13    0.70    0.30
   1  -1  13    0.80    0.30
  -2   1 -13  130.69    3.60
  -2   1 -13  133.99    3.70
   2  -1  13  133.19    3.70
   2  -1  13  130.99    3.70
  -3   1 -13  199.68    5.40
  -3   1 -13  195.18    5.30
   3  -1  13  199.68    5.50
   3  -1  13  202.58    5.50
   4  -1  13   47.80    1.50
   4  -1  13   46.80    1.50
   5   0 -13  206.78    5.70
   4   0 -13    6.90    0.40
   4   0 -13    7.70    0.50
  -4   0  13    7.30    0.50
  -4   0  13    7.60    0.50
   3   0 -13  497.95   13.30
  -3   0  13  517.35   13.70
  -3   0  13  536.15   14.10
   2   0 -13   54.79    1.60
   2   0 -13   54.89    1.70
  -2   0  13   54.59    1.70
  -2   0  13   54.59    1.60
   1   0 -13   53.49    1.60
  -1   0  13   53.59    1.60
   0   0 -13  143.19    3.90
   0   0 -13  147.19    4.00
   0   0  13  147.99    4.10
   0   0  13  144.49    4.00
  -1   0 -13    8.70    0.50
   1   0  13    7.60    0.40
  -2   0 -13  468.45   12.40
  -2   0 -13  466.35   12.30
   2   0  13  449.86   12.10
   2   0  13  469.15   12.40
  -3   0 -13  142.09    3.90
  -3   0 -13  143.99    4.00
   3   0  13  143.29    4.00
   3   0  13  142.99    4.00
   4   0  13  139.09    3.90
   4   0  13  142.79    4.00
   5  -1 -13  136.89    3.80
  -5   1  13  136.39    3.90
  -5   1  13  134.79    3.90
   4  -1 -13   13.70    0.60
   4  -1 -13   12.70    0.60
  -4   1  13   12.40    0.60
  -4   1  13   12.80    0.60
   3  -1 -13   20.80    0.80
   3  -1 -13   21.50    0.80
  -3   1  13   21.70    0.80
  -3   1  13   22.20    0.80
   2  -1 -13   81.09    2.30
   2  -1 -13   82.69    2.40
  -2   1  13   86.09    2.40
  -2   1  13   83.39    2.40
   1  -1 -13  166.28    4.50
  -1   1  13  163.58    4.50
   0  -1 -13    0.30    0.30
   0  -1 -13    0.40    0.20
   0   1  13    1.00    0.30
   0   1  13    0.20    0.30
  -1  -1 -13    0.10    0.20
  -1  -1 -13    0.10    0.30
   1   1  13    0.00    0.30
   1   1  13    0.00    0.30
  -2  -1 -13   76.79    2.20
   2   1  13   75.69    2.20
  -3  -1 -13    6.50    0.40
  -3  -1 -13    6.50    0.40
   3   1  13    6.40    0.50
   4   1  13   53.49    1.70
   4   1  13   54.59    1.70
   5  -2 -13   30.20    1.10
  -5   2  13   31.10    1.20
   4  -2 -13   17.80    0.70
   4  -2 -13   18.60    0.80
  -4   2  13   18.60    0.80
  -4   2  13   17.90    0.70
   3  -2 -13  182.78    5.00
   3  -2 -13  187.78    5.10
  -3   2  13  190.88    5.20
  -3   2  13  192.68    5.20
   2  -2 -13  160.88    4.40
   2  -2 -13  158.58    4.40
  -2   2  13  158.38    4.40
  -2   2  13  160.08    4.40
   1  -2 -13    0.80    0.30
   1  -2 -13    0.70    0.30
  -1   2  13    0.90    0.30
  -1   2  13    1.00    0.30
   0   2  13  534.95   14.10
   0   2  13  508.05   13.50
  -1  -2 -13    0.70    0.20
   1   2  13    1.10    0.30
  -2  -2 -13  154.68    4.20
   2   2  13  150.68    4.20
  -3  -2 -13  151.18    4.20
  -3  -2 -13  146.59    4.10
   3   2  13  155.38    4.30
   5  -3 -13   43.50    1.40
   5  -3 -13   44.60    1.50
  -5   3  13   44.40    1.50
  -5   3  13   45.00    1.50
   4  -3 -13   98.39    2.80
  -4   3  13   97.89    2.80
   3  -3 -13   10.60    0.60
   3  -3 -13   11.10    0.50
  -3   3  13   10.70    0.50
  -3   3  13   11.20    0.60
   2  -3 -13  149.49    4.10
   2  -3 -13  146.49    4.10
  -2   3  13  150.98    4.20
  -2   3  13  150.08    4.10
   1  -3 -13   21.90    0.80
   1  -3 -13   21.00    0.80
  -1   3  13   22.10    0.80
  -1   3  13   23.20    0.80
   0  -3 -13  156.08    4.30
   0  -3 -13  152.48    4.20
   0   3  13  153.88    4.20
   0   3  13  153.58    4.20
  -1  -3 -13   11.90    0.60
  -1  -3 -13   11.30    0.50
   1   3  13   11.50    0.60
   1   3  13   10.60    0.50
  -2  -3 -13   69.69    2.00
  -2  -3 -13   66.49    2.00
   2   3  13   62.99    1.90
   2   3  13   67.59    2.00
  -3  -3 -13   17.20    0.80
  -3  -3 -13   17.80    0.70
   3   3  13   19.70    0.80
   3   3  13   16.60    0.80
   5  -4 -13  141.19    3.90
   5  -4 -13  144.19    4.10
  -5   4  13  139.79    4.00
  -5   4  13  144.89    4.10
   4  -4 -13   25.30    0.90
  -4   4  13   24.50    1.00
   3  -4 -13   26.20    1.00
  -3   4  13   25.00    0.90
   2  -4 -13  546.05   14.50
   2  -4 -13  569.64   15.00
  -2   4  13  576.44   15.10
  -2   4  13  557.84   14.80
   1  -4 -13    3.50    0.30
   1  -4 -13    3.90    0.40
  -1   4  13    3.60    0.40
  -1   4  13    3.40    0.40
   0  -4 -13   20.20    0.80
   0  -4 -13   20.20    0.80
   0   4  13   20.50    0.80
   0   4  13   19.70    0.80
  -1  -4 -13  269.07    7.30
  -1  -4 -13  284.07    7.60
   1   4  13  275.17    7.40
   1   4  13  267.77    7.30
  -2  -4 -13    4.60    0.40
  -2  -4 -13    5.30    0.40
   2   4  13    4.90    0.40
   2   4  13    5.20    0.50
  -3  -4 -13    0.90    0.40
   3   4  13    0.90    0.40
   3   4  13    0.90    0.40
   5  -5 -13   48.50    1.60
   5  -5 -13   49.20    1.60
  -5   5  13   49.10    1.60
  -5   5  13   48.70    1.60
   4  -5 -13   26.70    1.00
   4  -5 -13   26.10    0.90
  -4   5  13   24.70    1.00
  -4   5  13   25.60    1.00
   3  -5 -13  141.29    4.00
   3  -5 -13  141.19    3.90
  -3   5  13  149.39    4.20
  -3   5  13  147.89    4.10
   2  -5 -13   74.79    2.20
  -2   5  13   76.79    2.30
   1  -5 -13  279.77    7.60
   1  -5 -13  277.17    7.50
  -1   5  13  287.07    7.70
  -1   5  13  292.17    7.80
   0  -5 -13   72.69    2.20
   0  -5 -13   72.69    2.10
   0   5  13   75.69    2.20
   0   5  13   74.79    2.20
  -1  -5 -13  238.38    6.40
   1   5  13  233.98    6.40
  -2  -5 -13  140.69    4.00
   2   5  13  139.99    4.00
   2   5  13  138.19    3.90
   4  -6 -13   12.60    0.60
   4  -6 -13   14.40    0.70
  -4   6  13   13.00    0.70
  -4   6  13   13.70    0.70
   3  -6 -13   45.50    1.50
   3  -6 -13   47.80    1.50
   2  -6 -13    4.30    0.40
   2  -6 -13    3.80    0.40
  -2   6  13    3.70    0.40
  -2   6  13    4.30    0.40
   1  -6 -13   11.00    0.50
   1  -6 -13   12.40    0.60
  -1   6  13   11.10    0.60
  -1   6  13   12.30    0.60
   0  -6 -13   11.20    0.60
   0  -6 -13   11.90    0.60
   0   6  13   10.20    0.60
   0   6  13   11.30    0.60
  -1  -6 -13  178.08    4.90
  -1  -6 -13  179.18    5.00
   1   6  13  179.88    5.00
   1   6  13  181.68    5.00
   4  -7 -13   75.29    2.30
   4  -7 -13   79.39    2.40
  -4   7  13   77.49    2.40
  -4   7  13   80.89    2.40
   3  -7 -13    6.00    0.50
   2  -7 -13  134.89    3.80
   2  -7 -13  133.29    3.80
  -2   7  13  131.49    3.70
  -2   7  13  133.99    3.80
   1  -7 -13   94.49    2.70
   1  -7 -13   94.49    2.80
  -1   7  13   92.89    2.70
  -1   7  13   91.29    2.70
   0  -7 -13  150.58    4.20
   0   7  13  149.99    4.20
   2  -8 -13  123.59    3.50
   2  -8 -13  126.89    3.60
  -2   8  13  123.69    3.60
  -2   8  13  123.49    3.50
   1  -8 -13   62.29    1.90
   1  -8 -13   63.49    2.00
  -1   8  13   68.09    2.10
  -1   8  13   56.99    1.90
  -1   8 -14   18.60    0.90
  -1   8 -14   19.60    0.90
   1  -8  14   18.70    0.90
   1  -8  14   19.90    0.90
   1   7 -14   49.10    1.60
   1   7 -14   51.19    1.60
  -1  -7  14   48.60    1.60
  -1  -7  14   48.00    1.60
   0   7 -14   32.30    1.10
   0  -7  14   31.10    1.20
  -1   7 -14    0.40    0.40
   1  -7  14    0.10    0.30
  -2   7 -14   46.90    1.50
  -2   7 -14   45.30    1.50
   2  -7  14   38.90    1.40
   2  -7  14   43.10    1.40
   2   6 -14   59.39    1.90
   2   6 -14   58.29    1.80
  -2  -6  14   58.79    1.90
  -2  -6  14   59.49    1.80
   1   6 -14  509.45   13.60
   1   6 -14  527.35   14.00
  -1  -6  14  506.15   13.50
  -1  -6  14  538.15   14.20
   0   6 -14    1.40    0.30
   0   6 -14    1.20    0.30
   0  -6  14    0.40    0.40
   0  -6  14    1.20    0.30
  -1   6 -14    4.90    0.50
  -1   6 -14    4.40    0.40
   1  -6  14    4.10    0.40
   1  -6  14    4.80    0.40
  -2   6 -14   39.00    1.30
  -2   6 -14   40.10    1.30
   2  -6  14   36.50    1.30
   2  -6  14   38.10    1.30
  -3   6 -14    5.50    0.50
   3  -6  14    5.70    0.60
   3   5 -14  160.78    4.50
  -3  -5  14  162.18    4.60
   2   5 -14   48.00    1.60
   2   5 -14   49.60    1.60
  -2  -5  14   45.80    1.50
  -2  -5  14   47.00    1.50
   1   5 -14    0.30    0.30
   1   5 -14    0.20    0.30
  -1  -5  14    0.10    0.30
  -1  -5  14   -0.10    0.30
   0   5 -14  261.37    7.00
   0   5 -14  227.38    6.20
   0  -5  14  225.28    6.20
   0  -5  14  246.58    6.60
  -1   5 -14    2.40    0.40
  -1   5 -14    2.00    0.30
   1  -5  14    1.80    0.40
   1  -5  14    2.30    0.30
  -2   5 -14   73.39    2.20
  -2   5 -14   69.89    2.10
   2  -5  14   72.39    2.10
  -3   5 -14    0.50    0.30
  -3   5 -14    0.80    0.40
   3  -5  14    0.50    0.40
   3   4 -14   80.39    2.40
   3   4 -14   79.69    2.40
  -3  -4  14   81.19    2.40
  -3  -4  14   83.29    2.50
   2   4 -14   97.49    2.80
   2   4 -14   94.79    2.70
  -2  -4  14   97.09    2.80
  -2  -4  14   97.19    2.80
   1   4 -14   55.69    1.70
   1   4 -14   52.99    1.70
  -1  -4  14   56.29    1.70
  -1  -4  14   57.59    1.80
   0   4 -14  722.73   19.10
   0   4 -14  727.33   19.20
   0  -4  14  742.93   19.50
   0  -4  14  734.63   19.40
  -1   4 -14   31.70    1.10
  -1   4 -14   33.40    1.10
   1  -4  14   34.00    1.20
   1  -4  14   33.40    1.10
  -2   4 -14  309.97    8.30
  -2   4 -14  314.07    8.40
   2  -4  14  310.07    8.40
   2  -4  14  314.87    8.40
  -3   4 -14  128.59    3.60
  -3   4 -14  130.89    3.70
   3  -4  14  130.59    3.70
   3  -4  14  129.39    3.60
   4   3 -14    8.20    0.60
   4   3 -14    7.60    0.50
  -4  -3  14    8.30    0.50
  -4  -3  14    7.20    0.60
   3   3 -14   32.50    1.20
   3   3 -14   33.10    1.10
  -3  -3  14   32.40    1.20
  -3  -3  14   32.80    1.10
   2   3 -14  213.88    5.80
   2   3 -14  209.38    5.70
  -2  -3  14  208.38    5.70
  -2  -3  14  211.58    5.80
   1   3 -14   24.10    0.90
   1   3 -14   24.40    0.90
  -1  -3  14   23.00    0.80
  -1  -3  14   21.70    0.80
   0   3 -14   60.69    1.80
   0   3 -14   62.29    1.90
   0  -3  14   61.69    1.90
   0  -3  14   62.59    1.80
  -1   3 -14  102.89    2.90
  -1   3 -14  105.19    3.00
   1  -3  14  104.69    2.90
   1  -3  14  103.09    2.90
  -2   3 -14   15.50    0.60
  -2   3 -14   16.30    0.70
   2  -3  14   15.80    0.70
   2  -3  14   15.80    0.70
  -3   3 -14  197.48    5.40
  -3   3 -14  191.58    5.30
   3  -3  14  192.08    5.30
   3  -3  14  191.58    5.30
   4  -3  14   39.40    1.40
   4  -3  14   41.40    1.40
   4   2 -14   93.59    2.80
   4   2 -14   93.39    2.70
  -4  -2  14   93.29    2.70
  -4  -2  14   93.89    2.70
   3   2 -14  320.07    8.50
  -3  -2  14  310.67    8.40
   2   2 -14    2.50    0.30
   2   2 -14    2.70    0.40
  -2  -2  14    2.60    0.40
  -2  -2  14    2.60    0.30
   1   2 -14  329.57    8.80
   1   2 -14  325.47    8.70
  -1  -2  14  332.17    8.80
  -1  -2  14  324.17    8.70
   0   2 -14    1.00    0.30
   0   2 -14    1.40    0.30
   0  -2  14    1.30    0.30
   0  -2  14    1.60    0.30
  -1   2 -14  169.28    4.60
  -1   2 -14  168.18    4.60
   1  -2  14  167.88    4.60
   1  -2  14  164.78    4.50
  -2   2 -14    7.60    0.40
  -2   2 -14    7.10    0.50
   2  -2  14    7.40    0.50
   2  -2  14    7.70    0.50
  -3   2 -14  266.17    7.20
  -3   2 -14  271.37    7.30
   4  -2  14    0.50    0.40
   4  -2  14    0.50    0.30
   4   1 -14  213.78    5.90
   4   1 -14  218.08    6.00
  -4  -1  14  221.58    6.10
  -4  -1  14  226.18    6.10
  -3  -1  14    1.50    0.30
   2   1 -14  201.88    5.50
   2   1 -14  195.48    5.40
  -2  -1  14  203.58    5.50
  -2  -1  14  206.98    5.60
   1   1 -14   12.90    0.60
   1   1 -14   14.70    0.60
  -1  -1  14   13.60    0.60
  -1  -1  14   14.70    0.70
   0   1 -14  100.39    2.80
   0   1 -14  103.19    2.90
   0  -1  14  101.29    2.90
   0  -1  14  105.49    2.90
  -1   1 -14  588.84   15.60
  -1   1 -14  589.24   15.60
   1  -1  14  596.64   15.70
   1  -1  14  601.64   15.90
  -2   1 -14   23.00    0.80
   2  -1  14   22.10    0.90
  -3   1 -14  370.76    9.90
  -3   1 -14  366.96    9.90
   3  -1  14  373.56   10.00
   3  -1  14  376.96   10.10
   4  -1  14   20.30    0.90
   4  -1  14   20.70    0.90
   5   0 -14    5.90    0.50
   5   0 -14    5.90    0.50
  -5   0  14    5.00    0.50
  -5   0  14    6.10    0.60
   4   0 -14   61.69    1.90
   4   0 -14   60.49    1.80
  -4   0  14   58.09    1.80
   3   0 -14  206.78    5.60
  -3   0  14  208.68    5.70
  -3   0  14  205.68    5.60
   2   0 -14    1.10    0.30
   2   0 -14    1.30    0.30
  -2   0  14    0.90    0.30
  -2   0  14    1.70    0.40
   1   0 -14   48.80    1.50
   1   0 -14   46.00    1.40
  -1   0  14   47.10    1.50
  -1   0  14   48.60    1.50
   0   0  14  313.97    8.40
   0   0  14  308.87    8.30
  -1   0 -14    0.90    0.30
  -1   0 -14    0.70    0.30
   1   0  14    0.40    0.30
   1   0  14    0.80    0.30
  -2   0 -14   84.89    2.40
   2   0  14   88.49    2.60
   2   0  14   82.69    2.40
  -3   0 -14    2.10    0.40
  -3   0 -14    2.20    0.40
   3   0  14    2.30    0.40
   5  -1 -14    4.30    0.50
   5  -1 -14    3.20    0.40
  -5   1  14    2.70    0.40
  -5   1  14    3.70    0.50
   4  -1 -14   11.90    0.60
  -4   1  14   11.40    0.60
   3  -1 -14    1.00    0.30
   3  -1 -14    1.00    0.30
  -3   1  14    0.30    0.30
  -3   1  14    1.10    0.30
   2  -1 -14   65.39    1.90
   2  -1 -14   67.19    2.00
  -2   1  14   67.39    2.00
  -2   1  14   66.79    2.00
   1  -1 -14 1059.79   27.80
   1  -1 -14 1073.59   28.10
  -1   1  14 1026.80   27.20
  -1   1  14 1095.19   28.50
   0  -1 -14  121.29    3.40
   0  -1 -14  121.69    3.40
   0   1  14  122.89    3.40
   0   1  14  120.59    3.40
  -1  -1 -14   38.80    1.30
  -1  -1 -14   40.20    1.30
   1   1  14   38.40    1.30
   1   1  14   39.30    1.30
  -2  -1 -14  533.85   14.10
  -2  -1 -14  538.75   14.30
   2   1  14  531.75   14.10
   2   1  14  533.65   14.10
  -3  -1 -14    0.70    0.30
   3   1  14    0.50    0.30
   3   1  14    0.30    0.30
   5  -2 -14   40.50    1.40
   5  -2 -14   40.00    1.40
  -5   2  14   41.60    1.40
  -5   2  14   39.30    1.40
   4  -2 -14   40.00    1.40
   4  -2 -14   41.70    1.30
  -4   2  14   38.80    1.30
  -4   2  14   39.50    1.40
   3  -2 -14   21.60    0.90
  -3   2  14   23.70    0.90
   2  -2 -14   17.90    0.70
   2  -2 -14   18.10    0.70
  -2   2  14   17.80    0.80
  -2   2  14   17.30    0.70
   1  -2 -14  274.57    7.40
   1  -2 -14  269.67    7.30
  -1   2  14  282.57    7.50
  -1   2  14  275.67    7.40
   0  -2 -14  169.58    4.60
   0  -2 -14  169.68    4.70
   0   2  14  169.98    4.60
   0   2  14  167.08    4.60
  -1  -2 -14  161.08    4.40
  -1  -2 -14  161.38    4.50
   1   2  14  163.08    4.50
   1   2  14  162.98    4.50
  -2  -2 -14   22.30    0.90
  -2  -2 -14   23.00    0.80
   2   2  14   21.80    0.80
   2   2  14   23.20    0.90
  -3  -2 -14   -0.20    0.30
  -3  -2 -14    0.20    0.30
   3   2  14    0.00    0.30
   3   2  14    0.50    0.40
   5  -3 -14   19.90    0.80
   5  -3 -14   19.40    0.90
  -5   3  14   20.00    0.90
  -5   3  14   19.50    0.90
   4  -3 -14   12.40    0.60
   4  -3 -14   12.60    0.60
  -4   3  14   11.20    0.60
  -4   3  14   12.30    0.70
   3  -3 -14  105.49    2.90
   3  -3 -14   97.89    2.90
  -3   3  14  100.99    2.90
  -3   3  14   98.89    2.90
   2  -3 -14    2.40    0.40
  -2   3  14    3.00    0.40
   1  -3 -14    1.60    0.30
   1  -3 -14    1.40    0.30
  -1   3  14    1.10    0.30
  -1   3  14    1.80    0.40
   0  -3 -14    0.10    0.30
   0  -3 -14    0.10    0.20
   0   3  14    0.30    0.30
   0   3  14    0.20    0.30
  -1  -3 -14  237.98    6.40
  -1  -3 -14  229.78    6.30
   1   3  14  232.28    6.30
   1   3  14  234.88    6.40
  -2  -3 -14   90.69    2.60
  -2  -3 -14   90.59    2.60
   2   3  14   92.49    2.70
   2   3  14   94.09    2.70
  -3  -3 -14  158.58    4.40
   3   3  14  164.78    4.60
   3   3  14  156.28    4.50
   5  -4 -14   67.19    2.20
  -5   4  14   71.09    2.30
   4  -4 -14    0.80    0.30
   4  -4 -14    0.60    0.30
  -4   4  14    0.60    0.30
  -4   4  14    0.70    0.40
   3  -4 -14    8.80    0.50
   3  -4 -14    9.10    0.50
   2  -4 -14   16.80    0.70
  -2   4  14   18.10    0.80
   1  -4 -14    5.80    0.40
   1  -4 -14    5.90    0.50
  -1   4  14    5.60    0.40
  -1   4  14    5.30    0.50
   0  -4 -14   37.60    1.30
   0  -4 -14   37.90    1.20
   0   4  14   39.40    1.30
   0   4  14   39.40    1.30
  -1  -4 -14  249.38    6.80
  -1  -4 -14  250.77    6.80
   1   4  14  247.28    6.70
   1   4  14  249.97    6.80
   2   4  14  711.63   18.80
   4  -5 -14   60.49    1.90
  -4   5  14   61.89    1.90
  -4   5  14   57.79    1.90
   3  -5 -14   51.49    1.60
   3  -5 -14   54.69    1.70
   2  -5 -14   54.59    1.70
   2  -5 -14   52.89    1.70
  -2   5  14   52.69    1.70
  -2   5  14   53.09    1.70
   1  -5 -14   65.49    2.00
   1  -5 -14   69.49    2.10
  -1   5  14   67.89    2.10
  -1   5  14   69.29    2.10
   0  -5 -14   43.50    1.40
   0  -5 -14   41.10    1.40
   0   5  14   42.80    1.40
   0   5  14   41.90    1.40
  -1  -5 -14    2.20    0.30
  -1  -5 -14    2.10    0.40
   1   5  14    2.40    0.40
   1   5  14    2.30    0.40
   4  -6 -14    9.70    0.60
   4  -6 -14    8.00    0.50
  -4   6  14    9.50    0.60
  -4   6  14   10.00    0.60
   3  -6 -14   19.50    0.80
   3  -6 -14   20.10    0.80
   2  -6 -14  101.09    2.90
  -2   6  14  103.59    3.00
   1  -6 -14   35.60    1.20
   1  -6 -14   35.30    1.20
  -1   6  14   34.20    1.30
  -1   6  14   37.00    1.30
   0  -6 -14    3.30    0.40
   0   6  14    3.10    0.40
  -1  -6 -14   56.19    1.80
  -1  -6 -14   56.29    1.80
   1   6  14   58.99    1.90
   1   6  14   56.69    1.80
   3  -7 -14   43.90    1.40
   3  -7 -14   44.80    1.50
   2  -7 -14   12.20    0.60
   2  -7 -14   11.50    0.60
  -2   7  14   10.40    0.60
  -2   7  14   12.30    0.70
   1  -7 -14   84.99    2.60
   1  -7 -14   85.49    2.50
  -1   7  14   89.39    2.60
  -1   7  14   90.49    2.70
   0  -7 -14    0.60    0.40
   0   7  14    0.30    0.40
   0   7 -15   16.10    0.80
   0   7 -15   16.00    0.70
   0  -7  15   16.50    0.70
   0  -7  15   17.40    0.80
  -1   7 -15  160.48    4.50
  -1   7 -15  161.28    4.50
   1  -7  15  159.58    4.40
   1  -7  15  165.78    4.60
   2   6 -15   23.40    1.00
   2   6 -15   22.20    0.90
  -2  -6  15   23.50    0.90
  -2  -6  15   20.60    1.00
   1   6 -15   77.89    2.30
   1   6 -15   77.59    2.30
  -1  -6  15   77.19    2.30
  -1  -6  15   75.59    2.30
   0   6 -15   42.10    1.40
   0   6 -15   41.20    1.40
   0  -6  15   43.10    1.40
   0  -6  15   41.70    1.40
  -1   6 -15  424.56   11.40
  -1   6 -15  439.56   11.70
   1  -6  15  434.86   11.60
   1  -6  15  427.96   11.40
  -2   6 -15    2.90    0.40
  -2   6 -15    2.40    0.40
   2  -6  15    2.70    0.40
   2  -6  15    3.00    0.50
   2   5 -15   18.30    0.80
  -2  -5  15   18.90    0.80
   1   5 -15   30.60    1.10
   1   5 -15   32.20    1.10
  -1  -5  15   32.00    1.20
  -1  -5  15   30.30    1.10
   0   5 -15   37.80    1.30
   0   5 -15   39.20    1.30
   0  -5  15   39.50    1.30
   0  -5  15   39.70    1.30
  -1   5 -15   51.39    1.60
  -1   5 -15   50.89    1.60
   1  -5  15   52.59    1.60
   1  -5  15   51.49    1.60
  -2   5 -15  119.39    3.40
  -2   5 -15  119.29    3.40
   2  -5  15  120.99    3.50
   2  -5  15  120.29    3.40
  -3   5 -15    1.20    0.30
   3  -5  15    0.80    0.40
   3   4 -15  118.49    3.30
  -3  -4  15  114.59    3.30
   2   4 -15    2.40    0.40
   2   4 -15    2.20    0.30
  -2  -4  15    2.50    0.40
  -2  -4  15    2.60    0.40
   1   4 -15   44.20    1.40
   1   4 -15   42.40    1.40
  -1  -4  15   44.00    1.40
  -1  -4  15   43.70    1.40
   0   4 -15    0.50    0.30
   0   4 -15    0.30    0.30
   0  -4  15    0.70    0.30
   0  -4  15    1.00    0.40
  -1   4 -15    6.80    0.50
  -1   4 -15    6.60    0.50
   1  -4  15    6.50    0.50
   1  -4  15    6.30    0.50
  -2   4 -15  184.38    5.10
   2  -4  15  181.98    5.00
  -3   4 -15    2.40    0.40
  -3   4 -15    1.70    0.40
   3  -4  15    1.50    0.40
   3  -4  15    1.90    0.40
   3   3 -15   83.29    2.50
   3   3 -15   87.89    2.50
  -3  -3  15   88.19    2.60
  -3  -3  15   86.99    2.50
   2   3 -15  117.39    3.30
   2   3 -15  116.69    3.30
  -2  -3  15  117.69    3.40
  -2  -3  15  118.49    3.30
   1   3 -15   69.09    2.00
  -1  -3  15   65.99    2.00
   0  -3  15  242.58    6.60
   0  -3  15  259.87    7.00
  -1   3 -15    6.40    0.40
  -1   3 -15    7.30    0.50
   1  -3  15    5.30    0.50
   1  -3  15    7.10    0.50
  -2   3 -15   26.30    1.00
  -2   3 -15   25.90    1.00
   2  -3  15   25.50    1.00
   2  -3  15   25.80    0.90
  -3   3 -15  104.49    3.00
  -3   3 -15  102.89    3.00
   3  -3  15  106.09    3.00
   3  -3  15  103.29    3.00
   4   2 -15  282.07    7.60
  -4  -2  15  273.27    7.40
   3   2 -15   85.79    2.50
   3   2 -15   84.69    2.50
  -3  -2  15   86.49    2.50
  -3  -2  15   83.59    2.40
   2   2 -15    3.70    0.40
   2   2 -15    3.20    0.40
  -2  -2  15    3.50    0.40
  -2  -2  15    3.10    0.40
   1   2 -15    5.00    0.40
   1   2 -15    4.80    0.40
  -1  -2  15    6.10    0.40
  -1  -2  15    3.90    0.50
   0  -2  15  145.09    4.00
   0  -2  15  139.99    3.90
  -1   2 -15   19.10    0.80
  -1   2 -15   19.00    0.80
   1  -2  15   19.00    0.70
   1  -2  15   20.00    0.80
  -2   2 -15  175.08    4.80
  -2   2 -15  176.48    4.80
   2  -2  15  177.68    4.80
   2  -2  15  167.98    4.70
  -3   2 -15   36.10    1.20
  -3   2 -15   36.60    1.30
   3  -2  15   36.20    1.30
   3  -2  15   38.40    1.30
   4   1 -15  325.97    8.80
   4   1 -15  341.07    9.20
  -4  -1  15  336.37    9.00
  -4  -1  15  345.67    9.30
  -3  -1  15    0.50    0.30
  -3  -1  15    0.20    0.30
   2   1 -15    2.70    0.30
   2   1 -15    2.30    0.40
  -2  -1  15    2.40    0.30
  -2  -1  15    3.30    0.40
   1   1 -15   81.59    2.40
   1   1 -15   87.09    2.50
  -1  -1  15   82.19    2.40
  -1  -1  15   89.69    2.50
   0   1 -15   70.59    2.10
   0   1 -15   71.09    2.10
   0  -1  15   70.09    2.00
   0  -1  15   69.99    2.10
  -1   1 -15   91.59    2.60
  -1   1 -15   93.49    2.70
   1  -1  15   93.09    2.70
   1  -1  15   93.49    2.70
  -2   1 -15    3.20    0.40
  -2   1 -15    2.90    0.30
   2  -1  15    3.10    0.40
   2  -1  15    2.80    0.40
  -3   1 -15    8.40    0.50
  -3   1 -15    7.70    0.50
   3  -1  15    6.80    0.50
   3  -1  15    8.40    0.50
   4   0 -15    0.30    0.40
   4   0 -15    0.50    0.30
  -4   0  15    0.50    0.30
  -4   0  15    0.40    0.40
   3   0 -15   35.50    1.20
   3   0 -15   37.40    1.20
  -3   0  15   35.70    1.20
  -3   0  15   36.50    1.20
   2   0 -15  275.97    7.40
   2   0 -15  282.17    7.60
  -2   0  15  283.37    7.60
  -2   0  15  274.47    7.40
   1   0 -15  132.99    3.70
   1   0 -15  125.29    3.50
  -1   0  15  134.19    3.70
  -1   0  15  127.29    3.50
   0   0 -15   67.59    2.00
   0   0 -15   67.09    2.00
   0   0  15   65.79    1.90
   0   0  15   65.19    2.00
  -1   0 -15   14.20    0.60
  -1   0 -15   13.60    0.60
   1   0  15   14.90    0.70
   1   0  15   14.60    0.60
  -2   0 -15  207.78    5.60
  -2   0 -15  208.08    5.70
   2   0  15  201.88    5.50
   2   0  15  205.98    5.60
  -3   0 -15   54.09    1.70
  -3   0 -15   54.89    1.70
   3   0  15   54.09    1.70
   3   0  15   53.79    1.70
   4  -1 -15  154.18    4.30
   4  -1 -15  159.48    4.40
  -4   1  15  152.88    4.30
  -4   1  15  156.18    4.30
   3  -1 -15    1.80    0.30
   3  -1 -15    2.00    0.40
  -3   1  15    1.50    0.40
  -3   1  15    1.50    0.40
   2  -1 -15   60.89    1.80
   2  -1 -15   59.99    1.80
  -2   1  15   57.49    1.80
  -2   1  15   62.39    1.90
   1  -1 -15  453.45   12.10
   1  -1 -15  457.15   12.10
  -1   1  15  444.66   11.90
  -1   1  15  463.55   12.20
   0  -1 -15    1.50    0.30
   0  -1 -15    1.10    0.30
   0   1  15    1.30    0.30
   0   1  15    0.80    0.30
  -1  -1 -15  189.78    5.20
  -1  -1 -15  189.88    5.20
   1   1  15  196.68    5.30
   1   1  15  191.38    5.30
  -2  -1 -15    0.50    0.30
  -2  -1 -15    0.20    0.30
   2   1  15    0.40    0.30
   2   1  15    0.50    0.30
  -3  -1 -15  254.27    6.90
  -3  -1 -15  244.98    6.70
   3   1  15  256.97    7.00
   3   1  15  249.48    6.80
   4  -2 -15  227.68    6.20
   4  -2 -15  228.48    6.20
  -4   2  15  226.58    6.20
  -4   2  15  228.78    6.20
   3  -2 -15   15.50    0.70
   3  -2 -15   15.40    0.70
  -3   2  15   15.20    0.70
  -3   2  15   15.10    0.70
   2  -2 -15  190.08    5.10
  -2   2  15  181.28    5.00
   1  -2 -15  404.46   10.70
   1  -2 -15  376.26   10.10
  -1   2  15  390.16   10.50
  -1   2  15  385.46   10.30
   0  -2 -15  120.89    3.40
  -1  -2 -15    8.20    0.50
  -1  -2 -15    6.90    0.50
   1   2  15    7.70    0.50
   1   2  15    7.20    0.50
  -2  -2 -15    9.80    0.50
  -2  -2 -15    9.50    0.60
   2   2  15    8.30    0.60
   2   2  15    9.60    0.60
   4  -3 -15    3.90    0.40
   4  -3 -15    3.40    0.40
  -4   3  15    3.30    0.40
  -4   3  15    3.30    0.40
   3  -3 -15   69.69    2.00
   3  -3 -15   68.39    2.10
   2  -3 -15    2.00    0.30
   2  -3 -15    1.80    0.40
  -2   3  15    2.00    0.30
  -2   3  15    2.10    0.40
   1  -3 -15   11.90    0.60
  -1   3  15   12.30    0.60
   0  -3 -15   46.20    1.40
   0   3  15   47.30    1.50
  -1  -3 -15   90.49    2.60
   1   3  15   92.69    2.70
  -2  -3 -15  386.26   10.30
   2   3  15  382.36   10.30
   4  -4 -15    2.20    0.40
   4  -4 -15    1.70    0.40
  -4   4  15    1.80    0.40
  -4   4  15    1.40    0.40
   3  -4 -15   47.80    1.60
   3  -4 -15   49.00    1.50
   2  -4 -15  110.99    3.10
   2  -4 -15  105.29    3.10
  -2   4  15  114.29    3.20
  -2   4  15  105.69    3.00
   1  -4 -15   39.40    1.30
   1  -4 -15   41.60    1.40
  -1   4  15   42.50    1.40
  -1   4  15   41.90    1.40
   0  -4 -15   52.49    1.70
   0  -4 -15   51.99    1.60
   0   4  15   51.69    1.60
   0   4  15   51.49    1.60
  -1  -4 -15   22.40    0.90
  -1  -4 -15   22.80    0.90
   1   4  15   24.10    1.00
   1   4  15   22.70    0.90
   4  -5 -15    1.00    0.40
   4  -5 -15    0.70    0.40
  -4   5  15    0.80    0.40
  -4   5  15    1.40    0.50
   3  -5 -15  154.08    4.40
   3  -5 -15  154.18    4.30
  -3   5  15  163.48    4.60
  -3   5  15  163.08    4.60
   2  -5 -15   81.19    2.40
  -2   5  15   85.29    2.50
   1  -5 -15  179.18    5.00
   1  -5 -15  174.98    4.80
  -1   5  15  183.28    5.00
  -1   5  15  181.78    5.00
   0  -5 -15   30.20    1.10
   0  -5 -15   31.10    1.10
   0   5  15   29.00    1.10
   0   5  15   30.10    1.10
  -1  -5 -15   36.00    1.30
   1   5  15   36.20    1.30
   3  -6 -15   95.49    2.80
   3  -6 -15  100.19    2.80
  -3   6  15   95.09    2.80
  -3   6  15   90.89    2.80
   2  -6 -15   13.80    0.70
   2  -6 -15   13.10    0.60
  -2   6  15   12.70    0.70
  -2   6  15   13.70    0.70
   1  -6 -15   23.30    0.90
   1  -6 -15   22.30    0.90
  -1   6  15   22.90    0.90
  -1   6  15   22.10    0.90
   0  -6 -15   59.39    1.90
   0  -6 -15   62.49    1.90
   0   6  15   62.09    1.90
   0   6  15   62.29    2.00
   1   6 -16    5.90    0.50
   1   6 -16    6.30    0.50
  -1  -6  16    5.90    0.60
  -1  -6  16    6.10    0.50
   0   6 -16   33.00    1.20
   0   6 -16   33.90    1.20
   0  -6  16   33.20    1.20
   0  -6  16   31.40    1.20
   2   5 -16  179.98    5.00
   2   5 -16  179.48    5.00
  -2  -5  16  176.28    4.90
  -2  -5  16  176.68    4.90
   1   5 -16    0.30    0.40
   1   5 -16    0.70    0.30
  -1  -5  16    0.20    0.30
  -1  -5  16    0.20    0.40
   0   5 -16   14.50    0.70
   0   5 -16   12.70    0.70
   0  -5  16   13.60    0.70
   0  -5  16   14.20    0.70
  -1   5 -16    9.00    0.60
  -1   5 -16    8.40    0.50
   1  -5  16    7.80    0.60
   1  -5  16    9.00    0.60
  -2   5 -16   67.39    2.00
  -2   5 -16   67.49    2.10
   2  -5  16   65.79    2.00
   2  -5  16   65.09    2.00
   2   4 -16    0.70    0.40
   2   4 -16    1.60    0.40
  -2  -4  16    0.70    0.40
  -2  -4  16    1.10    0.40
   1   4 -16  138.49    3.90
   1   4 -16  136.39    3.80
  -1  -4  16  138.89    3.90
  -1  -4  16  141.99    3.90
   0   4 -16  243.58    6.70
   0   4 -16  246.58    6.70
   0  -4  16  246.18    6.60
   0  -4  16  247.88    6.70
  -1   4 -16  111.99    3.20
  -1   4 -16  113.89    3.20
   1  -4  16  115.39    3.30
   1  -4  16  114.99    3.30
  -2   4 -16   38.60    1.30
  -2   4 -16   37.90    1.30
   2  -4  16   38.60    1.30
   2  -4  16   38.70    1.30
   3   3 -16    1.80    0.40
   3   3 -16    1.40    0.40
  -3  -3  16    1.40    0.40
  -3  -3  16    1.50    0.40
   2   3 -16    9.30    0.60
   2   3 -16   10.20    0.60
  -2  -3  16    8.10    0.60
  -2  -3  16   10.80    0.60
   1   3 -16  400.46   10.70
   1   3 -16  401.46   10.70
  -1  -3  16  404.06   10.70
  -1  -3  16  399.36   10.70
   0   3 -16   -0.10    0.30
   0   3 -16    0.10    0.30
   0  -3  16    0.10    0.30
  -1   3 -16  369.56   10.00
  -1   3 -16  379.76   10.10
   1  -3  16  388.66   10.30
   1  -3  16  368.76    9.90
  -2   3 -16    2.50    0.40
   2  -3  16    3.10    0.40
   3   2 -16  103.09    3.00
   3   2 -16  101.39    3.00
  -3  -2  16  104.29    3.00
   2   2 -16   18.20    0.80
   2   2 -16   18.00    0.80
  -2  -2  16   17.30    0.80
  -2  -2  16   19.10    0.80
   1   2 -16  203.38    5.50
   1   2 -16  202.58    5.50
  -1  -2  16  197.18    5.40
  -1  -2  16  202.18    5.50
   0   2 -16   23.00    0.90
   0   2 -16   22.30    0.90
   0  -2  16   21.10    0.80
   0  -2  16   23.00    0.90
  -1   2 -16   17.80    0.80
  -1   2 -16   18.90    0.80
   1  -2  16   18.30    0.80
   1  -2  16   18.00    0.80
  -2   2 -16   89.39    2.60
  -2   2 -16   90.59    2.70
   2  -2  16   92.89    2.70
   2  -2  16   90.19    2.70
  -3   2 -16   59.09    1.90
  -3   2 -16   59.39    1.90
   3  -2  16   62.69    1.90
   4   1 -16    4.90    0.50
   4   1 -16    4.10    0.50
  -4  -1  16    3.80    0.50
  -4  -1  16    4.30    0.60
   3   1 -16    9.00    0.60
   3   1 -16   10.30    0.60
  -3  -1  16    9.80    0.60
  -3  -1  16   10.80    0.60
   2   1 -16  186.28    5.10
   2   1 -16  180.98    5.00
  -2  -1  16  181.48    5.00
  -2  -1  16  182.88    5.00
   1   1 -16   25.30    0.90
   1   1 -16   23.80    0.90
  -1  -1  16   23.40    0.90
  -1  -1  16   24.20    0.90
   0   1 -16  198.88    5.40
   0  -1  16  196.68    5.40
  -1   1 -16   42.80    1.40
  -1   1 -16   41.30    1.40
   1  -1  16   42.40    1.40
   1  -1  16   42.60    1.40
  -2   1 -16   50.99    1.60
   2  -1  16   53.19    1.60
  -3   1 -16  200.08    5.50
  -3   1 -16  195.28    5.50
   3  -1  16  200.78    5.50
   4   0 -16    6.80    0.50
  -4   0  16    5.60    0.60
   3   0 -16    7.00    0.50
   3   0 -16    7.70    0.50
  -3   0  16    7.40    0.50
  -3   0  16    7.20    0.60
   2   0 -16   62.89    1.90
   2   0 -16   59.69    1.80
  -2   0  16   62.69    1.90
  -2   0  16   62.99    1.90
   1   0 -16    6.30    0.40
   1   0 -16    5.40    0.50
  -1   0  16    6.20    0.50
  -1   0  16    7.10    0.50
   0   0 -16    0.20    0.30
   0   0 -16   -0.20    0.30
  -1   0 -16   26.60    1.00
  -1   0 -16   25.50    0.90
   1   0  16   25.90    1.00
   1   0  16   25.10    0.90
  -2   0 -16  458.45   12.30
   2   0  16  463.95   12.40
   2   0  16  450.25   12.00
   4  -1 -16  182.28    5.00
   4  -1 -16  173.28    4.90
  -4   1  16  170.48    4.80
  -4   1  16  175.88    4.90
   3  -1 -16    6.00    0.50
   3  -1 -16    5.80    0.50
  -3   1  16    6.10    0.50
  -3   1  16    5.70    0.50
   2  -1 -16    2.70    0.40
   2  -1 -16    3.00    0.40
  -2   1  16    2.70    0.40
  -2   1  16    2.70    0.40
   1  -1 -16    1.90    0.40
   1  -1 -16    1.40    0.30
  -1   1  16    1.80    0.40
  -1   1  16    1.80    0.30
   0  -1 -16   41.10    1.30
   0   1  16   42.10    1.40
  -1  -1 -16  254.67    6.90
   1   1  16  253.67    6.90
   2   1  16   46.60    1.60
   4  -2 -16   10.30    0.60
  -4   2  16   11.00    0.70
   3  -2 -16   33.20    1.10
   3  -2 -16   32.00    1.10
  -3   2  16   30.20    1.20
  -3   2  16   33.60    1.20
   2  -2 -16    0.20    0.30
   2  -2 -16    0.30    0.30
  -2   2  16    0.70    0.30
  -2   2  16    0.70    0.40
   1  -2 -16    1.00    0.30
   1  -2 -16    1.30    0.30
  -1   2  16    0.80    0.30
  -1   2  16    0.90    0.30
   0  -2 -16   36.60    1.20
   0  -2 -16   37.00    1.30
   0   2  16   35.80    1.20
   0   2  16   35.70    1.20
  -1  -2 -16  194.48    5.40
  -1  -2 -16  194.68    5.30
   1   2  16  197.78    5.40
   1   2  16  197.78    5.40
  -2  -2 -16   36.00    1.20
  -2  -2 -16   35.90    1.30
   2   2  16   36.00    1.30
   2   2  16   36.10    1.30
   4  -3 -16   15.30    0.70
   4  -3 -16   15.40    0.80
  -4   3  16   15.00    0.80
  -4   3  16   13.90    0.70
   3  -3 -16  135.39    3.80
   2  -3 -16   11.50    0.60
   2  -3 -16   12.10    0.60
  -2   3  16   10.60    0.60
  -2   3  16   11.50    0.60
   1  -3 -16   90.89    2.70
   1  -3 -16   90.79    2.60
  -1   3  16   96.19    2.70
  -1   3  16   90.29    2.70
   0  -3 -16   17.00    0.70
   0  -3 -16   16.20    0.70
   0   3  16   16.40    0.70
   0   3  16   16.40    0.80
  -1  -3 -16   58.49    1.80
  -1  -3 -16   58.59    1.80
   1   3  16   57.19    1.80
   1   3  16   57.09    1.80
   3  -4 -16   45.20    1.50
   3  -4 -16   48.40    1.50
  -3   4  16   49.10    1.60
  -3   4  16   46.60    1.60
   2  -4 -16    0.50    0.40
   2  -4 -16    0.40    0.30
  -2   4  16    0.40    0.40
  -2   4  16    0.00    0.40
   1  -4 -16   98.99    2.90
  -1   4  16   93.69    2.70
   0  -4 -16  204.88    5.70
   0  -4 -16  203.08    5.60
   0   4  16  212.98    5.80
   0   4  16  203.08    5.60
  -1  -4 -16    0.40    0.30
   1   4  16    0.40    0.40
   3  -5 -16    6.30    0.50
   3  -5 -16    6.90    0.50
  -3   5  16    6.50    0.60
  -3   5  16    6.10    0.50
   2  -5 -16    1.10    0.40
   2  -5 -16    1.00    0.30
  -2   5  16    1.70    0.40
  -2   5  16    1.30    0.40
   1  -5 -16    0.30    0.30
   1  -5 -16    0.20    0.30
  -1   5  16   -0.20    0.40
  -1   5  16    0.30    0.40
   0  -5 -16  126.79    3.60
   0  -5 -16  127.39    3.60
   0   5  16  131.09    3.70
   0   5  16  124.79    3.60
   1   5 -17   23.20    1.00
   1   5 -17   22.30    0.90
  -1  -5  17   22.70    1.00
  -1  -5  17   23.50    0.90
   0   5 -17    3.90    0.40
   0   5 -17    3.70    0.50
   0  -5  17    3.30    0.50
   0  -5  17    4.10    0.50
  -1   5 -17   25.00    1.00
  -1   5 -17   23.80    1.00
   1  -5  17   24.50    1.00
   1  -5  17   24.60    1.00
   2   4 -17    3.60    0.50
   2   4 -17    3.40    0.40
  -2  -4  17    2.50    0.50
  -2  -4  17    3.30    0.40
   1   4 -17  108.59    3.20
   1   4 -17  113.89    3.20
  -1  -4  17  110.79    3.20
  -1  -4  17  109.39    3.10
   0   4 -17    9.60    0.60
   0  -4  17    9.10    0.70
  -1   4 -17  126.29    3.60
   1  -4  17  130.49    3.70
   2   3 -17    8.90    0.60
   2   3 -17    9.00    0.60
  -2  -3  17   10.10    0.60
  -2  -3  17   10.30    0.60
   1   3 -17   17.10    0.70
   1   3 -17   17.20    0.80
  -1  -3  17   15.80    0.80
  -1  -3  17   17.50    0.70
   0   3 -17    0.30    0.30
   0   3 -17    0.40    0.30
  -1   3 -17   24.30    0.90
  -1   3 -17   25.20    1.00
   1  -3  17   24.30    0.90
   1  -3  17   24.10    1.00
  -2   3 -17   61.59    1.90
  -2   3 -17   60.49    1.90
   2  -3  17   59.69    1.80
   2  -3  17   59.89    1.90
   3   2 -17   95.39    2.90
  -3  -2  17   98.59    2.90
  -3  -2  17  106.69    3.10
   2   2 -17   46.00    1.50
  -2  -2  17   49.30    1.60
   1   2 -17  118.79    3.40
   1   2 -17  120.59    3.40
  -1  -2  17  123.19    3.50
  -1  -2  17  120.79    3.50
   0   2 -17  183.98    5.00
   0   2 -17  182.58    5.00
   0  -2  17  183.38    5.20
   0  -2  17  176.78    4.90
  -1   2 -17    0.90    0.30
  -1   2 -17    0.80    0.30
   1  -2  17    0.80    0.40
   1  -2  17    0.30    0.30
   2  -2  17  364.56    9.80
   2  -2  17  371.06   10.00
   3   1 -17    7.10    0.50
   3   1 -17    7.00    0.50
  -3  -1  17    5.90    0.60
  -3  -1  17    6.50    0.50
   2   1 -17  211.18    5.80
  -2  -1  17  201.78    5.50
   1   1 -17   20.80    0.80
   1   1 -17   20.50    0.80
  -1  -1  17   19.40    0.90
  -1  -1  17   19.70    0.80
   0   1 -17  115.49    3.30
   0   1 -17  119.59    3.30
   0  -1  17  116.59    3.30
   0  -1  17  114.49    3.30
  -1   1 -17   19.70    0.80
  -1   1 -17   19.10    0.80
   1  -1  17   19.20    0.80
   1  -1  17   20.60    0.80
  -2   1 -17  112.09    3.20
  -2   1 -17  113.09    3.30
   2  -1  17  112.29    3.20
   2  -1  17  109.79    3.20
   3   0 -17   50.39    1.60
   3   0 -17   48.10    1.60
  -3   0  17   49.30    1.60
  -3   0  17   48.20    1.60
   2   0 -17   13.00    0.70
  -2   0  17    9.50    0.70
  -2   0  17   12.30    0.60
   1   0 -17    6.10    0.50
   1   0 -17    6.40    0.50
  -1   0  17    5.80    0.50
  -1   0  17    6.10    0.50
   0   0 -17  321.77    8.60
   0   0 -17  318.37    8.50
   0   0  17  324.37    8.70
   0   0  17  317.67    8.60
  -1   0 -17    0.30    0.30
  -1   0 -17    0.50    0.30
   1   0  17    0.60    0.30
   1   0  17    1.00    0.40
  -2   0 -17    4.80    0.50
  -2   0 -17    3.80    0.40
   2   0  17    3.90    0.50
   2   0  17    4.50    0.50
   3  -1 -17    1.90    0.40
   3  -1 -17    1.20    0.40
  -3   1  17    1.00    0.40
  -3   1  17    1.60    0.40
   2  -1 -17  116.59    3.30
  -2   1  17  113.89    3.20
   1  -1 -17  130.69    3.70
   1  -1 -17  136.99    3.80
  -1   1  17  132.89    3.80
  -1   1  17  132.79    3.70
   0  -1 -17   11.00    0.60
   0  -1 -17   12.10    0.60
   0   1  17   11.20    0.60
   0   1  17   11.10    0.60
  -1  -1 -17  401.16   10.80
  -1  -1 -17  397.36   10.60
   1   1  17  403.16   10.80
   1   1  17  412.46   11.00
   3  -2 -17   18.50    0.80
   3  -2 -17   21.10    0.90
   2  -2 -17  495.05   13.10
   2  -2 -17  477.85   12.80
  -2   2  17  494.05   13.10
  -2   2  17  503.95   13.40
   1  -2 -17   33.70    1.20
   1  -2 -17   32.70    1.10
  -1   2  17   30.90    1.20
  -1   2  17   34.40    1.20
   0  -2 -17    1.20    0.30
   0  -2 -17    1.40    0.40
   0   2  17    1.30    0.40
   0   2  17    1.90    0.40
  -1  -2 -17   61.49    1.90
  -1  -2 -17   62.69    1.90
   1   2  17   61.09    1.90
   1   2  17   60.89    1.90
   3  -3 -17    0.30    0.30
   3  -3 -17    0.00    0.40
  -3   3  17    0.50    0.40
  -3   3  17    0.10    0.40
   2  -3 -17  387.36   10.30
   2  -3 -17  378.16   10.20
  -2   3  17  383.26   10.30
  -2   3  17  387.16   10.40
   1  -3 -17  139.79    4.00
   1  -3 -17  140.09    3.90
  -1   3  17  143.39    4.00
  -1   3  17  133.49    3.80
   0  -3 -17   22.40    0.90
   0  -3 -17   22.10    0.90
   0   3  17   22.40    0.90
   0   3  17   21.50    0.90
  -1  -3 -17    9.90    0.60
  -1  -3 -17   11.00    0.70
   1   3  17   10.20    0.60
   1   3  17    9.40    0.60
   3  -4 -17    3.50    0.50
   3  -4 -17    4.20    0.50
  -3   4  17    3.40    0.50
  -3   4  17    2.90    0.50
   2  -4 -17    0.50    0.30
   2  -4 -17    0.70    0.40
  -2   4  17    0.30    0.40
  -2   4  17    0.50    0.40
   1  -4 -17   -0.10    0.40
   1  -4 -17    0.00    0.30
  -1   4  17    0.10    0.40
  -1   4  17    0.10    0.30
   0  -4 -17   64.99    2.00
   0  -4 -17   61.29    2.00
   0   4  17   63.89    2.00
   0   4  17   63.79    2.00
   0   4 -18    3.80    0.50
   0   4 -18    3.50    0.50
   0  -4  18    3.10    0.60
   0  -4  18    4.00    0.50
   1   3 -18   28.00    1.10
   1   3 -18   27.60    1.00
  -1  -3  18   27.60    1.00
  -1  -3  18   28.90    1.10
   0   3 -18    5.30    0.50
   0   3 -18    5.60    0.50
   0  -3  18    4.60    0.50
   0  -3  18    4.80    0.50
  -1   3 -18  171.78    4.70
  -1   3 -18  166.18    4.70
   1  -3  18  166.58    4.60
   1  -3  18  170.08    4.80
   2   2 -18    0.60    0.40
   2   2 -18    0.70    0.40
  -2  -2  18    0.90    0.40
  -2  -2  18    1.60    0.40
   1   2 -18   52.79    1.70
   1   2 -18   52.39    1.70
  -1  -2  18   53.89    1.70
  -1  -2  18   50.09    1.60
   0   2 -18   21.20    0.90
   0  -2  18   20.20    0.90
  -1   2 -18   13.10    0.70
  -1   2 -18   12.20    0.70
   1  -2  18   13.40    0.70
   1  -2  18   12.60    0.70
   2   1 -18    0.70    0.40
   2   1 -18    0.90    0.40
  -2  -1  18    0.60    0.40
  -2  -1  18    0.70    0.40
   1   1 -18   43.80    1.40
   1   1 -18   40.40    1.40
  -1  -1  18   40.10    1.40
  -1  -1  18   41.00    1.40
   0   1 -18    0.50    0.30
   0   1 -18    0.40    0.40
   0  -1  18    0.50    0.40
   0  -1  18    0.50    0.40
  -1   1 -18    6.50    0.50
   1  -1  18    5.80    0.50
   2   0 -18    7.40    0.50
   2   0 -18    6.80    0.50
  -2   0  18    6.40    0.50
  -2   0  18    6.90    0.60
   1   0 -18   83.79    2.40
  -1   0  18   78.69    2.40
   0   0 -18   68.19    2.10
   0   0 -18   66.79    2.00
   0   0  18   69.59    2.10
   0   0  18   64.29    2.00
  -1   0 -18   20.50    0.90
   1   0  18   18.30    0.90
   1   0  18   19.60    0.90
   2  -1 -18  109.69    3.20
   2  -1 -18  110.99    3.20
  -2   1  18  112.79    3.20
  -2   1  18  111.09    3.20
   1  -1 -18   16.60    0.70
   1  -1 -18   16.50    0.80
  -1   1  18   16.90    0.80
  -1   1  18   16.00    0.80
   0  -1 -18    2.70    0.40
   0   1  18    2.90    0.50
  -1  -1 -18    8.40    0.70
  -1  -1 -18    7.90    0.60
   1   1  18    9.10    0.60
   2  -2 -18  158.88    4.40
   2  -2 -18  155.48    4.30
  -2   2  18  155.88    4.40
  -2   2  18  160.88    4.40
   1  -2 -18   22.80    0.90
   1  -2 -18   22.50    0.90
  -1   2  18   22.90    0.90
  -1   2  18   21.40    1.00
   0  -2 -18   98.19    2.90
   0  -2 -18   97.09    2.80
   0   2  18  101.79    3.00
   0   2  18   97.69    2.90
   2  -3 -18    6.40    0.60
   2  -3 -18    6.20    0.50
  -2   3  18    6.20    0.60
  -2   3  18    6.20    0.50
  -1   3  18   18.30    0.80
  -1   3  18   18.70    0.90
   1   0 -19  122.09    3.50
   1   0 -19  122.69    3.50
  -1   0  19  120.69    3.50
  -1   0  19  115.39    3.40
   0   0   0    0.00    0.00
_computing_structure_solution     'SHELXT 2014/5 (Sheldrick, 2014)'
;
_shelx_hkl_checksum     53273
_shelx_res_file
;
TITL 13323_001sad in P-1
    13323_001sad_a.res
    created by SHELXL-2018/3 at 17:14:58 on 09-Dec-2020
CELL  0.61990   4.7297   7.8993  13.0443   91.566   96.510  104.793
ZERR     2.00   0.0010   0.0016   0.0026    0.030    0.030    0.030
LATT   1
SFAC  C    H    N    O    F    CL
DISP $C  0.00221  0.00124  8.74712
DISP $H -0.00002  0.00000  0.66397
DISP $N  0.00456  0.00252 14.27615
DISP $O  0.00811  0.00460 22.85586
DISP $F  0.01313  0.00779 35.47690
DISP $Cl  0.12089  0.12244 449.87802
UNIT  16 6 2 8 6 2
MERG   2
FMAP   2
PLAN   20
OMIT  -1   1   3
OMIT  -1   1   2
OMIT  -2   1   4
SIZE     0.036   0.201   0.329
ACTA
BOND   $H
CONF
MPLA C1 C2 C3 C4 C5 C6
MPLA O1 C7 O2
MPLA C1 C2 C3 C4 C5 C6
MPLA O3 N1 O4
EQIV $1 -x+2, -y+1, -z+1
HTAB O1 O2_$1
EQIV $2 -x+1, -y+2, -z
HTAB C4 F3_$2
EQIV $3 x-1, y-1, z
HTAB C6 O3_$3
HTAB C6 O4_$3
L.S.  10
TEMP  -173.00
WGHT    0.044600    0.268100
FVAR       1.19454
C1    1    0.826675    0.791639    0.329840    11.00000    0.01103    0.00326 =
         0.01077    0.00194    0.00067    0.00048
C2    1    0.989656    0.966488    0.325596    11.00000    0.01057    0.00327 =
         0.01060    0.00031    0.00015   -0.00075
C3    1    0.897902    1.064897    0.247631    11.00000    0.01331    0.00164 =
         0.01223    0.00149    0.00138   -0.00085
C4    1    0.660315    0.998958    0.173577    11.00000    0.01491    0.00521 =
         0.01139    0.00199    0.00030    0.00069
AFIX  43
H4    2    0.604630    1.069994    0.121438    11.00000   -1.20000
AFIX   0
C5    1    0.504477    0.824659    0.177705    11.00000    0.01141    0.00531 =
         0.01032    0.00036   -0.00083   -0.00055
C6    1    0.584497    0.722968    0.255540    11.00000    0.01248    0.00373 =
         0.01239    0.00147    0.00038   -0.00048
AFIX  43
H6    2    0.472768    0.605062    0.258199    11.00000   -1.20000
AFIX   0
C7    1    0.909199    0.672134    0.408921    11.00000    0.01241    0.00362 =
         0.01197    0.00178    0.00162    0.00137
C8    1    0.260566    0.744555    0.092932    11.00000    0.01534    0.00898 =
         0.01258    0.00039   -0.00173    0.00016
N1    3    1.064627    1.248877    0.242491    11.00000    0.01734    0.00341 =
         0.01418    0.00234   -0.00032   -0.00075
O1    4    0.684114    0.539058    0.420444    11.00000    0.01170    0.00757 =
         0.01947    0.00839    0.00118    0.00003
H1    2    0.742623    0.468819    0.461755    11.00000    0.03699
O2    4    1.156063    0.694648    0.454663    11.00000    0.01402    0.00653 =
         0.01913    0.00452   -0.00224    0.00046
O3    4    0.998641    1.358823    0.294458    11.00000    0.05427    0.00526 =
         0.04108   -0.00275    0.02507    0.00093
O4    4    1.257617    1.278658    0.186308    11.00000    0.03092    0.01036 =
         0.04774    0.00517    0.02248   -0.00200
F1    5    0.125400    0.863690    0.054230    11.00000    0.02281    0.01622 =
         0.02321    0.00297   -0.00949    0.00543
F2    5    0.053106    0.615468    0.124355    11.00000    0.01965    0.01794 =
         0.02471    0.00673   -0.00652   -0.00997
F3    5    0.363464    0.680127    0.013153    11.00000    0.02675    0.03198 =
         0.01867   -0.01370   -0.00281    0.00787
CL1   6    1.291870    1.067186    0.411570    11.00000    0.01275    0.00512 =
         0.01442    0.00074   -0.00296   -0.00170
HKLF 4
REM  13323_001sad in P-1
REM wR2 = 0.0815, GooF = S = 1.053, Restrained GooF = 1.053 for all data
REM R1 = 0.0300 for 2766 Fo > 4sig(Fo) and 0.0304 for all 2834 data
REM 158 parameters refined using 0 restraints
END
WGHT      0.0446      0.2681
REM Highest difference peak  0.637,  deepest hole -0.427,  1-sigma level  0.071
Q1    1   0.3824  0.7866  0.1395  11.00000  0.05    0.64
Q2    1   0.9423  1.0147  0.2810  11.00000  0.05    0.54
Q3    1   0.5884  0.9084  0.1754  11.00000  0.05    0.53
Q4    1   0.9119  0.8795  0.3257  11.00000  0.05    0.51
Q5    1   0.5526  0.7755  0.2192  11.00000  0.05    0.48
Q6    1   0.8711  0.7329  0.3653  11.00000  0.05    0.48
Q7    1   0.7055  0.7631  0.2910  11.00000  0.05    0.48
Q8    1   0.7750  1.0271  0.2116  11.00000  0.05    0.48
Q9    1   0.3578  0.6062  0.0427  11.00000  0.05    0.40
Q10   1   0.1496  0.5763  0.1039  11.00000  0.05    0.34
Q11   1   0.9702  1.1443  0.2454  11.00000  0.05    0.28
Q12   1   1.1315  1.0129  0.3627  11.00000  0.05    0.27
Q13   1   1.3132  1.1217  0.3617  11.00000  0.05    0.27
Q14   1   1.2758  1.0417  0.4739  11.00000  0.05    0.25
Q15   1   1.2019  0.6395  0.5015  11.00000  0.05    0.23
Q16   1   0.9013  1.3526  0.2499  11.00000  0.05    0.23
Q17   1   0.7954  0.6034  0.4096  11.00000  0.05    0.22
Q18   1   0.0829  0.6811  0.1165  11.00000  0.05    0.21
Q19   1   1.2531  1.2798  0.2342  11.00000  0.05    0.21
Q20   1   1.4166  1.1293  0.4457  11.00000  0.05    0.17
;
_shelx_res_checksum     98321
data_2
_audit_creation_method     'SHELXL-2018/3'
_chemical_name_systematic
;
2-Chloro-3-nitro-5-(trifluoromethyl)benzamide
;
_chemical_name_common     ?
_chemical_formula_moiety     'C8 H4 Cl F3 N2 O3'
_chemical_formula_sum     'C8 H4 Cl F3 N2 O3'
_chemical_formula_iupac     'C8 H4 Cl F3 N2 O3'
_chemical_formula_weight     268.58
_chemical_melting_point     ?
_space_group_crystal_system     monoclinic
_space_group_name_H-M_alt     'P 21/c'
_space_group_name_Hall     '-P 2ybc'
loop_
    _space_group_symop_operation_xyz
    'x, y, z'
    '-x, y+1/2, -z+1/2'
    '-x, -y, -z'
    'x, -y-1/2, z-1/2'
_cell_length_a     8.3012(12)
_cell_length_b     28.230(4)
_cell_length_c     9.1522(14)
_cell_angle_alpha     90
_cell_angle_beta     110.424(3)
_cell_angle_gamma     90
_cell_volume     2009.9(5)
_cell_formula_units_Z     8
_cell_measurement_reflns_used     8332
_cell_measurement_theta_min     2.7159
_cell_measurement_theta_max     31.9594
_cell_measurement_temperature     100(2)
_exptl_crystal_description     prism
_exptl_crystal_colour     colourless
_exptl_crystal_size_max     0.046
_exptl_crystal_size_mid     0.016
_exptl_crystal_size_min     0.011
_exptl_crystal_density_diffrn     1.775
_exptl_crystal_density_meas     ?
_exptl_crystal_density_method     ?
_exptl_crystal_F_000     1072
loop_
    _exptl_crystal_face_index_h
    _exptl_crystal_face_index_k
    _exptl_crystal_face_index_l
    _exptl_crystal_face_perp_dist
    0.00 -1.00 0.00 0.0070
    0.00 1.00 0.00 0.0030
    1.00 0.00 -1.00 0.0050
    -1.00 0.00 -1.00 0.0120
    1.00 0.00 1.00 0.0220
    -1.00 0.00 1.00 0.0050
_exptl_absorpt_coefficient_mu     0.423
_exptl_absorpt_correction_type     gaussian
_exptl_absorpt_process_details
;
(SADABS; Bruker, 2012)
;
_exptl_absorpt_correction_T_min     0.98906
_exptl_absorpt_correction_T_max     0.99614
_diffrn_ambient_temperature     100(2)
_diffrn_source     'microfocus X-ray tube'
_diffrn_radiation_type     MoK\a
_diffrn_radiation_wavelength     0.71073
_diffrn_radiation_monochromator     'Incoatec Helios mirrors'
_diffrn_measurement_device_type     'Bruker Kappa Mach3 APEXII'
_diffrn_measurement_method     '\f- and \w-scans'
_diffrn_detector_area_resol_mean     66.67
_diffrn_reflns_number     64252
_diffrn_reflns_av_R_equivalents     0.0795
_diffrn_reflns_av_unetI/netI     0.0538
_diffrn_reflns_theta_min     1.443
_diffrn_reflns_theta_max     34.311
_diffrn_reflns_theta_full     25.242
_diffrn_measured_fraction_theta_max     0.990
_diffrn_measured_fraction_theta_full     1.000
_diffrn_reflns_limit_h_min     -13
_diffrn_reflns_limit_h_max     13
_diffrn_reflns_limit_k_min     -44
_diffrn_reflns_limit_k_max     43
_diffrn_reflns_limit_l_min     -14
_diffrn_reflns_limit_l_max     14
_refine_special_details     ?
_reflns_number_total     8316
_reflns_number_gt     5593
_reflns_threshold_expression     'I > 2\s(I)'
_refine_ls_structure_factor_coef     Fsqd
_refine_ls_matrix_type     full
_refine_ls_R_factor_all     0.0971
_refine_ls_R_factor_gt     0.0559
_refine_ls_wR_factor_gt     0.1188
_refine_ls_wR_factor_ref     0.1357
_refine_ls_goodness_of_fit_ref     1.042
_refine_ls_restrained_S_all     1.054
_refine_ls_number_reflns     8316
_refine_ls_number_parameters     329
_refine_ls_number_restraints     121
_refine_ls_hydrogen_treatment     mixed
_refine_ls_weighting_scheme     calc
_refine_ls_weighting_details
              'w=1/[\s^2^(Fo^2^)+(0.0470P)^2^+2.2564P] where P=(Fo^2^+2Fc^2^)/3'
_atom_sites_solution_hydrogens     mixed
_atom_sites_solution_primary     dual
_atom_sites_solution_secondary     difmap
_refine_ls_shift/su_max     0.000
_refine_ls_shift/su_mean     0.000
_refine_diff_density_max     0.791
_refine_diff_density_min     -0.592
_refine_ls_extinction_method     none
_refine_ls_extinction_coef     .
loop_
    _atom_type_symbol
    _atom_type_description
    _atom_type_scat_dispersion_real
    _atom_type_scat_dispersion_imag
    _atom_type_scat_source
    'C' 'C' 0.0033 0.0016
                         'International Tables Vol C Tables 4.2.6.8 and 6.1.1.4'
    'H' 'H' 0.0000 0.0000
                         'International Tables Vol C Tables 4.2.6.8 and 6.1.1.4'
    'N' 'N' 0.0061 0.0033
                         'International Tables Vol C Tables 4.2.6.8 and 6.1.1.4'
    'O' 'O' 0.0106 0.0060
                         'International Tables Vol C Tables 4.2.6.8 and 6.1.1.4'
    'F' 'F' 0.0171 0.0103
                         'International Tables Vol C Tables 4.2.6.8 and 6.1.1.4'
    'Cl' 'Cl' 0.1484 0.1585
                         'International Tables Vol C Tables 4.2.6.8 and 6.1.1.4'
_computing_data_collection
;
APEX3 (Bruker, 2017)
;
_computing_cell_refinement
;
SAINT (Bruker, 2004)
;
_computing_data_reduction
;
SAINT (Bruker, 2004)
;
_computing_structure_solution
;
SHELXT (Sheldrick, 2015a)
;
_computing_structure_refinement
;
SHELXL (Sheldrick, 2015b)
;
_computing_molecular_graphics
;
DIAMOND (Brandenburg, 2018)
;
_computing_publication_material
;
enCIFer (Allen <i>et al.</i>,  2004) and publCIF (Westrip, 2010)
;
loop_
    _atom_site_type_symbol
    _atom_site_label
    _atom_site_fract_x
    _atom_site_fract_y
    _atom_site_fract_z
    _atom_site_U_iso_or_equiv
    _atom_site_adp_type
    _atom_site_calc_flag
    _atom_site_occupancy
    _atom_site_disorder_assembly
    _atom_site_disorder_group
    C C1_1 0.6080(2) 0.40838(6) 0.4317(2) 0.0121(3) Uani d 1 . .
    C C2_1 0.4418(2) 0.41062(6) 0.4365(2) 0.0132(3) Uani d 1 . .
    C C3_1 0.3904(2) 0.37581(7) 0.5183(2) 0.0143(3) Uani d 1 . .
    C C4_1 0.4966(2) 0.33920(7) 0.5936(2) 0.0142(3) Uani d 1 . .
    H H4_1 0.459003 0.316214 0.650464 0.017 Uiso calc 1 . .
    C C5_1 0.6590(2) 0.33663(6) 0.5847(2) 0.0125(3) Uani d 1 . .
    C C6_1 0.7155(2) 0.37105(6) 0.5056(2) 0.0121(3) Uani d 1 . .
    H H6_1 0.828258 0.369169 0.501743 0.015 Uiso calc 1 . .
    C C7_1 0.6725(2) 0.44400(6) 0.3435(2) 0.0132(3) Uani d 1 . .
    C C8_1 0.7697(2) 0.29469(7) 0.6533(2) 0.0164(3) Uani d 1 . .
    N N1_1 0.82735(19) 0.46157(6) 0.41884(19) 0.0161(3) Uani d 1 . .
    H H1A_1 0.872(3) 0.4820(8) 0.370(3) 0.019 Uiso d 1 . .
    H H1B_1 0.882(3) 0.4553(9) 0.519(2) 0.019 Uiso d 1 . .
    N N2_1 0.2167(2) 0.37541(6) 0.5271(2) 0.0188(3) Uani d 1 . .
    O O1_1 0.58652(17) 0.45467(5) 0.20742(16) 0.0211(3) Uani d 1 . .
    O O2_1 0.09471(19) 0.38169(7) 0.4067(2) 0.0343(4) Uani d 1 . .
    O O3_1 0.2059(2) 0.36737(6) 0.6541(2) 0.0299(4) Uani d 1 . .
    F F1_1 0.74246(19) 0.25946(5) 0.55044(16) 0.0323(3) Uani d 1 . .
    F F2_1 0.93677(16) 0.30500(5) 0.70284(18) 0.0316(3) Uani d 1 . .
    F F3_1 0.73792(18) 0.27697(5) 0.77582(15) 0.0276(3) Uani d 1 . .
    Cl Cl1_1 0.30947(6) 0.45781(2) 0.35459(6) 0.02245(11) Uani d 1 . .
    C C1_2 0.9002(2) 0.59541(6) 0.0619(2) 0.0114(3) Uani d 1 . .
    C C2_2 1.0602(2) 0.59679(6) 0.0421(2) 0.0129(3) Uani d 1 . .
    C C3_2 1.0995(2) 0.63574(7) -0.0321(2) 0.0138(3) Uani d 1 . .
    C C4_2 0.9863(2) 0.67303(7) -0.0875(2) 0.0155(3) Uani d 1 . .
    H H4_2 1.014872 0.698891 -0.140342 0.019 Uiso calc 1 . .
    C C5_2 0.8306(2) 0.67163(7) -0.0641(2) 0.0152(3) Uani d 1 . .
    C C6_2 0.7871(2) 0.63314(6) 0.0082(2) 0.0133(3) Uani d 1 . .
    H H6_2 0.678569 0.632474 0.021372 0.016 Uiso calc 1 . .
    C C7_2 0.8488(2) 0.55491(6) 0.1431(2) 0.0123(3) Uani d 1 . .
    C C8_2 0.7080(3) 0.71245(8) -0.1177(3) 0.0236(4) Uani d 1 . .
    N N1_2 0.68823(19) 0.54002(6) 0.07712(18) 0.0151(3) Uani d 1 . .
    H H1A_2 0.655(3) 0.5167(7) 0.121(3) 0.018 Uiso d 1 . .
    H H1B_2 0.620(3) 0.5499(8) -0.015(2) 0.018 Uiso d 1 . .
    N N2_2 1.2661(2) 0.63984(6) -0.05424(19) 0.0168(3) Uani d 1 . .
    O O1_2 0.95089(17) 0.53776(5) 0.26449(16) 0.0190(3) Uani d 1 . .
    O O2_2 1.39629(17) 0.63141(6) 0.05787(18) 0.0252(3) Uani d 1 . .
    O O3_2 1.26362(19) 0.65271(6) -0.18276(18) 0.0250(3) Uani d 1 . .
    F F1_2 0.7834(3) 0.75213(7) -0.1279(4) 0.0713(10) Uani d 0.876(3) A 1
    F F2_2 0.6181(3) 0.72010(7) -0.0243(2) 0.0392(5) Uani d 0.876(3) A 1
    F F3_2 0.5873(3) 0.70422(8) -0.2565(2) 0.0544(7) Uani d 0.876(3) A 1
    F F1'_2 0.5683(15) 0.7094(5) -0.100(2) 0.0713(10) Uani d 0.124(3) A 2
    F F2'_2 0.6950(18) 0.7262(5) -0.2565(12) 0.0392(5) Uani d 0.124(3) A 2
    F F3'_2 0.7907(17) 0.7497(4) -0.0237(15) 0.0544(7) Uani d 0.124(3) A 2
    Cl Cl1_2 1.19856(6) 0.54955(2) 0.09572(7) 0.02395(11) Uani d 1 . .
loop_
    _atom_site_aniso_label
    _atom_site_aniso_U_11
    _atom_site_aniso_U_22
    _atom_site_aniso_U_33
    _atom_site_aniso_U_12
    _atom_site_aniso_U_13
    _atom_site_aniso_U_23
    C1_1 0.0101(7) 0.0156(8) 0.0101(7) -0.0009(6) 0.0028(6) 0.0013(6)
    C2_1 0.0106(7) 0.0147(8) 0.0129(8) 0.0023(6) 0.0025(6) 0.0004(6)
    C3_1 0.0098(7) 0.0192(9) 0.0149(8) -0.0008(6) 0.0056(6) -0.0029(6)
    C4_1 0.0145(7) 0.0159(8) 0.0136(8) -0.0029(6) 0.0067(6) -0.0001(6)
    C5_1 0.0125(7) 0.0144(8) 0.0112(7) 0.0003(6) 0.0047(6) 0.0006(6)
    C6_1 0.0096(6) 0.0169(8) 0.0100(7) -0.0002(6) 0.0036(5) 0.0014(6)
    C7_1 0.0114(7) 0.0148(8) 0.0117(7) -0.0008(6) 0.0021(6) 0.0018(6)
    C8_1 0.0180(8) 0.0172(9) 0.0132(8) 0.0019(6) 0.0044(6) 0.0027(6)
    N1_1 0.0121(6) 0.0217(8) 0.0110(7) -0.0047(6) -0.0002(5) 0.0043(6)
    N2_1 0.0125(7) 0.0239(8) 0.0230(8) -0.0019(6) 0.0098(6) -0.0043(7)
    O1_1 0.0169(6) 0.0276(8) 0.0127(6) -0.0077(5) -0.0025(5) 0.0069(5)
    O2_1 0.0109(6) 0.0605(12) 0.0298(9) -0.0005(7) 0.0050(6) -0.0026(8)
    O3_1 0.0263(8) 0.0415(10) 0.0304(9) -0.0029(7) 0.0205(7) -0.0020(7)
    F1_1 0.0434(8) 0.0258(7) 0.0223(7) 0.0154(6) 0.0047(6) -0.0048(5)
    F2_1 0.0139(5) 0.0323(7) 0.0436(8) 0.0049(5) 0.0037(5) 0.0153(6)
    F3_1 0.0354(7) 0.0270(7) 0.0234(6) 0.0068(5) 0.0142(6) 0.0130(5)
    Cl1_1 0.0176(2) 0.0227(2) 0.0252(2) 0.00890(17) 0.00511(17) 0.00489(19)
    C1_2 0.0086(6) 0.0147(8) 0.0101(7) -0.0017(5) 0.0024(5) -0.0005(6)
    C2_2 0.0095(7) 0.0151(8) 0.0134(7) 0.0007(6) 0.0031(6) -0.0004(6)
    C3_2 0.0089(7) 0.0192(8) 0.0136(8) -0.0023(6) 0.0045(6) -0.0019(6)
    C4_2 0.0146(7) 0.0167(8) 0.0151(8) -0.0037(6) 0.0048(6) 0.0016(6)
    C5_2 0.0109(7) 0.0162(8) 0.0168(8) 0.0001(6) 0.0029(6) 0.0019(7)
    C6_2 0.0083(6) 0.0159(8) 0.0146(8) -0.0003(6) 0.0026(6) 0.0005(6)
    C7_2 0.0102(7) 0.0146(8) 0.0107(7) -0.0016(6) 0.0019(6) 0.0011(6)
    C8_2 0.0194(9) 0.0207(10) 0.0305(11) 0.0040(7) 0.0086(8) 0.0068(8)
    N1_2 0.0116(6) 0.0181(8) 0.0125(7) -0.0037(5) 0.0002(5) 0.0045(6)
    N2_2 0.0142(7) 0.0198(8) 0.0191(8) -0.0033(6) 0.0093(6) -0.0028(6)
    O1_2 0.0141(6) 0.0241(7) 0.0133(6) -0.0044(5) -0.0021(5) 0.0067(5)
    O2_2 0.0105(6) 0.0394(9) 0.0249(8) -0.0017(6) 0.0051(5) -0.0017(7)
    O3_2 0.0236(7) 0.0350(9) 0.0215(7) -0.0059(6) 0.0143(6) 0.0006(6)
    F1_2 0.0288(9) 0.0234(9) 0.168(3) 0.0095(7) 0.0429(14) 0.0400(13)
    F2_2 0.0442(10) 0.0398(11) 0.0407(10) 0.0245(8) 0.0235(9) 0.0100(8)
    F3_2 0.0489(13) 0.0597(14) 0.0341(10) 0.0336(11) -0.0113(8) -0.0033(9)
    F1'_2 0.0288(9) 0.0234(9) 0.168(3) 0.0095(7) 0.0429(14) 0.0400(13)
    F2'_2 0.0442(10) 0.0398(11) 0.0407(10) 0.0245(8) 0.0235(9) 0.0100(8)
    F3'_2 0.0489(13) 0.0597(14) 0.0341(10) 0.0336(11) -0.0113(8) -0.0033(9)
    Cl1_2 0.0173(2) 0.0205(2) 0.0365(3) 0.00767(17) 0.01266(19) 0.0078(2)
_geom_special_details
;
 All esds (except the esd in the dihedral angle between two l.s. planes)
 are estimated using the full covariance matrix.  The cell esds are taken
 into account individually in the estimation of esds in distances, angles
 and torsion angles; correlations between esds in cell parameters are only
 used when they are defined by crystal symmetry.  An approximate (isotropic)
 treatment of cell esds is used for estimating esds involving l.s. planes.
;
loop_
    _geom_bond_atom_site_label_1
    _geom_bond_atom_site_label_2
    _geom_bond_site_symmetry_2
    _geom_bond_distance
    _geom_bond_publ_flag
    C1_1 C6_1 . 1.394(2) ?
    C1_1 C2_1 . 1.397(2) ?
    C1_1 C7_1 . 1.500(2) ?
    C2_1 C3_1 . 1.390(3) ?
    C2_1 Cl1_1 . 1.7229(18) ?
    C3_1 C4_1 . 1.377(3) ?
    C3_1 N2_1 . 1.471(2) ?
    C4_1 C5_1 . 1.381(2) ?
    C4_1 H4_1 . 0.9500 ?
    C5_1 C6_1 . 1.388(2) ?
    C5_1 C8_1 . 1.496(3) ?
    C6_1 H6_1 . 0.9500 ?
    C7_1 O1_1 . 1.237(2) ?
    C7_1 N1_1 . 1.325(2) ?
    C8_1 F2_1 . 1.332(2) ?
    C8_1 F1_1 . 1.333(2) ?
    C8_1 F3_1 . 1.336(2) ?
    N1_1 H1A_1 . 0.887(16) ?
    N1_1 H1B_1 . 0.886(16) ?
    N2_1 O3_1 . 1.218(2) ?
    N2_1 O2_1 . 1.222(2) ?
    C1_2 C6_2 . 1.391(2) ?
    C1_2 C2_2 . 1.402(2) ?
    C1_2 C7_2 . 1.505(2) ?
    C2_2 C3_2 . 1.390(3) ?
    C2_2 Cl1_2 . 1.7163(18) ?
    C3_2 C4_2 . 1.384(3) ?
    C3_2 N2_2 . 1.470(2) ?
    C4_2 C5_2 . 1.383(2) ?
    C4_2 H4_2 . 0.9500 ?
    C5_2 C6_2 . 1.384(3) ?
    C5_2 C8_2 . 1.502(3) ?
    C6_2 H6_2 . 0.9500 ?
    C7_2 O1_2 . 1.236(2) ?
    C7_2 N1_2 . 1.325(2) ?
    C8_2 F1'_2 . 1.227(9) ?
    C8_2 F2'_2 . 1.297(9) ?
    C8_2 F1_2 . 1.302(3) ?
    C8_2 F2_2 . 1.334(3) ?
    C8_2 F3_2 . 1.335(3) ?
    C8_2 F3'_2 . 1.381(10) ?
    N1_2 H1A_2 . 0.863(16) ?
    N1_2 H1B_2 . 0.884(16) ?
    N2_2 O3_2 . 1.224(2) ?
    N2_2 O2_2 . 1.226(2) ?
loop_
    _geom_angle_atom_site_label_1
    _geom_angle_atom_site_label_2
    _geom_angle_atom_site_label_3
    _geom_angle_site_symmetry_1
    _geom_angle_site_symmetry_3
    _geom_angle
    _geom_angle_publ_flag
    C6_1 C1_1 C2_1 . . 119.42(16) ?
    C6_1 C1_1 C7_1 . . 118.65(14) ?
    C2_1 C1_1 C7_1 . . 121.88(16) ?
    C3_1 C2_1 C1_1 . . 118.51(16) ?
    C3_1 C2_1 Cl1_1 . . 120.79(13) ?
    C1_1 C2_1 Cl1_1 . . 120.53(14) ?
    C4_1 C3_1 C2_1 . . 122.45(15) ?
    C4_1 C3_1 N2_1 . . 115.82(16) ?
    C2_1 C3_1 N2_1 . . 121.72(16) ?
    C3_1 C4_1 C5_1 . . 118.54(16) ?
    C3_1 C4_1 H4_1 . . 120.7 ?
    C5_1 C4_1 H4_1 . . 120.7 ?
    C4_1 C5_1 C6_1 . . 120.59(16) ?
    C4_1 C5_1 C8_1 . . 119.07(16) ?
    C6_1 C5_1 C8_1 . . 120.24(15) ?
    C5_1 C6_1 C1_1 . . 120.45(15) ?
    C5_1 C6_1 H6_1 . . 119.8 ?
    C1_1 C6_1 H6_1 . . 119.8 ?
    O1_1 C7_1 N1_1 . . 123.15(17) ?
    O1_1 C7_1 C1_1 . . 121.07(15) ?
    N1_1 C7_1 C1_1 . . 115.74(15) ?
    F2_1 C8_1 F1_1 . . 107.64(16) ?
    F2_1 C8_1 F3_1 . . 106.43(15) ?
    F1_1 C8_1 F3_1 . . 106.19(16) ?
    F2_1 C8_1 C5_1 . . 112.58(16) ?
    F1_1 C8_1 C5_1 . . 111.49(15) ?
    F3_1 C8_1 C5_1 . . 112.13(15) ?
    C7_1 N1_1 H1A_1 . . 118.7(16) ?
    C7_1 N1_1 H1B_1 . . 121.3(16) ?
    H1A_1 N1_1 H1B_1 . . 120(2) ?
    O3_1 N2_1 O2_1 . . 125.01(17) ?
    O3_1 N2_1 C3_1 . . 116.95(16) ?
    O2_1 N2_1 C3_1 . . 118.01(16) ?
    C6_2 C1_2 C2_2 . . 119.09(16) ?
    C6_2 C1_2 C7_2 . . 118.92(14) ?
    C2_2 C1_2 C7_2 . . 121.97(15) ?
    C3_2 C2_2 C1_2 . . 118.66(16) ?
    C3_2 C2_2 Cl1_2 . . 120.43(13) ?
    C1_2 C2_2 Cl1_2 . . 120.75(14) ?
    C4_2 C3_2 C2_2 . . 122.40(15) ?
    C4_2 C3_2 N2_2 . . 116.11(16) ?
    C2_2 C3_2 N2_2 . . 121.49(16) ?
    C5_2 C4_2 C3_2 . . 118.22(17) ?
    C5_2 C4_2 H4_2 . . 120.9 ?
    C3_2 C4_2 H4_2 . . 120.9 ?
    C4_2 C5_2 C6_2 . . 120.71(17) ?
    C4_2 C5_2 C8_2 . . 119.39(17) ?
    C6_2 C5_2 C8_2 . . 119.91(16) ?
    C5_2 C6_2 C1_2 . . 120.89(15) ?
    C5_2 C6_2 H6_2 . . 119.6 ?
    C1_2 C6_2 H6_2 . . 119.6 ?
    O1_2 C7_2 N1_2 . . 123.41(16) ?
    O1_2 C7_2 C1_2 . . 121.18(15) ?
    N1_2 C7_2 C1_2 . . 115.40(15) ?
    F1'_2 C8_2 F2'_2 . . 112.8(9) ?
    F1_2 C8_2 F2_2 . . 107.2(2) ?
    F1_2 C8_2 F3_2 . . 107.6(2) ?
    F2_2 C8_2 F3_2 . . 103.65(19) ?
    F1'_2 C8_2 F3'_2 . . 105.0(9) ?
    F2'_2 C8_2 F3'_2 . . 103.6(8) ?
    F1'_2 C8_2 C5_2 . . 117.9(7) ?
    F2'_2 C8_2 C5_2 . . 111.4(5) ?
    F1_2 C8_2 C5_2 . . 113.31(18) ?
    F2_2 C8_2 C5_2 . . 112.42(18) ?
    F3_2 C8_2 C5_2 . . 112.05(19) ?
    F3'_2 C8_2 C5_2 . . 104.4(5) ?
    C7_2 N1_2 H1A_2 . . 117.4(16) ?
    C7_2 N1_2 H1B_2 . . 122.9(16) ?
    H1A_2 N1_2 H1B_2 . . 119(2) ?
    O3_2 N2_2 O2_2 . . 125.16(16) ?
    O3_2 N2_2 C3_2 . . 117.04(16) ?
    O2_2 N2_2 C3_2 . . 117.77(15) ?
loop_
    _geom_torsion_atom_site_label_1
    _geom_torsion_atom_site_label_2
    _geom_torsion_atom_site_label_3
    _geom_torsion_atom_site_label_4
    _geom_torsion_site_symmetry_1
    _geom_torsion_site_symmetry_2
    _geom_torsion_site_symmetry_3
    _geom_torsion_site_symmetry_4
    _geom_torsion
    _geom_torsion_publ_flag
    C6_1 C1_1 C2_1 C3_1 . . . . 1.4(3) ?
    C7_1 C1_1 C2_1 C3_1 . . . . 178.83(17) ?
    C6_1 C1_1 C2_1 Cl1_1 . . . . 176.81(14) ?
    C7_1 C1_1 C2_1 Cl1_1 . . . . -5.8(2) ?
    C1_1 C2_1 C3_1 C4_1 . . . . -0.4(3) ?
    Cl1_1 C2_1 C3_1 C4_1 . . . . -175.85(15) ?
    C1_1 C2_1 C3_1 N2_1 . . . . -179.22(16) ?
    Cl1_1 C2_1 C3_1 N2_1 . . . . 5.4(2) ?
    C2_1 C3_1 C4_1 C5_1 . . . . -1.2(3) ?
    N2_1 C3_1 C4_1 C5_1 . . . . 177.60(16) ?
    C3_1 C4_1 C5_1 C6_1 . . . . 2.0(3) ?
    C3_1 C4_1 C5_1 C8_1 . . . . -174.41(17) ?
    C4_1 C5_1 C6_1 C1_1 . . . . -1.0(3) ?
    C8_1 C5_1 C6_1 C1_1 . . . . 175.30(17) ?
    C2_1 C1_1 C6_1 C5_1 . . . . -0.7(3) ?
    C7_1 C1_1 C6_1 C5_1 . . . . -178.19(16) ?
    C6_1 C1_1 C7_1 O1_1 . . . . 128.86(19) ?
    C2_1 C1_1 C7_1 O1_1 . . . . -48.6(3) ?
    C6_1 C1_1 C7_1 N1_1 . . . . -49.0(2) ?
    C2_1 C1_1 C7_1 N1_1 . . . . 133.54(19) ?
    C4_1 C5_1 C8_1 F2_1 . . . . -150.70(17) ?
    C6_1 C5_1 C8_1 F2_1 . . . . 32.9(2) ?
    C4_1 C5_1 C8_1 F1_1 . . . . 88.2(2) ?
    C6_1 C5_1 C8_1 F1_1 . . . . -88.2(2) ?
    C4_1 C5_1 C8_1 F3_1 . . . . -30.7(2) ?
    C6_1 C5_1 C8_1 F3_1 . . . . 152.89(17) ?
    C4_1 C3_1 N2_1 O3_1 . . . . 45.0(2) ?
    C2_1 C3_1 N2_1 O3_1 . . . . -136.1(2) ?
    C4_1 C3_1 N2_1 O2_1 . . . . -132.8(2) ?
    C2_1 C3_1 N2_1 O2_1 . . . . 46.0(3) ?
    C6_2 C1_2 C2_2 C3_2 . . . . -0.6(3) ?
    C7_2 C1_2 C2_2 C3_2 . . . . -179.02(16) ?
    C6_2 C1_2 C2_2 Cl1_2 . . . . -176.04(14) ?
    C7_2 C1_2 C2_2 Cl1_2 . . . . 5.6(2) ?
    C1_2 C2_2 C3_2 C4_2 . . . . -0.3(3) ?
    Cl1_2 C2_2 C3_2 C4_2 . . . . 175.15(15) ?
    C1_2 C2_2 C3_2 N2_2 . . . . 178.95(16) ?
    Cl1_2 C2_2 C3_2 N2_2 . . . . -5.6(2) ?
    C2_2 C3_2 C4_2 C5_2 . . . . 1.7(3) ?
    N2_2 C3_2 C4_2 C5_2 . . . . -177.58(16) ?
    C3_2 C4_2 C5_2 C6_2 . . . . -2.2(3) ?
    C3_2 C4_2 C5_2 C8_2 . . . . 177.74(18) ?
    C4_2 C5_2 C6_2 C1_2 . . . . 1.3(3) ?
    C8_2 C5_2 C6_2 C1_2 . . . . -178.60(18) ?
    C2_2 C1_2 C6_2 C5_2 . . . . 0.1(3) ?
    C7_2 C1_2 C6_2 C5_2 . . . . 178.55(17) ?
    C6_2 C1_2 C7_2 O1_2 . . . . -135.37(19) ?
    C2_2 C1_2 C7_2 O1_2 . . . . 43.0(3) ?
    C6_2 C1_2 C7_2 N1_2 . . . . 43.5(2) ?
    C2_2 C1_2 C7_2 N1_2 . . . . -138.08(18) ?
    C4_2 C5_2 C8_2 F1'_2 . . . . 177.4(11) ?
    C6_2 C5_2 C8_2 F1'_2 . . . . -2.7(11) ?
    C4_2 C5_2 C8_2 F2'_2 . . . . 44.6(8) ?
    C6_2 C5_2 C8_2 F2'_2 . . . . -135.5(8) ?
    C4_2 C5_2 C8_2 F1_2 . . . . -24.5(3) ?
    C6_2 C5_2 C8_2 F1_2 . . . . 155.5(3) ?
    C4_2 C5_2 C8_2 F2_2 . . . . -146.3(2) ?
    C6_2 C5_2 C8_2 F2_2 . . . . 33.7(3) ?
    C4_2 C5_2 C8_2 F3_2 . . . . 97.5(2) ?
    C6_2 C5_2 C8_2 F3_2 . . . . -82.6(3) ?
    C4_2 C5_2 C8_2 F3'_2 . . . . -66.6(8) ?
    C6_2 C5_2 C8_2 F3'_2 . . . . 113.3(8) ?
    C4_2 C3_2 N2_2 O3_2 . . . . -45.6(2) ?
    C2_2 C3_2 N2_2 O3_2 . . . . 135.17(19) ?
    C4_2 C3_2 N2_2 O2_2 . . . . 132.50(19) ?
    C2_2 C3_2 N2_2 O2_2 . . . . -46.8(3) ?
loop_
    _geom_hbond_atom_site_label_D
    _geom_hbond_atom_site_label_H
    _geom_hbond_atom_site_label_A
    _geom_hbond_site_symmetry_A
    _geom_hbond_distance_DH
    _geom_hbond_distance_HA
    _geom_hbond_distance_DA
    _geom_hbond_angle_DHA
    _geom_hbond_publ_flag
    N1_1 H1A_1 O1_2 . 0.887(16) 2.069(17) 2.947(2) 170(2) yes
    N1_1 H1B_1 O1_2 3_766 0.886(16) 1.993(18) 2.840(2) 160(2) yes
    N1_2 H1A_2 O1_1 . 0.863(16) 2.083(16) 2.940(2) 172(2) yes
    N1_2 H1B_2 O1_1 3_665 0.884(16) 1.985(18) 2.804(2) 153(2) yes
    C6_1 H6_1 O2_1 1_655 0.95 2.67 3.578(2) 161 yes
    C6_2 H6_2 O2_2 1_455 0.95 2.48 3.430(2) 179 yes
_shelx_space_group_comment
;
The symmetry employed for this shelxl refinement is uniquely defined
by the following loop, which should always be used as a source of
symmetry information in preference to the above space-group names.
They are only intended as comments.
;
_shelx_estimated_absorpt_T_min     0.981
_shelx_estimated_absorpt_T_max     0.995
_shelx_hkl_file
;
  -1   0   0    0.36    0.12
  -1   0   0    0.24    0.06
  -1   0   0    0.28    0.16
  -1   0   0    0.00    0.16
   1   0   0    0.10    0.14
   1   0   0    0.02    0.12
   1   0   0    0.38    0.15
  -1   0   0    0.23    0.23
  -1   0   0    0.19    0.11
   2   0   0  916.99   26.08
  -2   0   0  894.83   26.02
   2   0   0  891.31   26.06
   2   0   0  907.87   26.07
  -2   0   0  850.61   26.03
  -2   0   0  853.73   26.12
  -2   0   0  868.81   26.11
   3   0   0   23.13    0.98
  -3   0   0   22.09    1.06
   3   0   0   20.26    0.92
  -3   0   0   21.92    1.03
  -3   0   0   19.46    0.91
   3   0   0   20.17    0.91
  -3   0   0   21.84    0.87
   4   0   0   13.65    0.77
  -4   0   0   11.61    0.86
  -4   0   0   12.37    0.77
  -4   0   0   10.30    0.83
  -4   0   0   13.18    0.70
   4   0   0   13.27    0.83
   4   0   0   12.43    0.77
  -5   0   0   16.75    1.12
  -5   0   0   16.94    0.99
  -5   0   0   17.84    0.89
   5   0   0   18.27    0.97
   5   0   0   18.09    1.02
   5   0   0   17.46    1.00
  -5   0   0   16.11    1.15
   6   0   0   33.70    1.63
  -6   0   0   35.63    1.51
  -6   0   0   35.52    1.79
  -6   0   0   37.48    1.65
  -6   0   0   33.95    1.83
   6   0   0   37.64    1.71
   7   0   0    7.45    0.92
  -7   0   0    9.03    0.94
  -7   0   0    6.98    0.75
   7   0   0    6.37    0.86
  -7   0   0    7.97    1.08
  -7   0   0    6.80    0.93
  -7   0   0    7.42    0.91
  -8   0   0   35.29    2.13
  -8   0   0   40.63    2.13
   8   0   0   35.68    1.94
  -8   0   0   36.58    1.73
  -8   0   0   36.72    1.93
   8   0   0   37.92    1.99
  -8   0   0   43.44    2.06
   9   0   0    0.84    0.81
  -9   0   0    1.90    0.80
  -9   0   0    1.33    0.91
   9   0   0    2.25    0.78
  -9   0   0    1.96    0.85
 -10   0   0   37.54    2.38
  10   0   0   33.84    2.20
 -10   0   0   33.52    2.45
 -10   0   0   39.49    2.29
  10   0   0   37.65    2.21
 -11   0   0    1.03    1.03
 -11   0   0    1.96    1.06
  11   0   0    2.78    1.12
 -11   0   0    2.74    1.14
  11   0   0    3.10    1.13
 -12   0   0    0.49    1.18
 -12   0   0    0.35    1.19
 -12   0   0    0.09    1.04
  12   0   0   -0.58    1.04
  12   0   0   -1.31    1.02
   0  -1   0    0.01    0.03
  -1  -1   0    3.45    0.24
   1  -1   0    3.41    0.19
  -1  -1   0    3.13    0.27
   1  -1   0    3.70    0.26
   1  -1   0    3.63    0.26
   1  -1   0    3.46    0.25
  -1  -1   0    3.37    0.29
  -1  -1   0    3.75    0.24
  -1   1   0    3.38    0.22
  -1   1   0    3.70    0.24
   1   1   0    3.82    0.23
   1   1   0    3.57    0.25
  -1   1   0    3.91    0.30
   1   1   0    3.76    0.28
  -2  -1   0    1.50    0.26
  -2  -1   0    0.30    0.29
   2  -1   0    0.84    0.25
   2  -1   0   -0.15    0.24
  -2  -1   0    0.86    0.25
   2  -1   0    0.93    0.26
  -2  -1   0    1.15    0.33
   2   1   0    2.09    0.30
   2   1   0    0.77    0.26
  -2   1   0    0.42    0.20
  -2   1   0    0.01    0.21
  -2   1   0    0.27    0.28
  -2   1   0    0.11    0.29
   3  -1   0   49.97    1.75
  -3  -1   0   48.82    1.72
  -3  -1   0   50.51    1.84
   3  -1   0   51.64    1.78
  -3  -1   0   47.15    1.85
  -3  -1   0   51.34    1.71
   3  -1   0   49.85    1.78
  -3   1   0   49.13    1.67
   3   1   0   49.12    1.73
   3   1   0   50.03    1.74
   3   1   0   50.48    1.77
  -3   1   0   50.24    1.88
  -3   1   0   47.51    1.72
  -3   1   0   47.08    1.83
  -4  -1   0   82.06    2.71
  -4  -1   0   80.90    2.92
   4  -1   0   82.67    2.77
   4  -1   0   79.25    2.79
   4  -1   0   85.40    2.82
  -4  -1   0   80.78    2.76
  -4  -1   0   79.29    2.88
  -4   1   0   79.09    2.91
   4   1   0   84.89    2.83
  -4   1   0   83.32    2.92
  -4   1   0   79.41    2.68
  -4   1   0   81.21    2.76
   4   1   0   84.19    2.79
   4   1   0   81.02    2.75
  -5  -1   0   32.32    1.41
  -5  -1   0   30.90    1.31
   5  -1   0   31.40    1.44
   5  -1   0   35.70    1.43
  -5  -1   0   31.42    1.53
  -5  -1   0   31.81    1.59
   5  -1   0   34.32    1.48
  -5   1   0   30.76    1.53
   5   1   0   32.45    1.38
   5   1   0   30.40    1.40
  -5   1   0   28.69    1.52
  -5   1   0   31.45    1.30
   5   1   0   29.34    1.41
  -5   1   0   31.78    1.41
  -6  -1   0    0.95    0.56
  -6  -1   0    2.07    0.50
  -6  -1   0    2.27    0.46
   6  -1   0    1.82    0.51
  -6  -1   0    2.88    0.73
   6  -1   0    1.92    0.57
   6   1   0    1.67    0.50
  -6   1   0    1.89    0.44
   6   1   0    2.12    0.52
  -6   1   0    2.09    0.68
  -6   1   0    1.04    0.53
  -6   1   0    2.29    0.52
   7  -1   0    8.42    0.96
  -7  -1   0   11.64    0.96
   7  -1   0    9.95    1.03
  -7  -1   0   12.77    1.19
  -7  -1   0   11.96    1.09
  -7  -1   0    8.90    1.13
  -7  -1   0   13.18    1.09
  -7   1   0   10.96    1.27
  -7   1   0   12.34    1.22
  -7   1   0   10.65    0.82
   7   1   0   12.65    1.12
  -7   1   0   11.12    1.07
   7   1   0   10.81    1.05
   8  -1   0    3.70    0.83
  -8  -1   0    3.36    0.78
  -8  -1   0    4.31    0.68
   8  -1   0    4.79    0.85
  -8  -1   0    4.17    0.98
  -8  -1   0    4.54    0.86
  -8  -1   0    2.66    0.76
  -8   1   0    4.04    0.82
  -8   1   0    4.27    0.84
  -8   1   0    2.31    0.86
   8   1   0    3.21    0.78
  -8   1   0    2.79    0.82
   8   1   0    2.66    0.76
  -8   1   0    3.14    0.60
  -9  -1   0    3.79    0.94
   9  -1   0    3.19    0.87
   9  -1   0    5.29    1.01
  -9  -1   0    3.83    0.96
  -9  -1   0    4.21    0.95
  -9  -1   0    4.72    0.79
  -9  -1   0    3.43    1.05
  -9   1   0    3.03    0.96
  -9   1   0    6.47    1.01
  -9   1   0    1.87    0.95
   9   1   0    6.01    1.06
   9   1   0    3.33    0.87
  10  -1   0    6.83    1.20
 -10  -1   0    7.03    1.24
 -10  -1   0    7.19    1.44
 -10  -1   0    6.85    1.21
  10  -1   0    7.50    1.23
 -10   1   0    6.18    1.14
  10   1   0    8.34    1.29
 -10   1   0    6.24    1.36
 -10   1   0    5.94    1.21
  10   1   0    5.98    1.15
  11  -1   0    6.29    1.25
 -11  -1   0    7.47    1.38
 -11  -1   0    5.00    1.18
  11  -1   0    4.08    1.28
 -11  -1   0    4.60    1.28
  11   1   0    8.03    1.38
 -11   1   0    4.96    1.46
  11   1   0    5.48    1.33
 -11   1   0    7.98    1.41
 -11   1   0    5.30    1.24
  12  -1   0   -0.20    1.07
  12  -1   0    0.56    1.09
 -12  -1   0    0.01    1.02
 -12  -1   0    1.30    1.19
 -12  -1   0    0.89    1.07
 -12   1   0    0.02    1.07
  12   1   0    2.03    1.16
  12   1   0    0.37    1.13
 -12   1   0    1.01    1.04
   0  -2   0    2.63    0.14
   0  -2   0    2.54    0.14
   0  -2   0    2.87    0.16
   0  -2   0    2.75    0.14
   0  -2   0    2.40    0.12
   0  -2   0    2.66    0.15
   0   2   0    2.41    0.12
   0   2   0    1.84    0.13
  -1  -2   0    6.91    0.36
   1  -2   0    5.89    0.34
  -1  -2   0    6.15    0.24
  -1  -2   0    7.02    0.40
  -1  -2   0    6.66    0.33
  -1  -2   0    6.66    0.38
   1  -2   0    6.36    0.30
   1  -2   0    7.21    0.36
  -1   2   0    6.60    0.29
   1   2   0    6.33    0.29
   1   2   0    5.86    0.33
  -1   2   0    6.10    0.32
  -1   2   0    6.59    0.35
  -1   2   0    6.51    0.39
   1   2   0    6.21    0.32
   2  -2   0   11.88    0.49
  -2  -2   0   12.25    0.69
   2  -2   0   11.52    0.59
   2  -2   0   12.38    0.62
  -2  -2   0   13.61    0.61
   2  -2   0   11.73    0.61
  -2  -2   0   12.39    0.59
  -2  -2   0   12.40    0.66
   2   2   0   13.41    0.59
  -2   2   0   11.39    0.66
  -2   2   0   11.62    0.58
   2   2   0   13.17    0.65
   2   2   0   13.50    0.61
  -2   2   0   12.49    0.54
  -3  -2   0    0.40    0.27
  -3  -2   0    0.45    0.26
  -3  -2   0    0.46    0.34
   3  -2   0    0.86    0.30
   3  -2   0    1.21    0.32
   3  -2   0    1.22    0.34
  -3  -2   0    0.62    0.35
  -3   2   0    1.30    0.38
  -3   2   0    0.72    0.24
  -3   2   0    0.34    0.26
   3   2   0    0.89    0.34
   3   2   0    0.43    0.27
   3   2   0    0.63    0.29
   4  -2   0   83.58    2.84
  -4  -2   0   82.07    2.94
  -4  -2   0   80.23    2.96
   4  -2   0   85.11    2.88
  -4  -2   0   81.10    2.80
  -4  -2   0   83.92    2.78
   4  -2   0   84.96    2.86
   4   2   0   86.27    2.82
  -4   2   0   83.41    2.97
  -4   2   0   84.89    2.82
   4   2   0   83.00    2.80
   4   2   0   88.80    2.90
  -4   2   0   75.77    2.96
  -4   2   0   83.19    2.72
   5  -2   0    3.78    0.53
   5  -2   0    3.40    0.54
  -5  -2   0    2.65    0.48
  -5  -2   0    3.63    0.49
  -5  -2   0    2.63    0.65
  -5  -2   0    2.82    0.55
   5  -2   0    2.57    0.47
   5   2   0    2.82    0.50
  -5   2   0    3.19    0.66
   5   2   0    2.59    0.51
  -5   2   0    2.50    0.59
   5   2   0    2.88    0.46
  -5   2   0    2.43    0.48
  -5   2   0    3.41    0.44
  -6  -2   0   60.57    2.53
   6  -2   0   63.95    2.50
  -6  -2   0   62.22    2.32
  -6  -2   0   63.69    2.61
  -6  -2   0   60.22    2.46
  -6  -2   0   62.40    2.42
   6  -2   0   62.24    2.47
   6   2   0   64.74    2.50
  -6   2   0   62.75    2.26
  -6   2   0   60.33    2.63
  -6   2   0   65.56    2.59
  -6   2   0   64.35    2.44
   6   2   0   61.96    2.41
  -7  -2   0    0.93    0.58
   7  -2   0    1.04    0.59
  -7  -2   0    0.98    0.60
  -7  -2   0    0.32    0.51
  -7  -2   0    0.81    0.47
  -7  -2   0    2.11    0.75
   7  -2   0    0.17    0.53
   7   2   0    2.04    0.63
  -7   2   0    0.96    0.54
  -7   2   0    1.74    0.73
   7   2   0    1.04    0.55
  -7   2   0    0.80    0.42
  -7   2   0    0.90    0.60
   8  -2   0   52.43    2.41
  -8  -2   0   54.80    2.42
  -8  -2   0   55.78    2.60
  -8  -2   0   52.73    2.22
   8  -2   0   52.90    2.45
  -8  -2   0   55.57    2.46
  -8   2   0   52.78    2.56
   8   2   0   53.61    2.48
  -8   2   0   50.19    2.63
   8   2   0   51.53    2.39
  -8   2   0   52.81    2.40
  -8   2   0   54.28    2.34
  -8   2   0   52.51    2.14
   9  -2   0    1.13    0.80
   9  -2   0    0.42    0.69
  -9  -2   0    0.60    0.85
  -9  -2   0    0.81    0.77
  -9  -2   0    0.99    0.77
  -9  -2   0    1.75    0.62
  -9  -2   0    0.45    0.66
  -9   2   0    2.20    0.89
  -9   2   0    1.58    0.90
  -9   2   0    2.16    0.81
   9   2   0    1.17    0.75
   9   2   0    2.43    0.83
  10  -2   0    7.37    1.24
  10  -2   0    7.24    1.24
 -10  -2   0    6.44    1.19
 -10  -2   0    5.49    1.25
 -10  -2   0    8.08    1.30
 -10   2   0    5.22    1.33
  10   2   0    8.20    1.23
 -10   2   0    6.02    1.17
 -10   2   0    6.35    1.27
  10   2   0    5.17    1.15
  11  -2   0    2.62    1.11
  11  -2   0    1.07    0.96
 -11  -2   0    1.28    0.95
 -11  -2   0    3.50    1.11
 -11  -2   0    4.33    1.29
  11   2   0    2.19    1.11
 -11   2   0    2.42    1.09
  11   2   0    1.48    1.08
 -11   2   0    4.14    1.19
 -11   2   0    5.22    1.40
 -12  -2   0   -0.38    1.05
  12  -2   0   -0.44    1.16
 -12  -2   0    0.20    1.09
  12  -2   0   -0.80    1.05
 -12  -2   0    1.20    1.18
  12   2   0    2.38    1.23
  12   2   0    0.09    1.50
 -12   2   0    2.42    1.20
 -12   2   0    1.96    1.17
   0  -3   0   -0.03    0.10
   0  -3   0   -0.05    0.09
   0  -3   0    0.05    0.14
   0  -3   0    0.12    0.11
   0  -3   0   -0.22    0.07
   0  -3   0   -0.01    0.10
   0   3   0    0.05    0.07
   0   3   0    0.03    0.09
   1  -3   0    0.24    0.14
   1  -3   0    0.10    0.15
  -1  -3   0    0.11    0.15
   1  -3   0    0.02    0.16
   1  -3   0    0.12    0.19
  -1  -3   0    0.29    0.21
  -1  -3   0    0.22    0.12
  -1  -3   0    0.38    0.22
  -1  -3   0    0.40    0.19
  -1  -3   0    0.38    0.18
   1   3   0    0.23    0.11
  -1   3   0    0.16    0.15
  -1   3   0    0.50    0.24
  -1   3   0    0.30    0.17
   1   3   0    0.27    0.18
   1   3   0   -0.03    0.14
  -2  -3   0   69.88    2.21
   2  -3   0   70.37    2.27
  -2  -3   0   69.76    2.32
   2  -3   0   66.96    2.22
  -2  -3   0   68.99    2.28
   2  -3   0   69.84    2.16
  -2  -3   0   66.08    2.06
   2  -3   0   71.42    2.25
  -2  -3   0   68.80    2.23
  -2   3   0   66.62    2.22
   2   3   0   66.81    2.20
   2   3   0   70.16    2.26
  -2   3   0   69.65    2.16
   2   3   0   72.57    2.19
  -2   3   0   68.27    2.30
  -3  -3   0   20.70    0.90
   3  -3   0   19.58    0.95
  -3  -3   0   20.20    0.89
  -3  -3   0   18.87    0.96
   3  -3   0   20.54    0.92
  -3  -3   0   19.25    0.97
   3  -3   0   19.08    0.90
  -3   3   0   20.66    1.01
  -3   3   0   19.22    0.80
  -3   3   0   20.03    0.90
   3   3   0   20.37    0.86
   3   3   0   19.70    0.94
   3   3   0   19.56    0.87
  -4  -3   0  118.06    3.77
  -4  -3   0  113.83    3.78
   4  -3   0  117.45    3.83
   4  -3   0  113.47    3.84
  -4  -3   0  115.05    3.89
  -4  -3   0  120.81    3.96
   4  -3   0  113.01    3.79
   4   3   0  119.62    3.86
  -4   3   0  117.05    3.69
  -4   3   0  119.62    3.81
   4   3   0  116.68    3.76
   4   3   0  117.89    3.78
  -4   3   0  115.27    3.97
  -5  -3   0   17.51    0.99
  -5  -3   0   16.79    1.09
   5  -3   0   17.16    0.99
   5  -3   0   19.29    1.04
  -5  -3   0   16.96    0.93
  -5  -3   0   17.25    1.07
   5  -3   0   15.46    1.02
  -5   3   0   15.13    1.13
   5   3   0   18.45    0.95
  -5   3   0   17.12    0.85
   5   3   0   16.89    1.05
  -5   3   0   15.41    1.13
   5   3   0   17.62    0.96
  -5   3   0   18.89    1.01
   6  -3   0   41.74    2.14
  -6  -3   0   39.43    1.88
  -6  -3   0   41.29    1.77
   6  -3   0   39.51    1.78
  -6  -3   0   42.74    2.00
  -6  -3   0   44.74    1.90
  -6  -3   0   39.29    1.68
   6  -3   0   37.30    1.78
  -6   3   0   39.27    1.93
   6   3   0   36.93    1.71
   6   3   0   37.89    1.79
  -6   3   0   39.93    1.78
  -6   3   0   38.66    1.58
  -6   3   0   41.05    2.00
  -7  -3   0    0.09    0.43
  -7  -3   0    0.06    0.65
  -7  -3   0    0.30    0.49
  -7  -3   0    0.46    0.58
   7  -3   0    0.45    0.57
   7  -3   0    0.13    0.50
  -7  -3   0   -0.13    0.49
  -7   3   0    0.27    0.50
  -7   3   0    0.52    0.39
  -7   3   0    0.82    0.67
  -7   3   0    0.07    0.58
   7   3   0   -0.28    0.48
   7   3   0    0.43    0.55
  -8  -3   0    4.08    0.73
  -8  -3   0    4.89    0.95
  -8  -3   0    4.33    0.82
   8  -3   0    5.76    0.87
   8  -3   0    3.70    0.80
  -8  -3   0    7.96    1.22
  -8  -3   0    4.07    0.90
   8   3   0    5.39    0.93
  -8   3   0    3.76    0.97
  -8   3   0    4.45    0.69
  -8   3   0    4.97    0.85
   8   3   0    5.62    0.92
  -8   3   0    5.69    0.84
  -8   3   0    4.75    0.92
   9  -3   0    0.85    0.74
  -9  -3   0    3.88    0.92
  -9  -3   0    0.15    0.82
   9  -3   0    1.92    0.87
  -9  -3   0    2.00    0.64
  -9  -3   0    2.86    0.90
  -9  -3   0    2.70    0.87
  -9   3   0    0.57    0.84
  -9   3   0    1.39    0.79
   9   3   0    3.01    0.88
  -9   3   0    2.16    0.86
   9   3   0    3.21    0.85
 -10  -3   0    5.89    1.14
 -10  -3   0    2.57    1.01
  10  -3   0    3.90    1.06
  10  -3   0    5.78    1.18
 -10  -3   0    6.22    1.18
  10   3   0    4.73    1.10
 -10   3   0    6.82    1.14
  10   3   0    3.36    1.02
 -10   3   0    3.89    1.13
 -10   3   0    4.48    1.25
 -11  -3   0    1.88    0.98
  11  -3   0    2.16    1.07
 -11  -3   0    0.55    1.02
  11  -3   0    0.26    0.92
 -11  -3   0    1.29    0.97
 -11   3   0    1.41    1.01
 -11   3   0    1.37    0.99
 -11   3   0    0.13    1.15
  11   3   0    1.18    0.91
  11   3   0    1.22    0.93
  12  -3   0    2.35    1.10
  12  -3   0    1.49    1.24
 -12  -3   0    0.43    1.12
 -12  -3   0    1.86    1.16
 -12  -3   0   -0.81    1.13
  12   3   0    1.87    1.12
 -12   3   0    2.54    1.23
 -12   3   0    0.77    1.17
   0  -4   0   65.20    2.04
   0  -4   0   66.20    2.09
   0  -4   0   65.85    2.01
   0  -4   0   68.52    2.07
   0  -4   0   63.81    2.05
   0   4   0   68.79    2.05
   0   4   0   69.34    2.02
  -1  -4   0    6.69    0.36
  -1  -4   0    6.20    0.42
   1  -4   0    5.35    0.40
  -1  -4   0    6.76    0.33
  -1  -4   0    6.68    0.49
  -1  -4   0    6.16    0.41
   1  -4   0    5.85    0.37
   1  -4   0    6.25    0.38
   1  -4   0    5.97    0.32
   1   4   0    6.97    0.39
   1   4   0    6.10    0.26
   1   4   0    5.93    0.35
  -1   4   0    6.34    0.33
  -1   4   0    6.30    0.48
  -1   4   0    5.41    0.38
  -2  -4   0   70.74    2.32
  -2  -4   0   67.92    2.11
   2  -4   0   70.25    2.20
  -2  -4   0   74.86    2.37
  -2  -4   0   72.46    2.28
   2  -4   0   65.74    2.28
   2  -4   0   71.18    2.28
  -2  -4   0   69.41    2.24
  -2  -4   0   66.15    2.30
  -2   4   0   69.20    2.27
  -2   4   0   72.31    2.18
   2   4   0   69.82    2.19
  -2   4   0   69.22    2.33
  -2   4   0   65.91    2.24
   2   4   0   69.54    2.23
  -3  -4   0   22.42    0.95
   3  -4   0   20.61    0.84
  -3  -4   0   19.26    1.02
   3  -4   0   22.76    0.97
  -3  -4   0   20.87    0.94
   3  -4   0   22.19    1.03
  -3  -4   0   21.41    1.03
   3  -4   0   24.46    1.01
  -3   4   0   21.82    0.96
   3   4   0   21.54    0.98
  -3   4   0   20.58    1.04
   3   4   0   22.95    0.92
  -3   4   0   22.99    0.87
   3   4   0   22.88    0.93
   4  -4   0   19.13    0.97
  -4  -4   0   17.62    1.08
  -4  -4   0   16.44    1.00
  -4  -4   0   17.91    0.91
   4  -4   0   18.15    0.96
  -4  -4   0   16.02    0.92
   4  -4   0   17.34    0.92
   4   4   0   18.58    0.99
  -4   4   0   17.90    1.08
  -4   4   0   17.04    0.92
  -4   4   0   17.08    1.01
  -4   4   0   16.68    0.79
   4   4   0   17.93    0.87
   4   4   0   16.20    0.88
   5  -4   0    0.43    0.42
  -5  -4   0    0.43    0.50
   5  -4   0   -0.28    0.35
  -5  -4   0    0.36    0.40
   5  -4   0    0.16    0.34
  -5  -4   0   -0.37    0.42
  -5  -4   0    0.26    0.35
  -5  -4   0    0.16    0.34
   5   4   0    0.44    0.42
  -5   4   0    0.25    0.42
  -5   4   0   -0.10    0.48
   5   4   0   -0.50    0.30
   5   4   0    0.25    0.31
  -5   4   0    0.09    0.26
  -5   4   0   -0.07    0.33
  -6  -4   0   20.32    1.11
  -6  -4   0   19.08    1.35
   6  -4   0   18.22    1.17
  -6  -4   0   18.31    1.28
   6  -4   0   21.06    1.44
  -6  -4   0   19.44    1.16
   6  -4   0   19.05    1.18
  -6  -4   0   19.84    1.25
  -6   4   0   16.69    1.13
   6   4   0   19.29    1.10
  -6   4   0   17.95    0.97
   6   4   0   19.77    1.17
  -6   4   0   18.12    1.28
  -6   4   0   19.88    1.37
   7  -4   0    5.72    0.91
   7  -4   0    5.13    0.82
  -7  -4   0    5.25    0.84
  -7  -4   0    5.18    0.98
  -7  -4   0    6.23    0.78
  -7  -4   0    6.04    0.92
  -7  -4   0    5.76    0.83
  -7   4   0    6.31    0.92
   7   4   0    5.55    0.81
  -7   4   0    4.81    0.75
  -7   4   0    5.66    0.64
   7   4   0    5.30    0.80
  -7   4   0    5.43    1.03
  -8  -4   0   11.60    1.15
  -8  -4   0   11.74    1.12
   8  -4   0   10.79    1.18
  -8  -4   0   13.26    1.34
  -8  -4   0   10.93    1.25
  -8  -4   0   12.61    1.43
   8  -4   0   12.94    1.28
  -8   4   0   11.63    1.40
   8   4   0   11.63    1.19
  -8   4   0   14.72    1.31
  -8   4   0   10.71    0.91
  -8   4   0   12.50    1.34
  -8   4   0   11.37    1.14
   8   4   0   14.21    1.34
  -9  -4   0   -0.72    0.55
  -9  -4   0    0.36    0.71
   9  -4   0    0.00    0.79
   9  -4   0   -1.31    0.59
  -9  -4   0    0.27    0.70
  -9  -4   0   -0.55    0.68
  -9  -4   0    0.29    0.79
   9   4   0   -0.30    0.72
  -9   4   0    0.23    0.81
  -9   4   0   -0.37    0.69
  -9   4   0   -0.32    0.73
   9   4   0   -0.21    0.64
  10  -4   0    4.66    1.16
 -10  -4   0    5.90    1.12
  10  -4   0    4.26    1.05
 -10  -4   0    4.07    1.07
 -10  -4   0    6.87    1.33
  10   4   0    5.61    1.10
  10   4   0    6.27    1.17
 -10   4   0    5.02    1.32
 -10   4   0    5.43    1.10
 -10   4   0    5.55    1.18
 -11  -4   0    4.92    1.23
  11  -4   0    4.20    1.25
  11  -4   0    4.15    1.18
 -11  -4   0    3.24    1.10
 -11  -4   0    3.60    1.23
 -11   4   0    1.69    1.10
  11   4   0    5.34    1.23
 -11   4   0    4.54    1.23
 -11   4   0    5.07    1.48
  11   4   0    5.19    1.17
 -12  -4   0    0.19    1.01
 -12  -4   0    0.50    1.11
 -12  -4   0    0.37    1.08
  12  -4   0   -2.55    1.10
  12  -4   0    0.66    1.09
 -12   4   0   -0.21    1.14
 -12   4   0    0.55    1.12
  12   4   0   -0.74    1.05
   0  -5   0    0.16    0.15
   0  -5   0    0.20    0.22
   0  -5   0    0.06    0.17
   0  -5   0    0.22    0.16
   0  -5   0    0.06    0.12
   0   5   0   -0.01    0.12
   0   5   0   -0.04    0.15
   0   5   0    0.20    0.18
  -1  -5   0    2.01    0.17
  -1  -5   0    2.39    0.24
   1  -5   0    2.01    0.27
   1  -5   0    2.43    0.25
   1  -5   0    1.48    0.25
  -1  -5   0    2.38    0.29
  -1  -5   0    2.12    0.36
  -1  -5   0    2.32    0.26
   1  -5   0    2.40    0.28
  -1  -5   0    2.26    0.25
  -1  -5   0    2.09    0.32
   1   5   0    2.15    0.26
   1   5   0    1.96    0.23
  -1   5   0    2.33    0.24
  -1   5   0    2.15    0.27
  -2  -5   0  191.46    5.68
  -2  -5   0  185.22    5.71
   2  -5   0  191.23    5.66
   2  -5   0  185.12    5.61
  -2  -5   0  188.19    5.63
   2  -5   0  187.14    5.69
  -2  -5   0  182.56    5.51
  -2  -5   0  173.00    5.74
  -2   5   0  175.56    5.73
   2   5   0  185.03    5.61
  -2   5   0  187.48    5.63
  -2   5   0  186.28    5.56
   2   5   0  178.97    5.66
  -2   5   0  186.29    5.66
   2   5   0  194.58    5.56
   3  -5   0   11.11    0.69
   3  -5   0   11.31    0.74
  -3  -5   0   10.29    0.63
  -3  -5   0   11.09    0.74
  -3  -5   0   12.42    0.79
  -3  -5   0   10.45    0.71
  -3  -5   0    9.94    0.40
  -3  -5   0   11.29    0.67
   3  -5   0   10.23    0.66
   3  -5   0   11.08    0.56
   3   5   0   10.51    0.58
  -3   5   0   11.14    0.77
  -3   5   0   10.29    0.54
   3   5   0   10.83    0.66
  -3   5   0   10.68    0.64
   3   5   0   11.25    0.62
  -4  -5   0  336.25   10.57
   4  -5   0  345.69   10.50
  -4  -5   0  349.36   10.49
   4  -5   0  344.71   10.55
  -4  -5   0  361.41   10.62
  -4  -5   0  342.74   10.46
  -4  -5   0  352.15   10.65
   4  -5   0  340.17   10.48
  -4   5   0  342.25   10.34
   4   5   0  347.26   10.41
  -4   5   0  345.43   10.49
   4   5   0  326.26   10.40
   4   5   0  353.94   10.53
  -4   5   0  335.03   10.59
   5  -5   0    0.42    0.40
  -5  -5   0    0.24    0.41
  -5  -5   0    0.27    0.46
  -5  -5   0    0.79    0.50
   5  -5   0    0.71    0.38
  -5  -5   0    0.39    0.36
   5  -5   0    0.29    0.38
  -5  -5   0   -0.01    0.35
   5   5   0    0.14    0.37
  -5   5   0    0.72    0.47
  -5   5   0    0.59    0.29
  -5   5   0    0.67    0.38
   5   5   0    0.35    0.34
   6  -5   0   63.38    2.56
  -6  -5   0   71.63    2.60
  -6  -5   0   67.68    2.72
  -6  -5   0   65.07    2.52
   6  -5   0   72.11    2.78
  -6  -5   0   62.97    2.68
  -6  -5   0   67.13    2.81
   6  -5   0   66.74    2.67
  -6   5   0   69.18    2.84
   6   5   0   69.31    2.53
  -6   5   0   70.25    2.80
   6   5   0   64.95    2.64
  -6   5   0   68.22    2.60
  -6   5   0   66.02    2.36
  -7  -5   0   -0.56    0.50
   7  -5   0    0.31    0.59
  -7  -5   0    0.27    0.58
  -7  -5   0   -1.01    0.61
  -7  -5   0    0.18    0.46
  -7  -5   0    0.01    0.48
   7  -5   0    0.22    0.53
  -7   5   0    0.30    0.37
   7   5   0    0.35    0.57
  -7   5   0    0.06    0.55
  -7   5   0    0.32    0.47
  -7   5   0    0.26    0.65
   7   5   0    0.03    0.47
  -8  -5   0   10.80    1.05
   8  -5   0   11.36    1.17
  -8  -5   0    9.22    1.08
  -8  -5   0   12.36    1.31
   8  -5   0   10.93    1.23
  -8  -5   0   10.99    1.34
  -8  -5   0   11.28    1.29
  -8   5   0   10.18    1.26
  -8   5   0   10.89    1.19
   8   5   0   11.09    1.21
   8   5   0    9.92    1.06
  -8   5   0    9.16    1.28
  -9  -5   0    0.17    0.65
  -9  -5   0    1.14    0.78
  -9  -5   0    2.60    0.95
   9  -5   0    2.41    0.92
  -9  -5   0    2.34    0.91
  -9  -5   0    0.15    0.72
   9  -5   0    1.67    0.77
  -9   5   0    2.38    0.91
   9   5   0    1.38    0.71
  -9   5   0    2.09    0.83
  -9   5   0    3.02    1.03
   9   5   0    1.68    0.82
 -10  -5   0    1.33    0.83
  10  -5   0    1.80    0.90
 -10  -5   0   -0.22    0.90
  10  -5   0    0.30    0.93
 -10  -5   0    0.40    0.83
  10   5   0    0.66    0.86
 -10   5   0    0.19    0.86
 -10   5   0   -0.69    0.94
 -10   5   0    0.08    0.81
  10   5   0   -0.56    0.80
 -11  -5   0    2.34    1.00
 -11  -5   0    0.66    0.98
  11  -5   0    0.50    1.01
 -11  -5   0    1.66    1.11
  11  -5   0    1.25    1.04
 -11   5   0    0.09    0.98
 -11   5   0   -0.64    0.94
  11   5   0    0.58    0.95
 -11   5   0   -1.19    1.06
  11   5   0    1.94    1.59
 -12  -5   0    4.13    1.25
 -12  -5   0    2.71    1.19
  12  -5   0    1.79    1.25
  12  -5   0    4.14    1.46
 -12  -5   0    3.93    1.30
 -12   5   0    1.73    1.38
 -12   5   0    4.58    1.42
  12   5   0    5.13    1.41
   0  -6   0   20.59    0.72
   0  -6   0   21.85    0.86
   0  -6   0   21.62    0.82
   0  -6   0   21.30    0.77
   0   6   0   20.45    0.73
   0   6   0   20.61    0.78
   0   6   0   21.49    0.80
  -1  -6   0    2.89    0.28
  -1  -6   0    2.58    0.28
   1  -6   0    2.78    0.29
   1  -6   0    2.86    0.32
   1  -6   0    2.91    0.30
  -1  -6   0    3.18    0.43
  -1  -6   0    2.88    0.33
  -1  -6   0    2.89    0.34
   1  -6   0    2.87    0.33
   1   6   0    2.95    0.29
  -1   6   0    2.83    0.30
   1   6   0    3.05    0.28
  -1   6   0    2.69    0.27
   2  -6   0   35.43    1.29
  -2  -6   0   33.56    1.38
   2  -6   0   33.09    1.25
  -2  -6   0   35.37    1.31
  -2  -6   0   34.46    1.25
  -2  -6   0   34.27    1.33
   2  -6   0   34.78    1.33
  -2  -6   0   34.47    1.15
   2   6   0   36.44    1.31
   2   6   0   35.21    1.15
   2   6   0   35.72    1.24
  -2   6   0   35.60    1.30
  -2   6   0   35.48    1.24
  -2   6   0   35.59    1.40
  -3  -6   0    1.54    0.40
  -3  -6   0    2.18    0.20
  -3  -6   0    2.69    0.44
   3  -6   0    2.49    0.41
  -3  -6   0    1.78    0.39
   3  -6   0    1.68    0.35
  -3  -6   0    2.20    0.48
   3  -6   0    1.85    0.32
   3  -6   0    2.23    0.41
  -3  -6   0    2.63    0.38
  -3   6   0    2.31    0.29
   3   6   0    1.72    0.29
   3   6   0    2.63    0.42
  -3   6   0    1.48    0.43
  -3   6   0    2.32    0.38
   3   6   0    2.42    0.36
  -4  -6   0    3.66    0.51
   4  -6   0    5.68    0.63
  -4  -6   0    3.73    0.63
  -4  -6   0    4.42    0.54
   4  -6   0    3.96    0.53
   4  -6   0    5.14    0.56
  -4  -6   0    4.60    0.58
  -4  -6   0    4.69    0.65
  -4   6   0    4.08    0.53
  -4   6   0    4.53    0.43
   4   6   0    4.79    0.58
   4   6   0    5.47    0.50
  -4   6   0    3.84    0.62
   4   6   0    3.65    0.48
   5  -6   0    2.52    0.54
   5  -6   0    2.70    0.52
  -5  -6   0    3.38    0.65
   5  -6   0    2.70    0.51
  -5  -6   0    2.94    0.52
  -5  -6   0    2.69    0.49
  -5  -6   0    2.94    0.66
  -5  -6   0    2.84    0.56
  -5   6   0    2.50    0.51
   5   6   0    3.08    0.47
  -5   6   0    3.24    0.68
  -5   6   0    3.22    0.41
  -5   6   0    3.19    0.62
   5   6   0    3.37    0.58
  -6  -6   0   19.87    1.27
   6  -6   0   20.87    1.35
   6  -6   0   18.63    1.25
  -6  -6   0   18.37    1.28
  -6  -6   0   19.54    1.31
   6  -6   0   19.95    1.18
  -6  -6   0   18.23    1.16
  -6  -6   0   18.76    1.14
  -6   6   0   20.61    1.19
  -6   6   0   18.87    1.42
  -6   6   0   20.31    1.31
  -6   6   0   17.24    0.95
   6   6   0   18.11    1.10
   6   6   0   23.37    1.32
  -7  -6   0    1.31    0.70
  -7  -6   0    0.36    0.53
  -7  -6   0    1.53    0.73
  -7  -6   0    0.08    0.55
   7  -6   0    0.83    0.56
   7  -6   0    0.13    0.53
  -7  -6   0    0.58    0.52
  -7   6   0    0.91    0.37
   7   6   0    0.53    0.51
  -7   6   0    0.16    0.51
  -7   6   0    0.13    0.60
   7   6   0    0.50    0.56
  -7   6   0    1.05    0.67
   8  -6   0    1.15    0.77
  -8  -6   0    2.82    0.72
  -8  -6   0    2.52    0.81
  -8  -6   0    1.39    0.59
  -8  -6   0    2.91    0.78
   8  -6   0    1.04    0.63
  -8  -6   0    1.18    0.79
  -8   6   0    2.14    0.74
   8   6   0    0.96    0.69
   8   6   0    0.25    0.58
  -8   6   0    0.95    0.79
  -8   6   0    1.22    0.74
   9  -6   0    0.56    0.78
  -9  -6   0    0.75    0.77
   9  -6   0    2.51    0.77
  -9  -6   0    0.60    0.88
  -9  -6   0    0.40    0.62
  -9  -6   0    1.24    0.78
  -9  -6   0    0.31    0.85
   9   6   0    0.90    0.75
   9   6   0    0.98    0.75
  -9   6   0    0.84    0.87
  -9   6   0    0.92    0.82
  -9   6   0    1.34    0.76
 -10  -6   0   -0.27    0.81
 -10  -6   0    0.14    0.83
  10  -6   0    1.31    0.83
 -10  -6   0   -0.72    0.85
  10  -6   0   -1.35    0.87
 -10   6   0    0.86    0.92
  10   6   0    1.20    0.79
  10   6   0   -1.34    0.73
 -10   6   0   -1.15    0.95
 -10   6   0    0.60    0.91
  11  -6   0    0.23    0.91
 -11  -6   0   -0.62    0.90
 -11  -6   0    1.19    0.97
  11  -6   0   -0.43    0.94
 -11  -6   0   -0.33    0.82
 -11   6   0   -0.17    0.99
  11   6   0   -0.62    0.86
 -11   6   0   -0.84    0.91
 -11   6   0   -0.45    1.12
  12  -6   0    1.17    1.19
 -12  -6   0    1.07    1.21
  12  -6   0    2.94    1.48
 -12  -6   0    4.83    1.32
  12   6   0    3.69    1.24
 -12   6   0    3.18    1.48
 -12   6   0    2.14    1.50
   0  -7   0    0.24    0.16
   0  -7   0    0.29    0.21
   0  -7   0   -0.24    0.23
   0  -7   0    0.29    0.19
   0   7   0    0.10    0.23
   0   7   0    0.03    0.14
   0   7   0    0.09    0.19
   1  -7   0   23.13    0.89
   1  -7   0   24.69    0.92
   1  -7   0   22.59    0.92
  -1  -7   0   24.62    0.95
   1  -7   0   22.48    0.90
  -1  -7   0   24.63    1.05
  -1  -7   0   22.96    0.88
   1   7   0   23.78    0.89
   1   7   0   23.21    0.87
  -1   7   0   22.69    0.84
  -1   7   0   21.87    0.90
  -2  -7   0  118.86    3.95
  -2  -7   0  122.39    3.86
  -2  -7   0  124.74    3.80
   2  -7   0  122.50    3.83
  -2  -7   0  120.69    3.71
   2  -7   0  125.37    3.82
   2  -7   0  123.60    3.87
   2  -7   0  116.18    3.73
  -2  -7   0  124.37    3.89
   2   7   0  120.36    3.76
  -2   7   0  122.35    3.77
   2   7   0  121.14    3.83
  -2   7   0  119.60    3.94
  -2   7   0  121.87    3.83
   2   7   0  121.44    3.67
  -3  -7   0    1.24    0.43
   3  -7   0    0.81    0.28
   3  -7   0    1.05    0.34
  -3  -7   0    0.99    0.36
  -3  -7   0    1.26    0.36
  -3  -7   0    1.13    0.32
   3  -7   0    0.36    0.32
  -3  -7   0    0.97    0.19
  -3  -7   0    0.80    0.35
  -3   7   0    1.00    0.41
  -3   7   0    1.00    0.26
   3   7   0    0.87    0.27
   3   7   0    1.08    0.36
   3   7   0    1.33    0.26
   4  -7   0  184.06    5.88
  -4  -7   0  192.55    6.14
  -4  -7   0  196.34    6.04
   4  -7   0  182.90    5.96
   4  -7   0  194.98    6.10
  -4  -7   0  195.90    6.00
   4  -7   0  188.21    6.02
  -4  -7   0  188.10    6.17
  -4  -7   0  187.47    6.10
   4   7   0  190.59    5.90
  -4   7   0  192.62    6.15
  -4   7   0  189.34    5.85
  -4   7   0  194.83    6.02
   4   7   0  197.95    6.08
  -5  -7   0   -0.08    0.46
  -5  -7   0   -0.07    0.35
   5  -7   0   -0.08    0.34
  -5  -7   0   -0.10    0.43
  -5  -7   0    0.36    0.37
   5  -7   0    0.24    0.38
  -5  -7   0    0.30    0.39
   5  -7   0    0.18    0.36
   5   7   0    0.40    0.44
  -5   7   0    0.02    0.41
   5   7   0    0.09    0.30
  -5   7   0   -0.58    0.32
  -5   7   0   -0.02    0.27
  -6  -7   0   58.06    2.47
  -6  -7   0   59.72    2.50
   6  -7   0   62.37    2.71
  -6  -7   0   60.65    2.30
   6  -7   0   54.88    2.26
  -6  -7   0   56.18    2.27
   6  -7   0   54.62    2.35
  -6  -7   0   55.09    2.39
  -6   7   0   56.66    2.30
  -6   7   0   54.38    2.52
   6   7   0   57.65    2.19
   6   7   0   55.28    2.35
  -6   7   0   55.79    2.05
   7  -7   0    5.42    0.93
  -7  -7   0    6.21    0.96
  -7  -7   0    6.63    1.03
  -7  -7   0    6.79    0.85
   7  -7   0    5.40    0.81
  -7  -7   0    4.05    0.72
  -7  -7   0    5.25    0.87
  -7   7   0    5.69    0.62
  -7   7   0    5.23    0.92
  -7   7   0    5.91    1.04
   7   7   0    7.55    0.83
  -7   7   0    7.41    0.91
   7   7   0    5.97    0.87
   8  -7   0   45.10    2.30
  -8  -7   0   48.03    2.36
  -8  -7   0   47.71    2.26
  -8  -7   0   44.18    2.38
   8  -7   0   48.18    2.24
  -8  -7   0   45.98    2.14
  -8  -7   0   45.83    2.37
  -8   7   0   48.19    2.30
   8   7   0   47.30    2.33
  -8   7   0   45.28    2.53
   8   7   0   48.18    2.14
  -8   7   0   51.21    2.51
  -9  -7   0    2.28    0.84
  -9  -7   0    1.39    0.80
   9  -7   0    2.33    0.80
  -9  -7   0    2.27    0.74
  -9  -7   0    3.41    1.01
  -9  -7   0    3.95    1.09
   9  -7   0    2.81    0.93
   9   7   0    3.59    0.86
  -9   7   0    3.89    1.13
   9   7   0    3.92    0.92
  -9   7   0    3.31    0.87
  -9   7   0    2.42    0.94
 -10  -7   0    1.03    0.90
 -10  -7   0    1.03    0.96
  10  -7   0   -0.66    0.73
  10  -7   0    0.04    0.89
 -10  -7   0    0.11    0.84
 -10  -7   0    0.97    1.07
  10   7   0   -0.43    0.70
  10   7   0    0.47    0.83
 -10   7   0    1.29    1.03
 -10   7   0   -1.44    0.82
 -10   7   0   -0.10    0.81
 -11  -7   0    0.02    0.99
  11  -7   0    0.23    0.95
 -11  -7   0    0.00    0.89
 -11  -7   0    0.23    0.86
  11  -7   0   -0.25    0.92
  11   7   0    0.25    0.98
 -11   7   0    1.23    1.02
 -11   7   0    1.86    0.99
 -11   7   0    0.34    1.17
  12  -7   0    6.43    1.38
  12  -7   0    8.49    1.72
 -12  -7   0    9.45    1.69
 -12  -7   0    8.79    1.60
 -12   7   0    8.13    1.88
  12   7   0   11.15    1.64
   0  -8   0    0.10    0.25
   0  -8   0   -0.03    0.29
   0  -8   0   -0.06    0.16
   0  -8   0    0.17    0.21
   0   8   0    0.26    0.21
   0   8   0    0.23    0.26
   0   8   0    0.24    0.17
   1  -8   0   -0.24    0.21
  -1  -8   0    0.05    0.20
   1  -8   0   -0.10    0.23
  -1  -8   0    0.13    0.26
  -1  -8   0    0.28    0.33
   1  -8   0    0.39    0.25
   1  -8   0   -0.07    0.23
  -1  -8   0   -0.13    0.22
  -1   8   0    0.12    0.20
   1   8   0    0.23    0.22
   1   8   0   -0.11    0.20
  -1   8   0    0.55    0.25
   2  -8   0   97.05    3.07
  -2  -8   0   88.47    3.11
  -2  -8   0  100.94    3.22
   2  -8   0   98.33    3.12
  -2  -8   0  100.59    3.13
  -2  -8   0   97.90    3.04
   2  -8   0   96.73    3.07
   2  -8   0   94.57    2.99
  -2  -8   0   95.19    2.97
  -2   8   0   89.17    3.18
   2   8   0   94.46    3.00
   2   8   0   95.87    3.07
  -2   8   0   93.03    3.00
   2   8   0   93.28    2.88
  -3  -8   0    8.55    0.81
   3  -8   0    6.35    0.61
  -3  -8   0    7.42    0.41
   3  -8   0    7.33    0.57
   3  -8   0    8.03    0.60
  -3  -8   0    7.67    0.69
  -3  -8   0    6.81    0.64
  -3  -8   0    7.03    0.57
   3   8   0    6.46    0.43
  -3   8   0    6.29    0.45
  -3   8   0    6.55    0.70
  -3   8   0    7.01    0.56
   3   8   0    7.01    0.53
   3   8   0    6.71    0.60
  -3   8   0    8.06    0.66
   4  -8   0    8.11    0.67
   4  -8   0    7.59    0.75
   4  -8   0    9.18    0.74
   4  -8   0    7.53    0.58
  -4  -8   0    7.98    0.39
  -4  -8   0    9.05    0.86
  -4  -8   0    7.65    0.66
  -4  -8   0    7.32    0.71
  -4  -8   0    7.82    0.70
  -4  -8   0    9.01    0.83
  -4   8   0    8.55    0.54
  -4   8   0    7.90    0.82
   4   8   0    8.53    0.57
  -4   8   0    8.35    0.69
   4   8   0    9.29    0.78
   5  -8   0    0.18    0.36
  -5  -8   0    0.01    0.36
  -5  -8   0    0.13    0.50
   5  -8   0    0.04    0.38
  -5  -8   0    0.42    0.40
   5  -8   0    0.27    0.44
  -5  -8   0    0.75    0.48
  -5  -8   0   -0.36    0.34
   5   8   0    0.07    0.38
  -5   8   0   -0.37    0.23
  -5   8   0    0.29    0.45
   5   8   0   -0.26    0.28
  -5   8   0   -0.59    0.33
  -6  -8   0   60.85    2.38
   6  -8   0   68.38    3.16
  -6  -8   0   61.20    2.51
   6  -8   0   58.08    2.48
   6  -8   0   57.67    2.34
  -6  -8   0   59.54    2.56
  -6  -8   0   59.88    2.38
  -6  -8   0   58.60    2.54
  -6   8   0   57.01    2.10
  -6   8   0   59.51    2.51
  -6   8   0   60.13    2.41
  -6   8   0   56.52    2.60
   6   8   0   60.11    2.45
   6   8   0   57.30    2.22
  -7  -8   0    4.80    0.76
  -7  -8   0    5.40    0.91
  -7  -8   0    4.40    0.81
  -7  -8   0    3.54    0.88
   7  -8   0    3.79    0.78
  -7  -8   0    3.68    0.70
   7  -8   0    4.02    0.75
  -7   8   0    3.11    0.89
   7   8   0    3.58    0.65
  -7   8   0    3.63    0.77
  -7   8   0    3.68    0.53
  -7   8   0    2.72    0.80
   7   8   0    3.89    0.78
   8  -8   0   36.47    1.91
  -8  -8   0   36.96    2.15
  -8  -8   0   39.63    2.12
  -8  -8   0   34.40    2.02
  -8  -8   0   35.62    1.93
  -8  -8   0   36.06    1.87
   8  -8   0   35.35    2.05
   8   8   0   35.38    1.94
   8   8   0   36.82    1.82
  -8   8   0   41.45    2.05
  -8   8   0   32.94    2.15
  -8   8   0   32.98    2.10
  -9  -8   0   -0.02    0.58
  -9  -8   0    0.78    0.87
  -9  -8   0    0.79    0.89
   9  -8   0    0.07    0.63
  -9  -8   0   -0.48    0.66
   9  -8   0   -0.83    0.61
  -9  -8   0   -0.14    0.69
  -9   8   0    1.30    0.85
   9   8   0    0.17    0.65
  -9   8   0   -1.04    0.67
   9   8   0   -0.75    0.61
  -9   8   0   -0.57    0.65
 -10  -8   0    1.54    0.99
  10  -8   0    3.49    1.15
 -10  -8   0    1.28    0.85
  10  -8   0    0.95    0.86
 -10  -8   0    2.50    0.98
 -10  -8   0    2.72    1.10
  10   8   0    2.62    1.02
 -10   8   0    0.81    1.01
 -10   8   0    2.86    0.99
 -10   8   0    0.77    0.92
 -11  -8   0    3.11    1.20
  11  -8   0    4.72    1.32
  11  -8   0    1.55    0.98
 -11  -8   0    5.29    1.16
  11   8   0    3.35    1.13
 -11   8   0    1.71    1.09
 -11   8   0    1.99    1.32
 -12  -8   0    3.64    1.30
  12  -8   0    2.79    1.44
  12  -8   0    1.02    1.17
 -12  -8   0    2.34    1.21
  12   8   0    0.39    1.13
 -12   8   0    2.85    1.54
   0  -9   0    0.04    0.22
   0  -9   0   -0.07    0.17
   0  -9   0   -0.12    0.30
   0  -9   0   -0.17    0.23
   0   9   0    0.73    0.28
   0   9   0    0.17    0.22
   0   9   0    0.49    0.18
   1  -9   0    0.64    0.29
   1  -9   0    0.26    0.25
  -1  -9   0    0.63    0.23
  -1  -9   0    0.33    0.25
  -1  -9   0    0.53    0.29
   1  -9   0    1.14    0.29
  -1  -9   0    1.14    0.37
   1  -9   0    0.70    0.27
   1   9   0    0.37    0.24
   1   9   0    0.18    0.22
  -1   9   0    0.54    0.25
  -2  -9   0   26.94    1.02
  -2  -9   0   26.51    1.23
   2  -9   0   28.31    1.12
  -2  -9   0   27.51    1.14
   2  -9   0   27.61    1.11
  -2  -9   0   26.29    1.07
  -2  -9   0   27.47    1.18
   2  -9   0   26.93    1.03
   2  -9   0   25.73    1.13
  -2   9   0   26.67    1.26
  -2   9   0   26.55    1.11
   2   9   0   26.84    1.10
   2   9   0   26.59    1.03
  -2   9   0   27.39    1.02
   3  -9   0    4.64    0.58
  -3  -9   0    5.00    0.38
   3  -9   0    4.83    0.51
  -3  -9   0    5.16    0.51
  -3  -9   0    4.82    0.56
  -3  -9   0    4.97    0.70
   3  -9   0    3.99    0.47
  -3   9   0    5.48    0.42
   3   9   0    5.87    0.48
   3   9   0    3.41    0.45
  -3   9   0    5.66    0.59
   3   9   0    4.72    0.37
  -3   9   0    5.44    0.50
  -3   9   0    5.59    0.70
   4  -9   0   46.45    1.75
   4  -9   0   47.62    1.93
   4  -9   0   48.12    1.81
  -4  -9   0   47.08    1.93
   4  -9   0   49.49    1.88
  -4  -9   0   45.87    2.02
  -4  -9   0   48.59    1.82
  -4  -9   0   47.73    1.96
  -4  -9   0   48.49    1.56
  -4  -9   0   48.19    1.89
   4   9   0   47.52    1.68
  -4   9   0   47.51    1.66
   4   9   0   48.75    1.91
  -4   9   0   49.69    2.03
  -4   9   0   48.58    1.86
  -5  -9   0    0.03    0.50
  -5  -9   0   -0.43    0.36
   5  -9   0    0.36    0.38
  -5  -9   0    0.14    0.41
   5  -9   0    0.13    0.44
   5  -9   0   -0.21    0.33
  -5  -9   0   -0.48    0.43
  -5  -9   0   -0.10    0.36
  -5   9   0   -0.03    0.39
   5   9   0    0.25    0.30
  -5   9   0   -0.10    0.46
  -5   9   0    0.09    0.25
   5   9   0   -0.03    0.41
   6  -9   0   46.04    1.99
  -6  -9   0   49.08    2.23
  -6  -9   0   46.99    2.14
  -6  -9   0   47.43    2.00
   6  -9   0   44.68    2.11
  -6  -9   0   48.71    2.04
  -6  -9   0   44.36    2.16
  -6   9   0   45.48    1.73
   6   9   0   47.24    1.84
  -6   9   0   45.41    2.03
  -6   9   0   46.48    2.23
  -6   9   0   45.43    2.12
   6   9   0   44.18    2.03
   7  -9   0   18.88    1.41
  -7  -9   0   18.61    1.31
  -7  -9   0   18.50    1.22
   7  -9   0   18.07    1.29
  -7  -9   0   19.19    1.41
  -7  -9   0   17.35    1.38
  -7  -9   0   18.36    1.44
  -7   9   0   15.94    0.94
  -7   9   0   19.64    1.76
  -7   9   0   20.39    1.48
   7   9   0   16.11    1.11
  -7   9   0   16.66    1.27
   7   9   0   18.64    1.35
  -8  -9   0   16.19    1.31
   8  -9   0   16.92    1.41
  -8  -9   0   17.75    1.42
  -8  -9   0   19.59    1.62
   8  -9   0   17.59    1.35
  -8  -9   0   17.18    1.44
  -8  -9   0   16.63    1.62
  -8   9   0   16.79    1.66
   8   9   0   17.08    1.25
  -8   9   0   17.91    1.45
   8   9   0   20.78    1.52
  -8   9   0   15.80    1.54
   9  -9   0   -0.12    0.81
  -9  -9   0    0.79    0.77
  -9  -9   0    0.72    0.88
  -9  -9   0    2.46    0.83
  -9  -9   0    1.53    0.91
   9  -9   0    1.19    0.72
  -9   9   0    0.91    0.77
  -9   9   0    0.34    0.92
   9   9   0    1.04    0.69
  -9   9   0    0.06    0.74
   9   9   0    1.67    0.75
  10  -9   0    5.85    1.27
 -10  -9   0    5.90    1.37
 -10  -9   0    4.84    1.23
 -10  -9   0    8.85    1.28
  10  -9   0    5.56    1.08
 -10   9   0    7.81    1.30
 -10   9   0    7.81    1.36
  10   9   0    7.63    1.27
 -10   9   0    6.92    1.51
 -11  -9   0    2.11    0.99
  11  -9   0    0.49    0.91
 -11  -9   0    1.77    1.07
  11  -9   0    0.57    0.96
  11   9   0    0.93    0.93
 -11   9   0    1.68    1.08
 -11   9   0    2.28    1.37
  12  -9   0   27.88    2.37
  12  -9   0   24.70    2.43
  12   9   0   26.23    2.32
   0 -10   0  608.61   17.73
   0 -10   0  604.41   17.91
   0 -10   0  606.61   17.87
   0 -10   0  597.46   17.80
   0  10   0  591.13   17.73
   0  10   0  595.65   17.80
   0  10   0  600.26   17.84
   1 -10   0    5.20    0.46
  -1 -10   0    4.88    0.41
   1 -10   0    5.00    0.44
  -1 -10   0    4.51    0.44
   1 -10   0    4.28    0.46
  -1 -10   0    5.10    0.47
   1 -10   0    5.46    0.46
  -1 -10   0    4.92    0.56
   1  10   0    5.12    0.42
   1  10   0    4.97    0.40
  -1  10   0    4.80    0.40
  -1  10   0    5.24    0.46
  -2 -10   0  528.40   15.66
   2 -10   0  522.42   15.64
   2 -10   0  523.40   15.62
  -2 -10   0  517.39   15.65
  -2 -10   0  523.51   15.53
   2 -10   0  514.71   15.53
  -2 -10   0  508.03   15.77
   2 -10   0  524.35   15.60
  -2 -10   0  528.00   15.57
   2  10   0  513.67   15.52
  -2  10   0  523.35   15.62
  -2  10   0  509.30   15.50
   2  10   0  531.30   15.60
  -2  10   0  545.39   15.77
  -3 -10   0    3.03    0.50
  -3 -10   0    3.31    0.41
  -3 -10   0    3.65    0.35
   3 -10   0    3.17    0.49
   3 -10   0    2.95    0.43
  -3 -10   0    2.90    0.49
   3 -10   0    2.42    0.42
  -3 -10   0    3.42    0.61
  -3  10   0    2.25    0.53
   3  10   0    2.78    0.39
   3  10   0    2.29    0.41
  -3  10   0    3.11    0.42
   3  10   0    3.42    0.28
  -3  10   0    2.58    0.44
  -4 -10   0   39.88    1.77
  -4 -10   0   42.53    1.68
  -4 -10   0   42.94    1.43
  -4 -10   0   40.72    1.85
   4 -10   0   43.75    1.73
  -4 -10   0   43.71    1.76
   4 -10   0   42.15    1.64
   4 -10   0   41.85    1.62
   4 -10   0   44.58    1.81
   4  10   0   43.61    1.75
  -4  10   0   40.40    1.84
   4  10   0   41.15    1.50
  -4  10   0   43.77    1.72
  -4  10   0   42.95    1.52
  -5 -10   0    0.84    0.47
  -5 -10   0    0.43    0.51
   5 -10   0    0.36    0.43
  -5 -10   0    0.20    0.43
  -5 -10   0    0.48    0.53
   5 -10   0    0.88    0.51
  -5 -10   0    1.14    0.41
   5 -10   0    1.25    0.42
   5  10   0    0.49    0.45
  -5  10   0    0.18    0.49
  -5  10   0    0.79    0.30
   5  10   0    0.54    0.33
  -5  10   0    0.49    0.44
  -6 -10   0   52.11    2.13
  -6 -10   0   53.01    2.29
  -6 -10   0   52.36    2.35
  -6 -10   0   49.48    2.30
  -6 -10   0   49.67    2.13
   6 -10   0   47.10    2.24
   6 -10   0   48.76    2.08
  -6  10   0   50.10    2.29
   6  10   0   51.98    2.20
   6  10   0   48.94    1.94
  -6  10   0   54.65    2.22
  -6  10   0   51.48    1.85
  -7 -10   0   -0.56    0.51
  -7 -10   0    0.27    0.62
   7 -10   0    0.46    0.63
  -7 -10   0   -0.15    0.49
  -7 -10   0    0.60    0.70
  -7 -10   0   -0.08    0.54
   7 -10   0   -0.08    0.49
   7  10   0   -0.99    0.49
  -7  10   0   -0.01    0.72
  -7  10   0    0.54    0.56
   7  10   0   -0.30    0.45
  -8 -10   0    9.03    1.15
   8 -10   0    9.17    1.18
  -8 -10   0   11.90    1.36
  -8 -10   0   10.66    1.32
  -8 -10   0    9.06    1.07
   8 -10   0   10.85    1.15
  -8 -10   0   10.39    1.11
  -8  10   0    8.50    1.25
  -8  10   0    9.87    1.39
   8  10   0   10.19    1.21
   8  10   0   10.03    1.01
  -8  10   0   10.31    1.21
   9 -10   0    0.82    0.80
   9 -10   0   -0.48    0.64
  -9 -10   0    0.53    0.68
  -9 -10   0    0.36    0.81
  -9 -10   0   -1.65    0.76
   9  10   0    1.31    0.76
  -9  10   0    0.29    0.90
  -9  10   0   -0.09    0.83
  -9  10   0    0.64    0.76
  10 -10   0    9.96    1.37
 -10 -10   0    8.18    1.44
 -10 -10   0    7.28    1.37
  10 -10   0    8.89    1.48
 -10 -10   0   10.31    1.36
 -10  10   0    8.61    1.61
 -10  10   0    8.37    1.40
 -10  10   0    9.33    1.38
  10  10   0    8.20    1.32
 -11 -10   0    2.12    1.06
 -11 -10   0    1.72    1.11
  11 -10   0    0.81    0.95
  11 -10   0    4.41    1.31
  11  10   0    1.09    1.01
 -11  10   0    1.37    1.14
 -11  10   0    1.88    1.18
   0 -11   0    0.60    0.35
   0 -11   0    0.59    0.28
   0 -11   0    0.21    0.19
   0 -11   0    0.38    0.24
   0  11   0    0.23    0.19
   0  11   0    0.10    0.29
   0  11   0    0.34    0.24
   1 -11   0   70.19    2.33
  -1 -11   0   72.38    2.49
  -1 -11   0   64.87    2.09
   1 -11   0   69.07    2.32
   1 -11   0   67.09    2.29
   1 -11   0   66.14    2.35
  -1 -11   0   74.09    2.35
  -1 -11   0   71.38    2.37
  -1 -11   0   70.78    2.30
   1  11   0   72.93    2.28
   1  11   0   70.55    2.28
  -1  11   0   68.89    2.32
  -1  11   0   67.47    2.26
  -2 -11   0   99.47    3.31
  -2 -11   0   95.73    3.43
   2 -11   0   94.96    3.22
   2 -11   0  101.27    3.28
  -2 -11   0  100.78    3.18
   2 -11   0  103.16    3.29
   2 -11   0   97.46    3.18
  -2 -11   0  102.32    3.21
  -2  11   0   96.38    3.13
   2  11   0   98.99    3.16
   2  11   0  101.55    3.23
   3 -11   0    0.18    0.33
  -3 -11   0    0.21    0.35
   3 -11   0    0.11    0.24
  -3 -11   0   -0.15    0.27
   3 -11   0   -0.27    0.31
  -3 -11   0    0.00    0.37
   3 -11   0    0.35    0.38
  -3 -11   0    0.52    0.43
  -3 -11   0    0.49    0.24
  -3  11   0   -0.26    0.25
  -3  11   0   -0.29    0.29
   3  11   0   -0.11    0.29
   3  11   0   -0.71    0.37
  -3  11   0   -0.77    0.37
   4 -11   0   14.90    0.85
  -4 -11   0   13.55    0.99
   4 -11   0   13.26    0.83
  -4 -11   0   14.31    0.87
  -4 -11   0   14.14    0.65
   4 -11   0   13.30    0.91
  -4 -11   0   16.07    1.10
  -4 -11   0   15.10    0.95
   4 -11   0   13.19    0.90
  -4  11   0   14.49    0.72
   4  11   0   13.29    0.65
  -4  11   0   13.49    1.00
   4  11   0   11.77    0.89
  -5 -11   0   -0.48    0.42
   5 -11   0   -0.13    0.39
  -5 -11   0   -0.60    0.36
   5 -11   0    1.15    0.51
  -5 -11   0    0.49    0.41
  -5 -11   0    0.39    0.49
   5 -11   0   -0.04    0.35
   5  11   0   -0.23    0.27
  -5  11   0    0.33    0.45
  -5  11   0   -0.02    0.27
  -5  11   0   -0.02    0.51
   5  11   0    0.03    0.40
  -6 -11   0    1.33    0.55
  -6 -11   0    1.54    0.66
   6 -11   0    1.81    0.65
  -6 -11   0    1.59    0.67
  -6 -11   0    2.08    0.56
   6 -11   0    1.46    0.53
   6  11   0    1.20    0.51
  -6  11   0    0.73    0.38
  -6  11   0    1.41    0.58
   6  11   0    1.81    0.45
  -6  11   0    1.38    0.63
   7 -11   0    2.02    0.62
  -7 -11   0    1.58    0.70
  -7 -11   0    1.38    0.62
  -7 -11   0    2.51    0.80
  -7 -11   0    1.92    0.63
   7 -11   0    1.99    0.79
   7  11   0    1.32    0.50
  -7  11   0    1.99    0.82
   7  11   0    2.93    0.76
  -7  11   0    1.93    0.76
  -7  11   0    1.49    0.63
  -8 -11   0    2.11    0.89
  -8 -11   0    2.76    0.73
   8 -11   0    2.27    0.73
   8 -11   0    2.31    0.85
  -8 -11   0    2.39    0.94
  -8 -11   0    2.58    0.71
  -8  11   0    3.78    1.00
   8  11   0    1.99    0.64
  -8  11   0    1.78    0.86
   8  11   0    2.69    0.80
  -8  11   0    2.35    0.80
  -9 -11   0    4.14    0.98
   9 -11   0    3.82    0.91
   9 -11   0    3.33    0.94
  -9 -11   0    1.36    0.90
  -9 -11   0    2.15    0.96
  -9  11   0    3.70    0.97
   9  11   0    4.09    0.93
  -9  11   0    3.48    1.06
  -9  11   0    1.25    0.96
  10 -11   0    2.30    1.13
 -10 -11   0    2.06    0.95
  10 -11   0    3.34    1.02
 -10 -11   0    2.10    1.01
 -10 -11   0    2.21    1.03
  10  11   0    3.26    1.01
 -10  11   0    2.65    1.00
 -10  11   0    2.28    1.24
 -10  11   0    2.75    1.10
  11 -11   0    2.36    1.16
 -11 -11   0    1.53    1.08
  11 -11   0    2.48    1.05
 -11  11   0    2.08    1.16
  11  11   0    1.53    1.05
 -11  11   0    1.43    1.30
   0 -12   0  824.98   23.90
   0 -12   0  842.87   24.13
   0 -12   0  816.10   24.05
   0 -12   0  802.72   23.99
   0  12   0  779.15   24.01
   0  12   0  805.81   23.98
   0  12   0  799.75   23.90
  -1 -12   0    0.22    0.31
   1 -12   0    0.44    0.26
   1 -12   0    0.63    0.30
   1 -12   0    1.10    0.32
  -1 -12   0    0.75    0.13
  -1 -12   0    0.29    0.29
  -1 -12   0    1.18    0.47
  -1 -12   0    0.51    0.27
   1 -12   0    0.36    0.29
   1  12   0    1.14    0.29
   1  12   0    0.99    0.27
  -1  12   0    0.49    0.26
  -1  12   0    0.58    0.29
  -2 -12   0  115.73    3.78
   2 -12   0  117.59    3.74
   2 -12   0  109.98    3.72
   2 -12   0  113.13    3.65
  -2 -12   0  114.49    3.90
   2 -12   0  113.35    3.69
  -2 -12   0  117.74    3.67
  -2 -12   0  116.18    3.64
   2  12   0  113.23    3.62
   2  12   0  113.77    3.68
  -2  12   0  112.64    3.59
  -2  12   0  115.44    3.72
  -3 -12   0   12.33    0.83
  -3 -12   0   11.47    0.63
  -3 -12   0   11.14    0.97
   3 -12   0   11.51    0.76
   3 -12   0   10.28    0.74
   3 -12   0   10.36    0.64
  -3 -12   0   11.76    0.85
   3 -12   0   10.06    0.79
  -3 -12   0   11.18    0.73
  -3  12   0   11.93    0.67
   3  12   0   12.51    0.78
  -3  12   0   11.69    0.93
  -3  12   0    9.36    0.74
  -4 -12   0   12.96    1.00
  -4 -12   0   12.85    0.82
   4 -12   0   14.06    0.97
  -4 -12   0   11.89    0.63
   4 -12   0   12.75    0.88
  -4 -12   0   11.86    0.89
  -4 -12   0   12.55    0.97
   4 -12   0   12.15    0.83
  -4  12   0   12.35    1.00
   4  12   0   12.97    0.90
   4  12   0   11.81    0.60
  -4  12   0   11.66    0.66
   5 -12   0    4.48    0.60
   5 -12   0    3.01    0.61
  -5 -12   0    4.14    0.59
   5 -12   0    3.96    0.56
  -5 -12   0    2.25    0.66
  -5 -12   0    3.46    0.64
   5 -12   0    3.91    0.64
   5  12   0    3.75    0.43
  -5  12   0    4.01    0.76
  -5  12   0    4.79    0.68
  -5  12   0    4.17    0.46
   5  12   0    3.73    0.63
  -6 -12   0    1.46    0.63
   6 -12   0    3.29    0.63
  -6 -12   0    3.37    0.63
   6 -12   0    3.71    0.78
  -6 -12   0    2.12    0.63
  -6 -12   0    2.30    0.77
   6  12   0    3.79    0.51
  -6  12   0    4.00    0.69
   6  12   0    3.09    0.64
  -6  12   0    3.12    0.45
  -6  12   0    2.75    0.76
   7 -12   0   -0.15    0.62
  -7 -12   0   -0.03    0.50
  -7 -12   0    0.69    0.58
  -7 -12   0    0.14    0.70
   7 -12   0    0.65    0.53
  -7 -12   0    0.22    0.63
  -7  12   0    1.42    0.70
   7  12   0    0.66    0.44
  -7  12   0   -0.06    0.66
  -7  12   0    0.38    0.61
   7  12   0   -0.46    0.53
  -8 -12   0   41.23    2.09
   8 -12   0   38.00    2.20
   8 -12   0   39.25    2.03
  -8 -12   0   36.89    2.18
  -8 -12   0   33.06    2.18
  -8  12   0   37.11    2.33
   8  12   0   38.55    2.11
  -8  12   0   41.85    2.26
  -8  12   0   41.95    2.18
  -9 -12   0    0.49    0.81
  -9 -12   0    0.71    0.73
   9 -12   0    0.24    0.69
  -9 -12   0    1.47    1.01
   9 -12   0    0.97    0.80
  -9  12   0    0.89    0.93
   9  12   0   -0.07    0.74
  -9  12   0    0.96    0.91
  -9  12   0    0.35    0.80
  10 -12   0   25.13    1.96
  10 -12   0   26.10    2.15
 -10 -12   0   28.72    2.07
 -10 -12   0   27.24    2.11
  10  12   0   28.11    2.05
 -10  12   0   28.55    2.24
 -10  12   0   26.60    2.24
 -10  12   0   27.42    2.45
 -11 -12   0    6.35    1.32
  11 -12   0    5.37    1.24
  11 -12   0    6.96    1.39
 -11 -12   0    3.73    1.53
  11  12   0    4.57    1.21
 -11  12   0    4.89    1.37
 -11  12   0    5.86    1.55
   0 -13   0    0.50    0.27
   0 -13   0    0.36    0.30
   0 -13   0    0.54    0.22
   0 -13   0    0.66    0.34
   0  13   0    0.28    0.29
   0  13   0    0.14    0.26
   0  13   0    0.47    0.21
  -1 -13   0   11.75    0.69
  -1 -13   0   10.44    0.43
   1 -13   0   10.14    0.62
   1 -13   0   11.56    0.68
  -1 -13   0   10.90    0.69
   1 -13   0   12.19    0.76
  -1 -13   0   10.79    0.80
  -1 -13   0   11.15    0.72
   1 -13   0   11.40    0.69
  -1  13   0   10.78    0.67
   1  13   0   11.04    0.63
  -1  13   0   11.26    0.63
   1  13   0   11.59    0.65
   2 -13   0   39.41    1.51
  -2 -13   0   37.83    1.54
   2 -13   0   36.42    1.46
   2 -13   0   37.39    1.43
  -2 -13   0   38.21    1.42
   2 -13   0   37.04    1.52
  -2 -13   0   39.37    1.46
  -2 -13   0   35.89    1.64
   2  13   0   36.67    1.38
   2  13   0   37.61    1.46
  -2  13   0   34.97    1.34
   3 -13   0    3.75    0.53
   3 -13   0    4.22    0.46
  -3 -13   0    4.91    0.64
   3 -13   0    4.08    0.55
  -3 -13   0    5.10    0.71
   3 -13   0    3.92    0.55
  -3 -13   0    3.51    0.49
  -3 -13   0    4.20    0.44
  -3  13   0    4.16    0.68
   3  13   0    3.51    0.50
  -3  13   0    3.88    0.44
  -3  13   0    4.03    0.55
   4 -13   0    6.98    0.69
   4 -13   0    6.22    0.67
  -4 -13   0    6.57    0.64
  -4 -13   0    6.71    0.79
  -4 -13   0    5.33    0.80
  -4 -13   0    7.10    0.51
   4 -13   0    6.48    0.73
  -4 -13   0    5.87    0.70
   4  13   0    5.89    0.70
  -4  13   0    6.96    0.87
  -4  13   0    6.15    0.52
   5 -13   0    7.05    0.78
  -5 -13   0    5.66    0.75
  -5 -13   0    6.50    0.96
   5 -13   0    6.79    0.87
   5 -13   0    7.05    0.70
   5 -13   0    6.73    0.71
  -5 -13   0    6.31    0.72
  -5 -13   0    6.24    0.83
   5  13   0    6.48    0.50
  -5  13   0    6.01    0.54
  -5  13   0    5.59    0.75
  -5  13   0    5.71    0.86
   5  13   0    4.82    0.68
  -6 -13   0    0.94    0.71
  -6 -13   0    1.03    0.55
   6 -13   0    0.35    0.51
  -6 -13   0   -0.72    0.49
   6 -13   0   -0.01    0.44
  -6 -13   0    0.45    0.48
   6  13   0    0.37    0.50
  -6  13   0   -0.52    0.57
  -6  13   0   -0.08    0.49
  -6  13   0   -0.06    0.29
   6  13   0   -0.13    0.31
  -7 -13   0    0.77    0.77
   7 -13   0   -0.33    0.48
  -7 -13   0    0.27    0.54
   7 -13   0   -0.39    0.55
  -7  13   0    0.37    0.59
  -7  13   0    0.05    0.66
   7  13   0   -0.96    0.53
  -7  13   0   -0.13    0.65
   7  13   0    0.25    0.44
  -8 -13   0    4.10    0.82
  -8 -13   0    3.82    1.07
   8 -13   0    1.19    0.81
   8 -13   0    2.70    0.75
   8  13   0    5.54    0.99
  -8  13   0    4.16    1.09
  -8  13   0    2.35    0.89
  -8  13   0    2.93    0.89
  -9 -13   0    1.00    0.80
   9 -13   0    0.21    0.68
  -9 -13   0   -0.12    0.96
   9 -13   0   -0.04    0.70
  -9  13   0   -1.03    0.80
  -9  13   0   -0.38    0.81
  -9  13   0    0.81    0.77
   9  13   0    0.66    0.83
 -10 -13   0    0.86    1.12
 -10 -13   0    0.19    0.84
  10 -13   0   -0.55    0.94
 -10 -13   0    0.78    1.01
  10 -13   0   -0.22    0.78
 -10  13   0    1.38    1.12
  10  13   0    0.53    0.94
 -10  13   0    0.87    0.92
  11 -13   0   -0.51    0.90
 -11 -13   0   -1.10    0.99
  11 -13   0    2.18    1.08
 -11 -13   0   -1.02    1.06
  11  13   0   -1.67    0.93
 -11  13   0   -0.11    1.05
 -11  13   0    1.81    1.33
   0 -14   0   54.07    1.80
   0 -14   0   55.43    2.07
   0 -14   0   52.38    1.90
   0 -14   0   53.92    1.99
   0  14   0   53.13    1.89
   0  14   0   52.73    1.80
   0  14   0   56.65    1.94
  -1 -14   0   44.50    1.84
   1 -14   0   44.34    1.62
  -1 -14   0   45.30    1.72
   1 -14   0   45.17    1.67
  -1 -14   0   43.48    1.42
  -1 -14   0   46.80    1.70
   1 -14   0   46.04    1.75
   1 -14   0   45.90    1.70
  -1 -14   0   47.14    1.66
   1  14   0   43.82    1.60
  -1  14   0   43.20    1.59
   1  14   0   44.58    1.62
  -1  14   0   44.33    1.67
   2 -14   0    4.09    0.49
  -2 -14   0    4.16    0.47
  -2 -14   0    4.35    0.57
   2 -14   0    4.27    0.52
  -2 -14   0    5.25    0.69
   2 -14   0    4.02    0.49
   2 -14   0    4.25    0.54
  -2 -14   0    4.41    0.49
   2  14   0    4.60    0.45
  -2  14   0    4.31    0.53
  -2  14   0    4.96    0.45
   2  14   0    3.94    0.49
   3 -14   0   -0.11    0.32
  -3 -14   0    0.20    0.47
  -3 -14   0    0.56    0.34
  -3 -14   0   -0.18    0.26
   3 -14   0   -0.07    0.35
  -3 -14   0    0.80    0.44
   3 -14   0    0.34    0.28
   3 -14   0   -0.44    0.33
  -3  14   0    0.20    0.42
  -3  14   0    0.42    0.28
   3  14   0    0.25    0.32
  -3  14   0    0.35    0.37
   4 -14   0    1.02    0.41
   4 -14   0    0.19    0.39
  -4 -14   0    0.06    0.36
   4 -14   0    0.53    0.39
  -4 -14   0    0.66    0.51
  -4 -14   0    0.08    0.48
  -4 -14   0    0.50    0.28
  -4  14   0    0.27    0.55
  -4  14   0    0.36    0.35
  -4  14   0    0.62    0.45
  -4  14   0    0.87    0.30
   4  14   0    0.04    0.36
   5 -14   0    1.07    0.45
  -5 -14   0    1.42    0.55
   5 -14   0    0.89    0.42
  -5 -14   0    1.22    0.72
   5 -14   0    0.68    0.49
  -5 -14   0    0.92    0.29
   5 -14   0   -0.49    0.41
  -5 -14   0    0.52    0.44
  -5 -14   0    1.63    0.59
  -5  14   0    0.93    0.53
   5  14   0    1.14    0.30
  -5  14   0    1.46    0.67
   5  14   0    1.92    0.58
  -5  14   0    0.36    0.30
  -6 -14   0   29.70    1.59
  -6 -14   0   30.66    1.83
   6 -14   0   32.06    1.58
  -6 -14   0   33.15    1.82
   6 -14   0   31.85    1.77
  -6  14   0   30.30    1.29
  -6  14   0   31.44    1.79
   6  14   0   33.13    1.72
  -6  14   0   31.03    1.68
   6  14   0   32.20    1.32
  -7 -14   0    0.19    0.61
   7 -14   0   -0.19    0.53
  -7 -14   0    0.42    0.70
  -7 -14   0    0.78    0.60
   7 -14   0    0.83    0.65
   7  14   0   -0.26    0.60
  -7  14   0   -0.13    0.57
  -7  14   0   -0.04    0.69
  -7  14   0   -0.10    0.74
  -8 -14   0   33.42    1.92
   8 -14   0   33.52    1.85
  -8 -14   0   31.58    2.11
  -8 -14   0   36.10    2.22
  -8  14   0   33.27    2.22
   8  14   0   29.71    1.93
  -8  14   0   33.53    2.02
  -9 -14   0   -0.72    0.78
   9 -14   0   -0.18    0.65
  -9 -14   0    0.49    0.92
  -9 -14   0    0.97    0.80
   9 -14   0    1.22    0.82
  -9  14   0   -1.45    0.80
  -9  14   0    1.03    0.85
   9  14   0   -0.10    0.76
  -9  14   0    0.69    0.90
 -10 -14   0    1.09    1.04
 -10 -14   0    0.95    0.93
  10 -14   0    0.10    0.86
  10 -14   0   -0.29    0.98
 -10 -14   0    1.11    1.16
  10  14   0   -0.04    0.95
 -10  14   0    1.27    1.08
 -10  14   0   -0.75    1.09
 -11 -14   0    1.22    1.05
  11 -14   0    3.07    1.15
 -11 -14   0    1.83    1.29
  11 -14   0    0.55    0.89
 -11  14   0    0.90    1.15
 -11  14   0    2.30    1.42
  11  14   0    2.94    1.17
   0 -15   0    0.37    0.41
   0 -15   0    0.19    0.32
   0 -15   0    0.10    0.21
   0 -15   0   -0.23    0.26
   0  15   0    0.45    0.22
   0  15   0    0.48    0.29
   0  15   0    0.17    0.31
   1 -15   0   19.92    1.01
  -1 -15   0   18.19    0.95
  -1 -15   0   17.26    0.66
  -1 -15   0   19.27    0.98
   1 -15   0   17.57    0.87
  -1 -15   0   20.12    1.15
   1 -15   0   19.40    0.96
  -1 -15   0   17.62    0.92
   1 -15   0   17.59    0.93
   1  15   0   17.71    0.87
  -1  15   0   18.79    0.86
  -1  15   0   19.24    0.93
   1  15   0   17.49    0.84
   2 -15   0    7.42    0.65
   2 -15   0    6.46    0.61
  -2 -15   0    5.78    0.75
   2 -15   0    6.86    0.65
   2 -15   0    6.92    0.65
  -2 -15   0    6.05    0.67
  -2 -15   0    6.15    0.59
  -2 -15   0    7.25    0.61
  -2  15   0    6.91    0.51
  -2  15   0    7.32    0.65
   2  15   0    6.46    0.58
   2  15   0    5.91    0.53
   3 -15   0   21.38    1.00
   3 -15   0   22.88    1.13
   3 -15   0   20.81    1.13
  -3 -15   0   19.20    1.25
  -3 -15   0   18.62    1.03
   3 -15   0   20.95    1.12
  -3 -15   0   22.47    1.18
  -3 -15   0   20.52    0.99
  -3  15   0   19.98    1.12
   3  15   0   20.47    1.06
  -3  15   0   22.05    1.33
  -3  15   0   20.60    0.95
   4 -15   0   34.90    1.59
   4 -15   0   36.36    1.68
  -4 -15   0   33.48    1.78
   4 -15   0   36.68    1.62
  -4 -15   0   35.94    1.39
  -4 -15   0   34.43    1.54
  -4 -15   0   35.66    1.70
  -4  15   0   34.68    1.46
  -4  15   0   37.03    1.38
  -4  15   0   33.90    1.79
  -4  15   0   36.36    1.63
   4  15   0   34.59    1.59
   5 -15   0    1.14    0.58
   5 -15   0    1.47    0.51
   5 -15   0    2.11    0.59
  -5 -15   0    1.08    0.31
  -5 -15   0    0.07    0.58
  -5 -15   0    2.24    0.54
   5 -15   0    1.81    0.48
  -5 -15   0    1.53    0.59
  -5  15   0    1.30    0.36
   5  15   0    1.63    0.56
  -5  15   0    1.28    0.52
  -5  15   0    0.09    0.57
  -6 -15   0    7.76    0.89
   6 -15   0    6.59    0.81
  -6 -15   0    5.17    1.06
  -6 -15   0    9.43    1.18
   6 -15   0    7.43    0.96
   6  15   0    8.01    0.94
  -6  15   0    7.63    0.94
  -6  15   0    7.92    0.71
  -6  15   0    7.29    1.05
   7 -15   0    1.53    0.61
  -7 -15   0    2.88    0.70
   7 -15   0    3.32    0.88
  -7 -15   0    0.44    0.87
  -7 -15   0    0.97    0.73
  -7  15   0    3.50    0.83
   7  15   0    1.12    0.68
  -7  15   0    2.14    0.83
   8 -15   0    1.19    0.65
  -8 -15   0    1.23    0.95
  -8 -15   0    0.56    0.77
  -8 -15   0    1.03    0.66
   8 -15   0    0.64    0.76
  -8  15   0    1.94    0.95
  -8  15   0    1.43    0.88
   8  15   0    0.49    0.69
  -8  15   0    0.86    0.73
   9 -15   0    3.61    1.02
  -9 -15   0    5.08    1.07
  -9 -15   0    4.62    1.24
   9 -15   0    3.31    0.82
  -9 -15   0    3.20    1.14
   9  15   0    2.88    0.94
  -9  15   0    3.14    1.12
  -9  15   0    2.90    0.98
  -9  15   0    4.85    1.22
 -10 -15   0    1.19    1.06
  10 -15   0    0.60    0.83
  10 -15   0   -1.01    0.94
 -10 -15   0    0.54    0.90
 -10 -15   0    1.61    1.15
 -10  15   0   -0.51    1.11
 -10  15   0    1.19    1.09
  10  15   0    0.31    0.85
  11 -15   0    1.86    1.08
 -11 -15   0    0.31    1.18
 -11 -15   0   -0.42    0.97
  11  15   0    0.42    1.04
 -11  15   0   -1.94    1.23
 -11  15   0   -0.63    1.12
   0 -16   0    3.80    0.56
   0 -16   0    4.86    0.41
   0 -16   0    4.24    0.50
   0 -16   0    4.14    0.59
   0  16   0    4.96    0.55
   0  16   0    4.76    0.50
   0  16   0    4.13    0.39
  -1 -16   0   23.70    1.15
  -1 -16   0   24.07    1.28
  -1 -16   0   23.38    0.84
   1 -16   0   24.69    1.20
   1 -16   0   23.96    1.06
   1 -16   0   24.42    1.13
  -1 -16   0   26.66    1.13
  -1 -16   0   24.08    1.16
   1 -16   0   25.18    1.16
   1  16   0   25.04    1.07
  -1  16   0   24.73    1.04
  -1  16   0   24.71    1.12
   1  16   0   22.14    1.01
  -2 -16   0   13.53    0.91
   2 -16   0   14.26    0.84
  -2 -16   0   13.84    0.82
   2 -16   0   14.83    0.84
  -2 -16   0   13.96    0.82
  -2 -16   0   13.26    1.01
   2 -16   0   13.92    0.93
   2 -16   0   13.14    0.86
  -2  16   0   12.89    0.84
   2  16   0   15.66    0.79
  -2  16   0   13.23    0.70
   2  16   0   13.88    0.79
  -3 -16   0   32.47    1.54
  -3 -16   0   30.71    1.65
   3 -16   0   34.01    1.38
   3 -16   0   29.55    1.43
  -3 -16   0   33.66    1.38
   3 -16   0   33.93    1.52
  -3 -16   0   34.96    1.45
   3 -16   0   35.38    1.53
   3  16   0   34.21    1.46
  -3  16   0   30.80    1.68
  -3  16   0   32.17    1.31
  -3  16   0   32.84    1.49
  -4 -16   0    0.64    0.54
  -4 -16   0    0.40    0.63
  -4 -16   0    1.42    0.38
  -4 -16   0    1.32    0.44
   4 -16   0    0.40    0.45
   4 -16   0    1.04    0.50
   4 -16   0    0.45    0.44
   4  16   0    1.26    0.46
  -4  16   0    0.73    0.57
  -4  16   0    0.39    0.35
  -4  16   0    1.57    0.52
  -5 -16   0   22.87    1.01
  -5 -16   0   21.37    1.51
  -5 -16   0   22.11    1.28
   5 -16   0   24.02    1.45
   5 -16   0   22.68    1.25
   5 -16   0   23.31    1.19
  -5 -16   0   24.46    1.50
   5 -16   0   21.36    1.31
  -5  16   0   22.44    1.06
  -5  16   0   25.28    1.38
   5  16   0   24.20    1.38
  -5  16   0   22.50    1.49
  -6 -16   0    2.81    0.66
  -6 -16   0    2.92    0.77
  -6 -16   0    4.01    0.91
   6 -16   0    1.99    0.57
   6 -16   0    2.57    0.80
  -6  16   0    1.90    0.79
   6  16   0    2.97    0.73
  -6  16   0    3.09    0.72
  -7 -16   0    6.51    1.26
  -7 -16   0    4.18    0.80
   7 -16   0    5.58    0.84
   7 -16   0    6.15    1.02
  -7 -16   0    5.73    1.06
   7  16   0    5.11    0.88
  -7  16   0    5.40    1.06
  -7  16   0    6.12    1.04
   8 -16   0   -0.33    0.74
   8 -16   0    0.36    0.61
  -8 -16   0    0.55    0.88
  -8 -16   0   -0.04    0.85
  -8 -16   0    0.27    0.68
  -8  16   0    0.68    0.89
   8  16   0    0.51    0.72
  -8  16   0    1.00    0.75
  -8  16   0    0.69    0.80
  -9 -16   0    2.07    0.90
   9 -16   0    2.16    1.03
   9 -16   0    1.92    0.83
  -9 -16   0    1.18    0.99
  -9 -16   0    1.03    1.04
  -9  16   0    3.37    1.19
   9  16   0    2.58    0.92
  -9  16   0    2.44    1.03
 -10 -16   0    1.78    1.16
  10 -16   0    2.96    0.99
 -10 -16   0    0.46    0.92
 -10 -16   0    5.49    1.36
  10 -16   0    0.12    1.10
 -10  16   0    3.09    1.33
  10  16   0    2.76    1.05
 -10  16   0    1.99    1.17
 -11 -16   0    0.12    1.17
 -11 -16   0   -0.80    1.12
  11 -16   0    0.46    1.02
 -11 -16   0   -0.82    1.01
 -11  16   0   -0.41    1.15
 -11  16   0    0.92    1.29
  11  16   0   -0.32    0.97
   0 -17   0    0.18    0.32
   0 -17   0    0.53    0.24
   0 -17   0    0.07    0.40
   0 -17   0    0.21    0.34
   0  17   0    0.04    0.22
   0  17   0   -0.02    0.29
   0  17   0    0.22    0.34
  -1 -17   0    2.60    0.44
   1 -17   0    2.50    0.46
  -1 -17   0    3.30    0.53
   1 -17   0    2.37    0.39
  -1 -17   0    2.97    0.50
  -1 -17   0    3.11    0.64
   1 -17   0    2.25    0.45
   1 -17   0    2.61    0.48
  -1 -17   0    2.72    0.25
  -1  17   0    2.60    0.43
  -1  17   0    2.94    0.41
   1  17   0    3.34    0.44
   1  17   0    2.89    0.40
  -2 -17   0   22.39    1.36
  -2 -17   0   24.66    1.14
   2 -17   0   23.14    1.12
  -2 -17   0   20.37    1.13
   2 -17   0   22.72    1.14
   2 -17   0   21.93    1.09
  -2 -17   0   22.04    1.10
   2 -17   0   23.17    1.21
  -2  17   0   23.03    0.97
  -2  17   0   21.68    1.12
   2  17   0   21.26    1.06
   2  17   0   23.93    1.04
   3 -17   0   31.84    1.47
   3 -17   0   28.85    1.42
  -3 -17   0   31.10    1.66
   3 -17   0   30.29    1.40
  -3 -17   0   30.42    1.34
  -3 -17   0   30.63    1.48
  -3 -17   0   29.48    1.37
   3 -17   0   29.59    1.31
  -3  17   0   32.12    1.47
  -3  17   0   29.73    1.23
   3  17   0   30.22    1.38
  -3  17   0   27.34    1.57
  -4 -17   0  174.31    5.68
   4 -17   0  176.04    5.77
   4 -17   0  169.72    5.82
  -4 -17   0  186.67    6.13
  -4 -17   0  175.97    5.88
  -4 -17   0  180.22    5.57
   4 -17   0  182.58    5.78
  -4  17   0  175.05    5.58
   4  17   0  171.10    5.73
  -4  17   0  179.40    5.81
  -4  17   0  166.42    5.98
   5 -17   0    0.31    0.51
   5 -17   0    0.14    0.42
   5 -17   0    0.94    0.60
   5 -17   0    0.88    0.44
  -5 -17   0    0.78    0.34
  -5 -17   0    1.57    0.53
  -5 -17   0    1.34    0.65
  -5 -17   0    1.17    0.78
  -5  17   0    1.24    0.53
  -5  17   0    0.74    0.35
  -5  17   0    1.59    0.74
   5  17   0    1.14    0.56
  -6 -17   0   60.73    2.72
  -6 -17   0   60.37    2.48
   6 -17   0   59.91    2.68
   6 -17   0   59.04    2.37
  -6 -17   0   54.58    2.80
  -6  17   0   62.47    2.60
  -6  17   0   57.24    2.73
   6  17   0   59.28    2.55
  -7 -17   0    1.37    0.73
  -7 -17   0    0.71    0.87
  -7 -17   0   -0.11    0.60
   7 -17   0   -0.29    0.50
   7 -17   0   -0.20    0.67
  -7  17   0    0.46    0.65
  -7  17   0   -0.96    0.72
   7  17   0    0.05    0.62
  -8 -17   0   13.96    1.67
   8 -17   0   12.77    1.45
  -8 -17   0   13.54    1.39
   8 -17   0   15.13    1.33
  -8 -17   0   10.86    1.56
  -8  17   0   17.31    1.56
  -8  17   0   16.10    1.66
  -8  17   0   15.90    1.76
   8  17   0   14.05    1.48
  -9 -17   0    1.39    1.02
   9 -17   0    0.58    0.74
  -9 -17   0    0.55    0.91
  -9 -17   0    0.89    0.87
   9 -17   0    0.85    0.85
   9  17   0    0.35    0.84
  -9  17   0   -0.09    0.91
  -9  17   0   -0.31    0.94
 -10 -17   0    0.71    1.12
 -10 -17   0   -0.50    1.02
  10 -17   0    0.81    0.95
 -10 -17   0    0.88    1.00
  10  17   0    0.91    0.94
 -10  17   0    1.22    1.25
 -10  17   0   -0.63    0.97
 -11 -17   0    1.70    1.35
 -11 -17   0   -0.12    1.01
 -11 -17   0   -1.55    1.14
  11 -17   0    1.89    1.24
 -11  17   0    1.36    1.24
 -11  17   0    0.81    1.17
  11  17   0   -0.58    1.05
   0 -18   0   -0.01    0.43
   0 -18   0    0.15    0.37
   0 -18   0    0.30    0.23
   0 -18   0    0.01    0.31
   0  18   0   -0.37    0.34
   0  18   0   -0.29    0.31
   1 -18   0    2.01    0.51
   1 -18   0    3.49    0.47
  -1 -18   0    3.53    0.56
   1 -18   0    2.88    0.52
   1 -18   0    3.13    0.49
  -1 -18   0    3.74    0.51
  -1 -18   0    3.56    0.66
  -1 -18   0    3.93    0.29
  -1 -18   0    2.80    0.50
   1  18   0    3.53    0.44
   1  18   0    2.83    0.41
  -1  18   0    3.20    0.45
  -1  18   0    4.59    0.53
  -2 -18   0    4.35    0.57
  -2 -18   0    3.94    0.70
   2 -18   0    3.59    0.59
   2 -18   0    3.72    0.53
   2 -18   0    3.86    0.57
  -2 -18   0    3.66    0.57
   2 -18   0    4.26    0.56
  -2 -18   0    2.99    0.50
   2  18   0    3.86    0.49
  -2  18   0    3.98    0.44
   2  18   0    3.88    0.47
  -2  18   0    2.92    0.50
  -3 -18   0    0.31    0.37
   3 -18   0    0.64    0.44
   3 -18   0   -0.18    0.37
   3 -18   0   -0.30    0.40
  -3 -18   0   -0.43    0.47
   3 -18   0   -0.19    0.33
  -3 -18   0   -0.05    0.35
  -3 -18   0   -0.25    0.41
  -3  18   0   -0.26    0.37
  -3  18   0   -0.08    0.56
   3  18   0   -0.34    0.35
  -3  18   0   -0.23    0.28
  -4 -18   0    2.84    0.51
   4 -18   0    3.47    0.52
  -4 -18   0    2.79    0.58
  -4 -18   0    3.17    0.64
   4 -18   0    3.22    0.63
   4 -18   0    4.95    0.70
   4 -18   0    3.03    0.61
  -4 -18   0    3.30    0.79
  -4  18   0    3.14    0.62
  -4  18   0    4.28    0.55
  -4  18   0    2.63    0.73
   4  18   0    2.72    0.58
  -5 -18   0    0.33    0.47
   5 -18   0   -0.49    0.45
  -5 -18   0   -0.12    0.59
  -5 -18   0    0.20    0.58
   5 -18   0    0.86    0.60
   5 -18   0    0.00    0.43
  -5 -18   0    0.69    0.34
   5 -18   0    0.91    0.42
  -5  18   0    0.08    0.32
   5  18   0    0.52    0.51
  -5  18   0   -0.19    0.48
  -5  18   0   -0.11    0.60
  -6 -18   0   31.47    1.99
  -6 -18   0   30.75    1.83
   6 -18   0   29.16    1.74
  -6 -18   0   30.22    1.64
   6 -18   0   30.50    1.56
  -6  18   0   30.24    1.73
   6  18   0   30.71    1.71
  -6  18   0   30.47    1.90
   7 -18   0    0.62    0.69
   7 -18   0   -0.08    0.53
  -7 -18   0   -0.35    0.57
  -7 -18   0   -0.26    0.67
  -7 -18   0    0.34    0.70
   7  18   0    1.24    0.73
  -7  18   0    0.48    0.70
  -7  18   0    0.35    0.75
  -8 -18   0   -0.38    0.69
   8 -18   0    0.63    0.60
  -8 -18   0    0.10    0.82
   8 -18   0   -0.56    0.80
  -8 -18   0    1.19    0.93
  -8  18   0    0.19    1.05
  -8  18   0    0.07    0.83
  -8  18   0   -0.44    0.75
   8  18   0    0.13    0.72
  -9 -18   0   -0.21    0.85
   9 -18   0   -0.10    0.80
  -9 -18   0    0.45    1.06
   9 -18   0    1.54    0.76
  -9 -18   0   -0.56    0.78
  -9  18   0   -0.81    0.83
   9  18   0    0.13    0.80
  -9  18   0   -1.07    1.02
 -10 -18   0    0.63    0.92
  10 -18   0   -0.32    1.02
 -10 -18   0    0.56    1.13
 -10 -18   0    0.85    1.13
 -10  18   0   -0.50    1.02
 -10  18   0    0.61    1.21
  10  18   0    1.72    1.01
 -11 -18   0   -0.40    1.28
  11 -18   0    2.05    1.26
 -11 -18   0    0.07    0.99
 -11 -18   0   -0.21    1.22
 -11  18   0    0.24    1.28
 -11  18   0   -0.85    1.13
  11  18   0   -0.48    1.07
   0 -19   0    0.09    0.25
   0 -19   0    0.35    0.44
   0 -19   0   -0.33    0.33
   0 -19   0    0.42    0.40
   0  19   0   -0.23    0.31
   0  19   0    0.28    0.37
   1 -19   0    1.34    0.43
  -1 -19   0    1.06    0.43
  -1 -19   0    1.27    0.39
   1 -19   0    1.39    0.46
   1 -19   0    1.07    0.35
  -1 -19   0    0.70    0.49
   1 -19   0    1.29    0.49
  -1 -19   0    1.48    0.23
  -1 -19   0    2.01    0.48
   1  19   0    1.98    0.41
  -1  19   0    1.06    0.37
   1  19   0    1.73    0.36
[truncated: 1,819,113 more chars]
