# Supplementary material for: 2-Chloro-3-nitro-5-(tri­fluoro­meth­yl)benzoic acid and -benzamide: structural characterization of two precursors for anti­tubercular benzo­thia­zinones
Source: Acta Crystallogr E Crystallogr Commun. 2021 Jan 19;77(Pt 2):142–7. doi: 10.1107/S2056989021000517 (PMC7869535; doi:10.1107/S2056989021000517)
Supplement: Supplementary file 2 [file e-77-00142-1sup2.hkl]

data_1                                                                          
_shelx_title ' 13323_001sad in P-1'                                             
_shelx_refln_list_code          4                                               
_shelx_F_calc_maximum       74.75                                               
_exptl_crystal_F_000       268.00                                               
_reflns_d_resolution_high  0.6851                                               
                                                                                
loop_                                                                           
 _space_group_symop_operation_xyz                                               
 'x, y, z'                                                                      
 '-x, -y, -z'                                                                   
                                                                                
_cell_length_a     4.7297                                                       
_cell_length_b     7.8993                                                       
_cell_length_c    13.0443                                                       
_cell_angle_alpha  91.566                                                       
_cell_angle_beta   96.510                                                       
_cell_angle_gamma 104.793                                                       
                                                                                
_shelx_F_squared_multiplier     1.000                                           
                                                                                
loop_                                                                           
 _refln_index_h                                                                 
 _refln_index_k                                                                 
 _refln_index_l                                                                 
 _refln_F_squared_calc                                                          
 _refln_F_squared_meas                                                          
 _refln_F_squared_sigma                                                         
 _refln_observed_status                                                         
   1   0   0       1408.16       1307.04        24.26 o                         
   2   0   0         90.26         91.10         2.26 o                         
  -2   1   0        553.05        561.56        11.44 o                         
  -1   1   0          1.92          2.15         0.10 o                         
   0   1   0        381.47        367.21        15.54 o                         
   1   1   0         99.47         98.68         1.64 o                         
   2   1   0         11.13          6.94         0.11 o                         
   3   1   0         68.58         69.97         0.94 o                         
   4   1   0          0.11          0.20         0.06 o                         
  -3   2   0        255.74        270.34         4.34 o                         
  -2   2   0        522.56        502.50         8.22 o                         
  -1   2   0         48.44         64.99         0.94 o                         
   0   2   0        667.88        651.53        18.30 o                         
   1   2   0        466.68        491.12         6.41 o                         
   2   2   0         36.95         33.29         0.91 o                         
   3   2   0        850.29        816.50        14.49 o                         
   4   2   0          5.77          5.90         0.17 o                         
   5   2   0        124.40        116.01         6.76 o                         
  -4   3   0         59.36         52.58         1.02 o                         
  -3   3   0         32.98         31.49         0.84 o                         
  -2   3   0        657.55        720.36        18.85 o                         
  -1   3   0        673.04        719.94         9.41 o                         
   0   3   0       2187.88       2008.98        43.35 o                         
   1   3   0         53.90         88.28         1.66 o                         
   2   3   0        870.19        946.19        12.36 o                         
   3   3   0       1858.31       1833.62        23.94 o                         
   4   3   0         78.63         77.63         1.05 o                         
   5   3   0         26.24         23.64         0.53 o                         
  -5   4   0        283.94        262.71         3.49 o                         
  -4   4   0        256.24        243.43         5.98 o                         
  -3   4   0         21.56         19.24         0.67 o                         
  -2   4   0        665.44        719.18        13.30 o                         
  -1   4   0        254.89        294.27         3.86 o                         
   0   4   0         26.61         39.76         1.06 o                         
   1   4   0        428.43        423.85         5.56 o                         
   2   4   0         98.27        103.98         1.40 o                         
   3   4   0        180.15        175.52         2.33 o                         
   4   4   0         90.95         90.05         1.42 o                         
   5   4   0         62.62         65.47         1.31 o                         
  -5   5   0         36.22         39.53         0.63 o                         
  -4   5   0        381.73        383.06         5.04 o                         
  -3   5   0          5.60          4.14         0.43 o                         
  -2   5   0        159.16        166.55         2.21 o                         
  -1   5   0       1504.22       1515.68        19.79 o                         
   0   5   0        347.73        325.37         4.29 o                         
   1   5   0        457.92        491.35         6.46 o                         
   2   5   0        665.31        651.43        12.09 o                         
   3   5   0          3.11          2.42         0.11 o                         
   4   5   0         41.35         42.73         0.63 o                         
   5   5   0         22.78         25.02         0.59 o                         
  -6   6   0         33.12         30.63         1.09 o                         
  -5   6   0          1.09          1.03         0.07 o                         
  -4   6   0        181.03        180.68         2.78 o                         
  -3   6   0        125.16        129.41         1.73 o                         
  -2   6   0        490.66        504.13         9.37 o                         
  -1   6   0         62.46         68.87         0.98 o                         
   0   6   0         27.96         28.75         0.44 o                         
   1   6   0         63.50         47.78         0.68 o                         
   2   6   0         72.11         81.17         1.11 o                         
   3   6   0          1.33          0.62         0.08 o                         
   4   6   0         14.53         14.68         0.32 o                         
  -6   7   0         13.36         12.96         0.67 o                         
  -5   7   0        116.21        113.65         1.56 o                         
  -4   7   0          0.17          0.25         0.07 o                         
  -3   7   0        191.59        196.32         2.62 o                         
  -2   7   0          5.56          5.34         0.36 o                         
  -1   7   0          7.87          7.41         0.16 o                         
   0   7   0         59.44         56.05         0.81 o                         
   1   7   0        155.48        124.72         2.40 o                         
   2   7   0          6.88          9.95         0.30 o                         
   3   7   0         18.87         17.20         0.45 o                         
   4   7   0        171.27        185.35         3.67 o                         
  -6   8   0          0.08          0.11         0.15 o                         
  -5   8   0        171.28        175.25         3.34 o                         
  -4   8   0         19.90         20.72         0.36 o                         
  -3   8   0          4.48          5.09         0.26 o                         
  -2   8   0         20.63         22.24         0.82 o                         
  -1   8   0          4.93          4.67         0.20 o                         
   0   8   0        111.09        102.34         1.40 o                         
   1   8   0        233.90        226.73         3.03 o                         
   2   8   0        311.36        302.03         4.02 o                         
   3   8   0          2.55          4.10         0.16 o                         
  -5   9   0          5.28          4.47         0.15 o                         
  -4   9   0        115.13        126.62         1.81 o                         
  -3   9   0         41.13         39.12         0.87 o                         
  -2   9   0          7.60          8.20         0.28 o                         
  -1   9   0          5.20          5.32         0.20 o                         
   0   9   0        165.38        153.24         3.05 o                         
   1   9   0         63.42         63.17         1.31 o                         
   2   9   0          0.74          0.69         0.11 o                         
  -4  10   0         69.32         77.50         1.11 o                         
  -3  10   0          0.28          0.18         0.07 o                         
  -2  10   0        142.95        138.46         3.54 o                         
  -1  10   0        306.20        294.17         3.92 o                         
   0  10   0         90.20         84.12         1.22 o                         
   1  10   0         42.43         41.79         0.65 o                         
  -3  11   0         43.52         41.82         0.92 o                         
  -2  11   0          0.49          0.88         0.11 o                         
  -1  11   0        210.21        211.52         2.86 o                         
   0  11   0         16.68         17.81         0.52 o                         
   0 -11   1        142.66        143.71         1.97 o                         
   1 -11   1         26.25         22.71         0.39 o                         
   2 -11   1         61.82         58.60         0.87 o                         
   3 -11   1         82.35         88.75         1.78 o                         
  -1 -10   1        534.90        536.84         7.10 o                         
   0 -10   1         31.62         29.14         0.92 o                         
   1 -10   1          3.84          5.34         0.24 o                         
   2 -10   1          8.39         10.02         0.21 o                         
   3 -10   1          7.81          8.22         0.21 o                         
   4 -10   1         85.96         86.96         1.23 o                         
  -2  -9   1         41.23         41.27         0.64 o                         
  -1  -9   1        135.31        133.17         2.10 o                         
   0  -9   1          0.01          0.18         0.11 o                         
   1  -9   1         57.27         57.47         0.82 o                         
   2  -9   1         79.33         77.84         1.09 o                         
   3  -9   1         95.62         98.73         1.37 o                         
   4  -9   1         82.26         82.15         1.16 o                         
   5  -9   1          8.17          7.71         0.21 o                         
  -3  -8   1        158.78        162.19         3.12 o                         
  -2  -8   1         47.61         47.79         0.71 o                         
  -1  -8   1         20.02         20.14         0.35 o                         
   0  -8   1        278.67        276.53         3.67 o                         
   1  -8   1        186.54        171.89         3.27 o                         
   3  -8   1        176.86        168.41         2.27 o                         
   4  -8   1          0.13          0.14         0.10 o                         
   5  -8   1        295.48        306.96         4.09 o                         
  -4  -7   1          0.36          0.74         0.11 o                         
  -3  -7   1         57.86         62.43         0.92 o                         
  -2  -7   1         85.81         86.37         1.68 o                         
  -1  -7   1          4.48          2.99         0.18 o                         
   0  -7   1        112.58        124.60         1.69 o                         
   1  -7   1         46.84         46.07         0.67 o                         
   2  -7   1        487.68        515.55        18.81 o                         
   3  -7   1         12.28         14.19         0.25 o                         
   4  -7   1          0.24          0.25         0.07 o                         
   5  -7   1         14.10         13.93         0.25 o                         
   6  -7   1         33.64         29.20         0.67 o                         
  -4  -6   1        166.79        180.73         2.44 o                         
  -3  -6   1        110.07        108.40         1.48 o                         
  -2  -6   1          7.10         12.06         0.22 o                         
  -1  -6   1        493.42        455.68         5.99 o                         
   0  -6   1        171.50        170.76         2.29 o                         
   1  -6   1         67.86         66.98         2.58 o                         
   2  -6   1        269.00        290.27        17.66 o                         
   3  -6   1        159.90        151.86         2.04 o                         
   4  -6   1         30.88         33.19         0.69 o                         
   5  -6   1         97.35         95.88         3.69 o                         
   6  -6   1          0.42          0.64         0.10 o                         
  -5  -5   1        179.56        185.80         3.57 o                         
  -4  -5   1         42.44         41.05         0.61 o                         
  -3  -5   1         20.55         20.15         0.32 o                         
  -2  -5   1        275.60        266.29         4.98 o                         
  -1  -5   1         24.30         38.69         0.56 o                         
   0  -5   1        644.53        654.03        15.64 o                         
   1  -5   1         92.36        104.64         1.40 o                         
   2  -5   1         30.09         36.70         0.53 o                         
   3  -5   1          5.14          3.48         0.11 o                         
   4  -5   1         50.37         50.72         1.08 o                         
   5  -5   1        803.58        812.93        12.32 o                         
  -5  -4   1          3.79          2.80         0.28 o                         
  -4  -4   1        409.51        418.81         7.86 o                         
  -3  -4   1         36.08         39.32         1.47 o                         
  -2  -4   1        770.19        777.94        10.19 o                         
  -1  -4   1         57.43         75.73         1.02 o                         
   0  -4   1        206.16        228.20         3.01 o                         
   1  -4   1        269.19        250.50         3.30 o                         
   2  -4   1         27.52         34.88         1.63 o                         
   3  -4   1        230.39        235.97         9.88 o                         
   4  -4   1          0.59          0.87         0.06 o                         
  -5  -3   1         12.35         11.08         0.35 o                         
  -4  -3   1         76.52         78.34         1.07 o                         
  -3  -3   1          3.67          3.66         0.11 o                         
  -2  -3   1        170.95        188.38         2.50 o                         
  -1  -3   1          0.39          0.27         0.05 o                         
   0  -3   1          0.03          0.40         0.04 o                         
   1  -3   1       5586.94       5162.48        73.27 o                         
   2  -3   1        410.60        421.99         9.01 o                         
   3  -3   1        701.53        703.35        15.09 o                         
   4  -3   1        225.74        221.41         2.93 o                         
  -5  -2   1          7.15          6.52         0.28 o                         
  -4  -2   1        642.42        650.48         9.85 o                         
  -3  -2   1        489.33        484.22         7.21 o                         
  -2  -2   1        169.76        176.05         2.33 o                         
  -1  -2   1        240.70        272.60         4.59 o                         
   0  -2   1        582.41        566.12         8.88 o                         
   1  -2   1        319.67        331.73         4.34 o                         
   2  -2   1          1.86          0.32         0.08 o                         
   3  -2   1          4.77          6.44         0.13 o                         
  -4  -1   1         78.53         82.55         1.10 o                         
  -3  -1   1         22.48         23.74         0.32 o                         
  -2  -1   1        377.53        408.56         5.34 o                         
  -1  -1   1       2760.58       2288.22        55.51 o                         
   0  -1   1        249.93        252.58         6.17 o                         
   1  -1   1        226.03        193.23         2.53 o                         
   2  -1   1        209.68        185.62         5.05 o                         
  -4   0   1         19.51         18.92         0.84 o                         
  -3   0   1        286.56        292.86         3.85 o                         
  -2   0   1        788.49        776.59        10.15 o                         
  -1   0   1         12.12          8.08         0.13 o                         
   0   0   1         86.64         82.02         1.08 o                         
   1   0   1        480.52        476.96        14.54 o                         
  -3   1   1       2182.95       2158.16        77.65 o                         
  -2   1   1         40.61         44.49         0.61 o                         
  -1   1   1       2268.41       2212.78        33.30 o                         
   0   1   1         89.59         91.63         1.20 o                         
   1   1   1        217.66        217.82         2.85 o                         
   2   1   1        217.93        236.50         4.39 o                         
   3   1   1         80.46         79.32         1.26 o                         
  -4   2   1        118.59        130.76         1.74 o                         
  -3   2   1        250.50        248.05         3.25 o                         
  -2   2   1         83.57         81.29         1.54 o                         
  -1   2   1        106.59        112.08         1.47 o                         
   0   2   1       1688.78       1400.81        88.41 o                         
   1   2   1       2493.85       2748.89        35.83 o                         
   2   2   1       1394.43       1445.40        42.61 o                         
   3   2   1       1174.90       1173.79        22.39 o                         
   4   2   1          0.42          0.59         0.08 o                         
  -4   3   1        135.65        129.23         1.70 o                         
  -3   3   1        193.93        196.17         3.67 o                         
  -2   3   1          0.05          0.48         0.04 o                         
  -1   3   1        951.93       1056.83        13.79 o                         
   0   3   1        154.40        200.26         3.74 o                         
   1   3   1        128.93        164.75         5.60 o                         
   2   3   1         20.56         24.35         0.35 o                         
   3   3   1        441.59        440.19         9.17 o                         
   4   3   1        192.13        190.19         2.52 o                         
   5   3   1         47.14         42.60         0.84 o                         
  -5   4   1        116.62        112.39         3.01 o                         
  -4   4   1         97.05         99.43         1.33 o                         
  -3   4   1          1.58          0.58         0.06 o                         
  -2   4   1        872.28        930.29        12.15 o                         
  -1   4   1        420.68        423.88         5.55 o                         
   0   4   1       1491.81       1602.58        37.99 o                         
   1   4   1         11.38         13.85         0.23 o                         
   2   4   1        290.18        296.24         4.57 o                         
   3   4   1         11.86         10.33         0.30 o                         
   4   4   1        100.21        105.16         2.01 o                         
   5   4   1        115.57        124.96         2.40 o                         
  -6   5   1        158.56        157.02         9.11 o                         
  -5   5   1         36.54         39.10         0.56 o                         
  -4   5   1          3.90          4.32         0.11 o                         
  -3   5   1       1322.57       1430.75        18.67 o                         
  -2   5   1        412.42        439.98         5.77 o                         
  -1   5   1        436.29        455.29         5.97 o                         
   0   5   1          0.79          0.16         0.06 o                         
   1   5   1        509.03        502.39         6.60 o                         
   2   5   1        173.61        171.12         3.22 o                         
   3   5   1        373.55        381.22         5.03 o                         
   4   5   1         81.34         81.71         1.69 o                         
   5   5   1          8.79          8.91         0.35 o                         
  -6   6   1         85.38         81.56         1.59 o                         
  -5   6   1         54.61         51.13         1.04 o                         
  -4   6   1         29.67         31.46         0.46 o                         
  -3   6   1        224.77        228.68         4.29 o                         
  -2   6   1         56.12         59.25         1.16 o                         
  -1   6   1        793.70        788.58        13.14 o                         
   0   6   1          3.78          3.49         0.16 o                         
   1   6   1         77.58         71.63         1.41 o                         
   2   6   1         16.12         16.97         0.29 o                         
   3   6   1         21.68         23.91         0.39 o                         
   4   6   1        308.02        312.82        10.33 o                         
  -6   7   1         23.71         18.99         0.63 o                         
  -5   7   1         90.96         97.06         1.34 o                         
  -4   7   1         47.69         47.89         0.69 o                         
  -3   7   1         58.00         57.67         0.81 o                         
  -2   7   1        397.45        395.34         5.21 o                         
  -1   7   1          5.86          6.45         0.17 o                         
   0   7   1        735.61        658.92         8.65 o                         
   1   7   1         34.54         33.21         0.95 o                         
   2   7   1        710.12        723.55        13.43 o                         
   3   7   1         18.59         20.47         0.36 o                         
   4   7   1        219.69        231.36         3.12 o                         
  -6   8   1          0.06          0.18         0.15 o                         
  -5   8   1         28.43         30.73         0.91 o                         
  -4   8   1         44.19         46.13         0.68 o                         
  -3   8   1        172.14        173.54         2.33 o                         
  -2   8   1         86.48         85.16         1.66 o                         
  -1   8   1        244.00        225.89         3.01 o                         
   0   8   1        847.10        751.30        10.34 o                         
   1   8   1          0.27          0.82         0.12 o                         
   2   8   1        131.04        132.32         1.80 o                         
   3   8   1          4.23          5.40         0.35 o                         
  -5   9   1          1.80          2.93         0.29 o                         
  -4   9   1          2.33          2.82         0.20 o                         
  -3   9   1        302.77        298.79         4.27 o                         
  -2   9   1        365.04        350.68         4.64 o                         
  -1   9   1        392.01        379.56         5.02 o                         
   0   9   1          9.49          8.05         0.22 o                         
   1   9   1          2.23          2.27         0.11 o                         
   2   9   1         75.20         81.16         1.16 o                         
  -4  10   1         52.72         55.44         0.82 o                         
  -3  10   1         70.53         72.68         1.05 o                         
  -2  10   1        113.67        112.18         1.55 o                         
  -1  10   1         40.58         40.87         0.63 o                         
   0  10   1        159.10        162.37         2.21 o                         
   1  10   1         24.15         26.73         0.46 o                         
  -3  11   1         35.89         39.24         0.63 o                         
  -2  11   1         14.39         15.46         0.32 o                         
  -1  11   1        269.81        259.40         3.49 o                         
   0  11   1        285.65        282.41         3.78 o                         
   0 -11   2         18.06         17.76         0.35 o                         
   1 -11   2        102.39        103.28         1.45 o                         
   2 -11   2        128.48        125.60         1.73 o                         
   3 -11   2        126.95        129.46         2.53 o                         
  -1 -10   2        273.70        268.36         3.59 o                         
   0 -10   2        238.99        237.38         3.18 o                         
   1 -10   2         41.77         39.20         0.61 o                         
   2 -10   2         39.07         38.61         0.60 o                         
   3 -10   2         27.40         29.56         0.49 o                         
   4 -10   2          1.25          1.09         0.15 o                         
  -2  -9   2         23.75         29.27         0.48 o                         
  -1  -9   2          3.63          4.46         0.14 o                         
   0  -9   2         47.86         50.38         1.69 o                         
   1  -9   2        320.65        290.04         3.85 o                         
   2  -9   2          2.02          2.26         0.20 o                         
   3  -9   2         52.28         53.59         0.78 o                         
   4  -9   2         55.45         57.73         0.84 o                         
   5  -9   2         69.37         69.62         1.09 o                         
  -3  -8   2         85.88         89.45         1.78 o                         
  -2  -8   2          0.62          0.78         0.11 o                         
  -1  -8   2        415.08        381.92         7.14 o                         
   0  -8   2        197.22        199.07         2.67 o                         
   1  -8   2        374.66        367.96         5.27 o                         
   2  -8   2         15.97         16.22         0.92 o                         
   3  -8   2          0.86          1.38         0.10 o                         
   4  -8   2          4.68          6.51         0.39 o                         
   5  -8   2          6.67          6.39         0.35 o                         
  -4  -7   2         20.43         22.03         0.39 o                         
  -3  -7   2        208.30        211.07         2.83 o                         
  -2  -7   2          0.15          0.33         0.08 o                         
  -1  -7   2       1181.07       1035.75        13.56 o                         
   0  -7   2        216.67        204.71         2.74 o                         
   1  -7   2        475.85        442.85         5.83 o                         
   2  -7   2        317.19        310.92         4.11 o                         
   3  -7   2         28.78         33.31         0.88 o                         
   4  -7   2        102.60        106.29         2.03 o                         
   5  -7   2          2.54          2.80         0.15 o                         
   6  -7   2         55.53         54.67         1.11 o                         
  -4  -6   2         50.19         51.12         2.35 o                         
  -3  -6   2        345.75        356.18         5.45 o                         
  -2  -6   2         41.43         32.53         0.49 o                         
  -1  -6   2          2.30          0.38         0.07 o                         
   0  -6   2        113.79        115.98         1.57 o                         
   1  -6   2        337.69        344.58         4.55 o                         
   2  -6   2        233.30        232.52         4.36 o                         
   3  -6   2        107.93        111.93         1.51 o                         
   4  -6   2        600.33        601.58        11.17 o                         
   5  -6   2         83.02         77.67         1.15 o                         
   6  -6   2          3.67          2.81         0.21 o                         
  -5  -5   2        272.34        281.10         5.33 o                         
  -4  -5   2          7.53          8.70         0.19 o                         
  -3  -5   2          1.94          3.00         0.12 o                         
  -2  -5   2        697.09        656.60         8.61 o                         
  -1  -5   2          1.48          3.03         0.11 o                         
   0  -5   2        202.70        207.94         5.22 o                         
   1  -5   2        175.56        181.01         2.40 o                         
   2  -5   2        125.04        132.04         1.77 o                         
   3  -5   2         14.18         17.90         0.28 o                         
   4  -5   2         26.49         28.60         0.42 o                         
   5  -5   2          0.63          0.74         0.17 o                         
  -5  -4   2         30.50         31.12         0.98 o                         
  -4  -4   2         43.53         41.07         0.84 o                         
  -3  -4   2        604.70        596.14        11.05 o                         
  -2  -4   2          8.76          7.72         0.15 o                         
  -1  -4   2        277.04        272.27         3.59 o                         
   0  -4   2        589.74        626.66         8.20 o                         
   1  -4   2          0.89          0.61         0.07 o                         
   2  -4   2       2234.40       2410.54        31.43 o                         
   3  -4   2          3.32          3.59         0.42 o                         
   4  -4   2        144.49        140.26         2.16 o                         
  -5  -3   2        102.01         95.09         1.83 o                         
  -4  -3   2         99.75         93.81         1.27 o                         
  -3  -3   2         22.38         18.16         0.41 o                         
  -2  -3   2        112.59        121.79         4.03 o                         
   0  -3   2       1667.83       1614.24        29.78 o                         
   1  -3   2        516.36        547.17         7.29 o                         
   2  -3   2         32.08         26.21         2.00 o                         
   3  -3   2        243.89        240.55         3.15 o                         
   4  -3   2          4.89          5.68         0.15 o                         
  -5  -2   2         55.27         49.49         0.78 o                         
  -4  -2   2          0.26          0.39         0.07 o                         
  -3  -2   2        396.69        383.74         9.13 o                         
  -2  -2   2       1308.37       1278.47        19.24 o                         
  -1  -2   2        988.49       1003.30        18.57 o                         
   0  -2   2         85.51         92.03         1.33 o                         
   1  -2   2       3260.86       3140.83        60.95 o                         
   2  -2   2          3.19          3.71         0.26 o                         
   3  -2   2         22.57         18.14         0.25 o                         
  -5  -1   2          0.26          0.22         0.04 o                         
  -4  -1   2        668.41        650.83        12.07 o                         
  -3  -1   2         34.22         31.70         0.84 o                         
  -2  -1   2        154.47        137.81         1.94 o                         
  -1  -1   2         45.93         55.15         0.74 o                         
   0  -1   2        776.57        736.90         9.61 o                         
   1  -1   2         43.85         43.46         0.57 o                         
   2  -1   2       1363.67       1451.20        19.14 o                         
  -4   0   2         87.89         84.49         1.12 o                         
  -3   0   2        189.89        184.26         2.43 o                         
  -2   0   2         82.89         90.49         1.86 o                         
  -1   0   2          0.39          1.39         0.05 o                         
   0   0   2         76.54         79.58         1.04 o                         
   1   0   2        976.50        989.48        12.92 o                         
   2   0   2       3248.50       3434.17        80.00 o                         
  -4   1   2          1.01          0.67         0.04 o                         
  -3   1   2         32.31         32.57         0.46 o                         
  -2   1   2        662.12        701.41         9.16 o                         
   0   1   2          0.21          1.72         0.09 o                         
   1   1   2       5148.48       4940.47        89.04 o                         
   2   1   2         90.34        103.77         2.20 o                         
   3   1   2        105.32        106.36         1.41 o                         
  -4   2   2         25.77         26.62         0.39 o                         
  -3   2   2         29.96         27.25         0.83 o                         
  -2   2   2       1370.38       1412.53        26.33 o                         
  -1   2   2       1946.41       2138.69        27.88 o                         
   0   2   2        974.55        959.89        12.53 o                         
   1   2   2        108.16        142.73         2.65 o                         
   2   2   2        289.89        314.81         5.85 o                         
   3   2   2         48.64         41.41         1.79 o                         
   4   2   2        103.81         97.66         1.30 o                         
  -5   3   2         25.66         25.25         0.36 o                         
  -4   3   2         28.69         27.31         0.40 o                         
  -3   3   2          3.15          2.33         0.08 o                         
  -2   3   2        208.54        210.81         3.94 o                         
  -1   3   2        278.48        292.35         5.43 o                         
   0   3   2        806.98        839.87        15.51 o                         
   1   3   2        226.08        259.29         3.41 o                         
   2   3   2        189.89        201.87         2.67 o                         
   3   3   2         81.60         75.30         1.61 o                         
   4   3   2         46.61         50.74         0.70 o                         
   5   3   2        375.21        429.69        11.35 o                         
  -5   4   2          1.92          1.86         0.11 o                         
  -4   4   2        180.18        187.83         2.48 o                         
  -3   4   2          1.96          2.00         0.09 o                         
  -2   4   2        327.36        325.69         4.28 o                         
  -1   4   2        262.78        268.11         3.53 o                         
   0   4   2        132.90        169.00         2.24 o                         
   1   4   2        203.00        228.60         3.02 o                         
   2   4   2        415.65        407.17         7.57 o                         
   3   4   2        745.72        738.77         9.68 o                         
   4   4   2         22.87         23.68         0.47 o                         
   5   4   2        114.50        120.34         2.30 o                         
  -6   5   2        431.51        408.74        10.79 o                         
  -5   5   2        124.66        123.64         1.84 o                         
  -4   5   2         93.31         86.23         1.17 o                         
  -3   5   2          4.09          6.00         0.29 o                         
  -2   5   2         99.28        106.89         1.44 o                         
  -1   5   2          3.08          4.05         0.11 o                         
   0   5   2        805.86        822.42        15.21 o                         
   1   5   2        518.35        529.13         7.43 o                         
   2   5   2        262.07        250.43         4.68 o                         
   3   5   2         27.10         28.00         0.67 o                         
   4   5   2          4.35          3.98         0.13 o                         
   5   5   2          0.72          0.53         0.15 o                         
  -6   6   2        224.38        229.98         4.34 o                         
  -5   6   2         47.00         45.27         0.94 o                         
  -4   6   2          0.47          0.61         0.11 o                         
  -3   6   2         82.75         93.87         2.42 o                         
  -2   6   2          3.46          2.52         0.11 o                         
  -1   6   2        569.51        545.47         7.15 o                         
   0   6   2        571.64        569.36         7.46 o                         
   1   6   2        171.37        179.90         2.40 o                         
   2   6   2          0.63          0.91         0.07 o                         
   3   6   2         14.23         15.45         0.28 o                         
   4   6   2        117.06        128.47         2.50 o                         
  -6   7   2         48.88         52.54         1.09 o                         
  -5   7   2        128.28        128.17         1.75 o                         
  -4   7   2        103.68        103.63         2.18 o                         
  -3   7   2        462.09        480.13         6.32 o                         
  -2   7   2         16.77         17.32         0.29 o                         
  -1   7   2        314.63        306.86         6.42 o                         
   0   7   2        123.34        117.47         1.81 o                         
   1   7   2        132.75        138.44         1.87 o                         
   2   7   2        103.36        100.19         1.96 o                         
   3   7   2         16.33         19.92         0.35 o                         
   4   7   2        276.10        286.99         4.44 o                         
  -6   8   2         21.23         18.55         0.50 o                         
  -5   8   2          1.61          1.66         0.12 o                         
  -4   8   2          4.44          3.94         0.28 o                         
  -3   8   2        644.40        652.26        12.12 o                         
  -2   8   2         21.67         21.96         0.52 o                         
  -1   8   2         15.51         17.08         0.30 o                         
   0   8   2        104.07        101.52         1.40 o                         
   1   8   2         21.79         21.38         0.36 o                         
   2   8   2          9.33         10.37         0.23 o                         
   3   8   2         37.62         39.14         0.87 o                         
  -5   9   2          3.73          4.49         0.35 o                         
  -4   9   2        114.03        111.87         1.55 o                         
  -3   9   2        273.74        268.72         3.58 o                         
  -2   9   2         13.81         14.22         0.28 o                         
  -1   9   2        118.59        124.86         2.32 o                         
   0   9   2         18.74         15.02         0.41 o                         
   1   9   2          1.77          1.85         0.11 o                         
   2   9   2        129.12        128.56         2.03 o                         
  -4  10   2        143.52        157.53         2.15 o                         
  -3  10   2         33.19         37.28         0.59 o                         
  -2  10   2         33.64         32.85         0.52 o                         
  -1  10   2          2.02          2.02         0.12 o                         
   0  10   2        170.85        163.39         2.22 o                         
   1  10   2        112.57        111.44         2.20 o                         
  -3  11   2         55.39         57.27         0.84 o                         
  -2  11   2         14.91         16.23         0.32 o                         
  -1  11   2          4.02          4.97         0.27 o                         
   0 -11   3        137.86        141.89         2.08 o                         
   1 -11   3        217.49        217.88         2.93 o                         
   2 -11   3        300.06        306.07         4.08 o                         
   3 -11   3         49.16         55.81         1.19 o                         
  -1 -10   3          2.76          3.71         0.28 o                         
   0 -10   3        247.07        236.74         3.18 o                         
   1 -10   3         31.29         30.84         0.57 o                         
   2 -10   3          6.58          5.97         0.53 o                         
   3 -10   3        172.61        179.92         2.44 o                         
   4 -10   3          0.01          0.04         0.11 o                         
  -2  -9   3        149.36        158.52         2.16 o                         
  -1  -9   3         75.62         70.48         1.02 o                         
   0  -9   3         71.90         69.74         0.99 o                         
   1  -9   3        125.48        125.83         1.72 o                         
   2  -9   3          1.37          2.34         0.11 o                         
   3  -9   3        189.85        191.16         2.57 o                         
   4  -9   3         69.69         73.61         1.30 o                         
   5  -9   3        194.05        192.46         2.62 o                         
  -3  -8   3         17.03         17.75         0.33 o                         
  -2  -8   3        173.38        174.89         3.34 o                         
  -1  -8   3         39.96         40.59         0.78 o                         
   0  -8   3          0.25          0.81         0.09 o                         
   1  -8   3         17.50         18.28         0.32 o                         
   2  -8   3         34.02         37.98         0.79 o                         
   3  -8   3         49.23         51.48         0.74 o                         
   4  -8   3         70.08         65.32         1.31 o                         
   5  -8   3          1.49          0.94         0.11 o                         
  -4  -7   3         18.35         15.91         0.45 o                         
  -3  -7   3        172.36        171.36         2.72 o                         
  -2  -7   3         74.66         75.47         1.07 o                         
  -1  -7   3         43.25         47.93         1.04 o                         
   0  -7   3        112.09        105.44         1.45 o                         
   1  -7   3        232.51        217.42         3.70 o                         
   2  -7   3         66.25         62.65         1.11 o                         
   3  -7   3        164.24        165.53         2.22 o                         
   4  -7   3        283.86        272.63         3.63 o                         
   5  -7   3          7.85          7.26         0.26 o                         
   6  -7   3        168.58        176.05         3.34 o                         
  -4  -6   3         70.18         69.39         1.00 o                         
  -3  -6   3        151.53        159.20         2.48 o                         
  -2  -6   3        182.67        151.78         2.05 o                         
  -1  -6   3        393.48        395.85         5.23 o                         
   0  -6   3        357.28        365.07         4.81 o                         
   1  -6   3        801.83        768.68        10.07 o                         
   2  -6   3        502.01        512.04         9.51 o                         
   3  -6   3          0.42          0.33         0.07 o                         
   4  -6   3        116.75        114.10         2.20 o                         
   5  -6   3          0.04          0.11         0.07 o                         
  -5  -5   3         58.77         59.84         1.24 o                         
  -4  -5   3         46.55         49.01         0.72 o                         
  -3  -5   3          1.38          0.85         0.08 o                         
  -2  -5   3         15.47         12.86         0.23 o                         
  -1  -5   3          1.11          1.35         0.14 o                         
   0  -5   3        139.13        141.53         9.56 o                         
   1  -5   3        797.83        809.62        10.59 o                         
   2  -5   3        146.99        135.87         1.82 o                         
   3  -5   3         24.45         26.97         0.39 o                         
   4  -5   3          0.74          0.92         0.11 o                         
   5  -5   3          3.61          3.87         0.12 o                         
  -5  -4   3         15.81         13.88         0.31 o                         
  -4  -4   3          0.20          0.14         0.08 o                         
  -3  -4   3         46.40         47.04         0.67 o                         
  -2  -4   3        399.30        433.62        11.35 o                         
  -1  -4   3        279.87        269.93         3.56 o                         
   0  -4   3          4.37          6.34         0.17 o                         
   1  -4   3        126.57        139.66         1.86 o                         
   2  -4   3        189.01        215.33         3.51 o                         
   3  -4   3        572.15        568.50         7.45 o                         
   4  -4   3        537.22        520.51         7.88 o                         
  -5  -3   3        180.33        177.29         2.37 o                         
  -4  -3   3        223.73        219.84         2.92 o                         
  -3  -3   3        138.74        154.29         2.06 o                         
  -2  -3   3        153.77        156.06         2.58 o                         
  -1  -3   3         46.21         41.65         0.58 o                         
   0  -3   3        114.37         91.18         1.22 o                         
   1  -3   3        896.29       1004.05        18.53 o                         
   2  -3   3          0.80          4.78         0.37 o                         
   3  -3   3        497.40        480.39         6.29 o                         
   4  -3   3        531.01        484.03         9.85 o                         
  -6  -2   3          6.75          4.67         0.91 o                         
  -5  -2   3          2.70          2.07         0.10 o                         
  -4  -2   3       1172.64       1115.98        22.74 o                         
  -3  -2   3        433.38        442.75         5.81 o                         
  -2  -2   3        423.57        471.94         6.17 o                         
  -1  -2   3        108.80         98.44         1.31 o                         
   0  -2   3       1763.11       1729.37        31.90 o                         
   1  -2   3        294.76        286.49         4.67 o                         
   2  -2   3       1226.56       1252.03        25.44 o                         
   3  -2   3         43.75         42.95         0.77 o                         
  -5  -1   3         30.61         29.11         0.49 o                         
  -4  -1   3        685.64        645.53        11.96 o                         
  -3  -1   3        159.03        176.47         2.85 o                         
  -2  -1   3        853.71        862.73        15.93 o                         
  -1  -1   3        502.59        498.85         6.51 o                         
   0  -1   3       2047.10       1840.07        41.94 o                         
   1  -1   3       4511.10       3760.35        91.04 o                         
   2  -1   3        363.88        392.17         5.13 o                         
  -5   0   3         77.01         68.77         0.98 o                         
  -4   0   3         14.06         15.23         0.55 o                         
  -3   0   3         41.98         50.63         0.99 o                         
  -2   0   3        193.35        205.53         2.70 o                         
  -1   0   3       3191.43       2984.14       100.48 o                         
   0   0   3          0.07          0.18         0.04 o                         
   1   0   3        706.20        684.39        26.53 o                         
   2   0   3          1.14          1.11         0.05 o                         
  -5   1   3         14.01         11.70         0.25 o                         
  -4   1   3        115.18        114.45         2.21 o                         
  -3   1   3        166.13        158.74         2.97 o                         
  -2   1   3        322.93        355.25         4.65 o                         
   0   1   3       3208.98       2825.18        36.81 o                         
   1   1   3       1272.16       1323.65        19.13 o                         
   2   1   3          5.66         10.92         0.26 o                         
   3   1   3          5.89          4.67         0.09 o                         
  -5   2   3         76.30         68.02         0.92 o                         
  -4   2   3        242.28        254.94         6.04 o                         
  -3   2   3       1013.38        994.37        12.98 o                         
  -2   2   3          3.69          9.30         0.20 o                         
  -1   2   3         77.05         82.90         1.11 o                         
   0   2   3       1415.77       1655.31        54.29 o                         
   1   2   3          0.02          0.11         0.04 o                         
   2   2   3        304.18        313.66         4.79 o                         
   3   2   3        195.71        194.97         2.97 o                         
   4   2   3        106.52        113.80         1.89 o                         
  -5   3   3        199.93        204.64         2.72 o                         
  -4   3   3         36.73         41.28         0.57 o                         
  -3   3   3          3.05          2.90         0.07 o                         
  -2   3   3        464.70        541.52         7.08 o                         
  -1   3   3        255.08        246.92         3.25 o                         
   0   3   3        115.80        109.56         1.46 o                         
   1   3   3        364.34        401.21         5.26 o                         
   2   3   3       2442.53       2501.59        34.33 o                         
   3   3   3          7.28          8.10         0.16 o                         
   4   3   3        243.12        241.66         4.51 o                         
   5   3   3          9.15          7.71         0.20 o                         
  -6   4   3         12.88         10.79         0.35 o                         
  -5   4   3        125.27        123.86         2.01 o                         
  -4   4   3        226.79        232.39         3.07 o                         
  -3   4   3        701.97        746.64         9.77 o                         
  -2   4   3        571.51        601.17         7.86 o                         
  -1   4   3          6.79         13.92         0.32 o                         
   0   4   3        432.43        426.92         5.61 o                         
   1   4   3        945.81        980.89        12.83 o                         
   2   4   3        678.51        667.75         8.76 o                         
   3   4   3        195.36        200.76         2.67 o                         
   4   4   3         10.00         11.85         0.61 o                         
   5   4   3         64.05         58.83         1.19 o                         
  -6   5   3         19.64         17.38         0.40 o                         
  -5   5   3         36.23         34.03         0.51 o                         
  -4   5   3         38.06         40.45         1.55 o                         
  -3   5   3         58.42         66.64         1.29 o                         
  -2   5   3         51.33         60.82         1.19 o                         
  -1   5   3          1.01          4.63         0.15 o                         
   0   5   3        325.94        344.87         4.55 o                         
   1   5   3        208.60        193.93         2.58 o                         
   2   5   3         24.52         27.72         0.71 o                         
   3   5   3        234.65        248.02         3.29 o                         
   4   5   3          0.10          0.19         0.07 o                         
  -6   6   3          0.65          0.98         0.15 o                         
  -5   6   3         78.44         83.10         1.16 o                         
  -4   6   3         53.95         53.39         0.86 o                         
  -3   6   3        145.29        148.34         2.00 o                         
  -2   6   3        817.11        849.93        11.12 o                         
  -1   6   3         98.38        100.27         1.36 o                         
   0   6   3         83.89         82.22         1.12 o                         
   1   6   3        256.40        260.18         3.46 o                         
   2   6   3         86.86         88.53         1.22 o                         
   3   6   3         31.44         33.08         0.73 o                         
   4   6   3         11.69         12.78         0.31 o                         
  -6   7   3          6.24          5.58         0.25 o                         
  -5   7   3         18.06         19.32         0.74 o                         
  -4   7   3        625.80        640.96         8.42 o                         
  -3   7   3         26.70         30.32         0.68 o                         
  -2   7   3        315.50        319.64         4.23 o                         
  -1   7   3        219.43        211.38         4.02 o                         
   0   7   3        202.68        174.47         3.30 o                         
   1   7   3         22.74         25.65         0.59 o                         
   2   7   3         35.79         34.65         0.53 o                         
   3   7   3        128.42        137.41         1.88 o                         
  -5   8   3          6.09          6.04         0.18 o                         
  -4   8   3          0.58          0.74         0.11 o                         
  -3   8   3         17.59         16.96         0.31 o                         
  -2   8   3          2.34          2.69         0.11 o                         
  -1   8   3         92.84         85.27         1.18 o                         
   0   8   3         42.65         36.50         0.56 o                         
   1   8   3        253.32        256.31         3.43 o                         
   2   8   3          4.37          3.56         0.16 o                         
   3   8   3        261.01        272.62         5.15 o                         
  -5   9   3         47.73         57.58         1.24 o                         
  -4   9   3          3.84          4.11         0.27 o                         
  -3   9   3          3.59          3.89         0.14 o                         
  -2   9   3         67.35         63.11         0.90 o                         
  -1   9   3        242.68        205.73         4.98 o                         
   0   9   3        420.20        412.30         7.73 o                         
   1   9   3        334.51        339.75         4.51 o                         
   2   9   3          0.93          1.00         0.11 o                         
  -4  10   3         23.80         26.72         0.68 o                         
  -3  10   3          0.18          0.25         0.08 o                         
  -2  10   3          6.96          7.40         0.18 o                         
  -1  10   3        108.09        103.88         1.45 o                         
   0  10   3         10.20          9.29         0.30 o                         
   1  10   3         29.55         31.73         0.53 o                         
  -3  11   3         74.34         75.35         1.09 o                         
  -2  11   3         39.57         37.15         0.60 o                         
  -1  11   3         19.43         21.87         0.39 o                         
   0 -11   4         22.92         22.86         0.42 o                         
   1 -11   4          2.64          2.60         0.24 o                         
   2 -11   4         17.85         16.96         0.33 o                         
   3 -11   4         64.73         63.49         0.94 o                         
  -1 -10   4        193.10        190.92         2.58 o                         
   0 -10   4          3.64          3.17         0.18 o                         
   1 -10   4         10.22         12.35         0.42 o                         
   2 -10   4        139.95        140.78         1.92 o                         
   3 -10   4          0.33          0.34         0.14 o                         
   4 -10   4         10.60         10.12         0.25 o                         
  -2  -9   4        357.62        354.47         4.93 o                         
  -1  -9   4          0.35          0.75         0.15 o                         
   0  -9   4          5.99          4.59         0.20 o                         
   1  -9   4         91.36         89.44         1.86 o                         
   2  -9   4          0.41          0.91         0.13 o                         
   3  -9   4        343.53        342.09         4.54 o                         
   4  -9   4          8.59          9.57         0.34 o                         
   5  -9   4          6.10          6.75         0.21 o                         
  -3  -8   4        191.24        206.98         3.55 o                         
  -2  -8   4         15.50         18.54         0.33 o                         
  -1  -8   4          0.08          0.25         0.09 o                         
   0  -8   4         16.87         19.31         0.33 o                         
   1  -8   4        294.41        277.51         3.69 o                         
   2  -8   4         54.26         52.20         1.54 o                         
   3  -8   4         20.26         18.59         0.33 o                         
   4  -8   4          3.72          3.55         0.17 o                         
   5  -8   4          0.25          0.08         0.09 o                         
  -4  -7   4        201.55        198.77         2.69 o                         
  -3  -7   4          0.00          0.04         0.10 o                         
  -2  -7   4        100.82         99.67         1.38 o                         
  -1  -7   4        319.49        325.66         6.12 o                         
   0  -7   4        443.71        433.64         8.08 o                         
   1  -7   4       1168.26       1145.53        14.99 o                         
   2  -7   4         65.72         61.05         1.21 o                         
   3  -7   4         64.69         57.45         0.81 o                         
   4  -7   4        258.66        261.46         3.47 o                         
   5  -7   4         67.31         65.68         1.08 o                         
  -4  -6   4        178.32        189.16         2.55 o                         
  -3  -6   4          9.67         12.19         0.25 o                         
  -2  -6   4        202.84        184.09         2.48 o                         
  -1  -6   4        137.26        143.24         1.94 o                         
   0  -6   4          9.64          8.07         0.18 o                         
   1  -6   4        456.38        434.48         5.72 o                         
   2  -6   4         38.19         35.15         0.74 o                         
   3  -6   4         25.00         31.24         0.54 o                         
   4  -6   4         26.30         26.62         0.88 o                         
   5  -6   4          1.48          1.36         0.08 o                         
  -5  -5   4          4.24          3.57         0.22 o                         
  -4  -5   4          2.27          1.73         0.11 o                         
  -3  -5   4        320.93        317.62         4.20 o                         
  -2  -5   4        200.33        169.20         2.27 o                         
  -1  -5   4         21.08         21.57         0.34 o                         
   0  -5   4       1261.20       1220.96        15.96 o                         
   1  -5   4        407.35        399.03         7.41 o                         
   2  -5   4          2.68          2.49         0.15 o                         
   3  -5   4        106.53        102.93         2.15 o                         
   4  -5   4        288.95        284.30         3.75 o                         
   5  -5   4          3.32          2.95         0.15 o                         
  -5  -4   4         62.61         60.47         0.87 o                         
  -4  -4   4          0.00          0.11         0.07 o                         
  -3  -4   4        411.64        403.80         7.53 o                         
  -2  -4   4         76.85         86.11         1.17 o                         
  -1  -4   4       1573.93       1602.53        20.91 o                         
   0  -4   4        104.70         99.88         1.34 o                         
   1  -4   4        277.20        296.18         3.90 o                         
   2  -4   4       1483.67       1499.02        19.58 o                         
   3  -4   4        167.11        168.41         2.23 o                         
   4  -4   4        995.74        980.28        14.82 o                         
  -5  -3   4        140.80        137.08         2.14 o                         
  -4  -3   4          8.91          8.58         0.20 o                         
  -3  -3   4          4.17          4.18         0.11 o                         
  -2  -3   4        161.19        193.62         2.86 o                         
  -1  -3   4        113.88        112.50         1.51 o                         
   0  -3   4          8.53         18.38         0.28 o                         
   1  -3   4        398.47        452.01         5.92 o                         
   2  -3   4        133.11        141.22         1.87 o                         
   3  -3   4          4.31          3.63         0.25 o                         
   4  -3   4        133.28        118.00         2.23 o                         
  -6  -2   4          9.61          8.49         0.35 o                         
  -5  -2   4         11.77         11.90         0.36 o                         
  -4  -2   4         27.93         24.36         0.38 o                         
  -3  -2   4        358.70        354.30         5.52 o                         
  -2  -2   4        264.39        290.15         4.41 o                         
  -1  -2   4          1.33          0.21         0.07 o                         
   0  -2   4       5568.58       4986.16        67.22 o                         
   1  -2   4       1786.05       1853.43        34.19 o                         
   2  -2   4         31.62         30.62         0.73 o                         
   3  -2   4        409.73        379.76        10.50 o                         
  -6  -1   4          0.95          0.49         0.14 o                         
  -5  -1   4        177.74        156.09         2.08 o                         
  -4  -1   4        356.15        338.70        10.59 o                         
  -3  -1   4         35.22         39.02         0.53 o                         
  -2  -1   4       2178.53       2115.47       120.21 o                         
  -1  -1   4        420.76        418.36         5.47 o                         
   0  -1   4        739.85        689.99        23.41 o                         
   1  -1   4        628.62        564.74         7.38 o                         
   2  -1   4        511.88        489.38         6.40 o                         
   3  -1   4        343.50        306.45         5.85 o                         
  -5   0   4         12.54         10.69         0.82 o                         
  -4   0   4        114.12        106.52         1.43 o                         
  -3   0   4         56.28         57.68         1.09 o                         
  -2   0   4        131.19        122.62         1.63 o                         
  -1   0   4        116.04        125.63         2.35 o                         
   0   0   4         13.56         11.92         0.27 o                         
   1   0   4         18.81         27.74         0.50 o                         
   2   0   4        282.22        325.61         4.26 o                         
   3   0   4        583.11        527.78         6.98 o                         
  -5   1   4         13.36         13.85         0.25 o                         
  -4   1   4        205.47        208.04         3.89 o                         
  -3   1   4        142.72        141.78         2.65 o                         
  -1   1   4         98.61         92.42         1.23 o                         
   0   1   4         90.45         86.55         1.64 o                         
   1   1   4       1809.52       1947.75        25.41 o                         
   2   1   4        685.05        662.79         8.67 o                         
   3   1   4        257.43        251.60         3.31 o                         
  -6   2   4         45.29         37.29         2.28 o                         
  -5   2   4        316.82        313.12         5.82 o                         
  -4   2   4        156.17        161.51         2.15 o                         
  -3   2   4        100.04        117.64         1.56 o                         
  -2   2   4        205.74        221.16         4.11 o                         
  -1   2   4       1967.42       1963.91        36.21 o                         
   0   2   4        130.68        135.98         2.53 o                         
   1   2   4        804.48        882.92        27.50 o                         
   2   2   4          5.07          6.32         0.28 o                         
   3   2   4        101.36         93.63         1.25 o                         
   4   2   4        122.71        127.05         1.69 o                         
  -6   3   4        271.67        273.22         7.22 o                         
  -5   3   4         66.55         69.84         0.95 o                         
  -4   3   4        254.09        254.94         3.54 o                         
  -3   3   4         43.13         42.77         0.59 o                         
  -2   3   4          2.45          2.27         0.17 o                         
  -1   3   4       1858.02       1899.21        28.40 o                         
   0   3   4        128.20        150.26         2.00 o                         
   1   3   4        348.49        387.74         5.09 o                         
   2   3   4          6.99          9.44         0.18 o                         
   3   3   4         52.80         47.72         1.16 o                         
   4   3   4         20.51         22.18         0.34 o                         
   5   3   4          3.41          5.77         0.17 o                         
  -6   4   4          0.04          0.18         0.18 o                         
  -5   4   4        101.96         96.06         1.41 o                         
  -4   4   4         39.61         47.39         0.73 o                         
  -3   4   4         97.61         92.83         1.24 o                         
  -2   4   4        344.26        369.71         5.22 o                         
  -1   4   4       1275.83       1393.73        18.19 o                         
   0   4   4        484.24        488.79         6.41 o                         
   1   4   4         54.84         59.14         1.12 o                         
   2   4   4        222.25        202.73         2.69 o                         
   3   4   4        560.32        579.37         8.79 o                         
   4   4   4        293.81        309.24         4.73 o                         
   5   4   4         78.23         83.31         1.64 o                         
  -6   5   4          0.31          0.25         0.11 o                         
  -5   5   4         34.88         37.66         0.67 o                         
  -4   5   4        399.03        413.94         5.44 o                         
  -3   5   4        100.94        106.77         1.88 o                         
  -2   5   4        166.46        169.51         2.26 o                         
  -1   5   4         83.34        100.91         1.36 o                         
   0   5   4         64.95         72.74         1.97 o                         
   1   5   4         14.32         15.88         0.67 o                         
   2   5   4         12.19         15.75         0.34 o                         
   3   5   4         52.89         53.30         0.76 o                         
   4   5   4        366.96        391.52         5.18 o                         
  -6   6   4         56.75         59.04         1.19 o                         
  -5   6   4         12.53         11.19         0.31 o                         
  -4   6   4        260.46        274.38         3.63 o                         
  -3   6   4        178.67        183.37         2.44 o                         
  -2   6   4        560.28        564.24         7.41 o                         
  -1   6   4         32.41         33.92         0.68 o                         
   0   6   4        132.01        135.19         1.82 o                         
   1   6   4        281.87        282.52         5.30 o                         
   2   6   4        246.09        247.30         3.29 o                         
   3   6   4         64.36         67.23         1.36 o                         
   4   6   4         21.47         25.76         0.62 o                         
  -6   7   4         23.21         22.58         1.02 o                         
  -5   7   4          1.55          1.57         0.13 o                         
  -4   7   4          3.21          5.74         0.23 o                         
  -3   7   4          5.51          5.33         0.19 o                         
  -2   7   4         83.62         85.65         1.19 o                         
  -1   7   4         19.32         21.13         0.50 o                         
   0   7   4          0.03          0.09         0.07 o                         
   1   7   4          5.39          6.17         0.20 o                         
   2   7   4          8.28          8.66         0.20 o                         
   3   7   4        338.63        358.00         4.75 o                         
  -5   8   4         31.46         35.01         0.56 o                         
  -4   8   4        152.12        149.89         2.04 o                         
  -3   8   4         47.35         47.04         0.69 o                         
  -2   8   4          3.93          4.73         0.14 o                         
  -1   8   4        811.26        783.82        10.29 o                         
   0   8   4        112.05        115.17         1.58 o                         
   1   8   4        256.28        253.94         3.39 o                         
   2   8   4         14.58         17.13         0.45 o                         
   3   8   4        184.80        195.50         2.65 o                         
  -5   9   4          6.20          6.54         0.20 o                         
  -4   9   4        323.48        329.54         5.81 o                         
  -3   9   4         26.03         25.93         0.59 o                         
  -2   9   4          8.74          8.54         0.20 o                         
  -1   9   4        617.09        568.14         7.49 o                         
   0   9   4          0.72          0.80         0.11 o                         
   1   9   4        277.05        275.20         3.68 o                         
   2   9   4         44.07         48.39         0.74 o                         
  -4  10   4        140.09        139.47         1.92 o                         
  -3  10   4         84.67         82.01         1.16 o                         
  -2  10   4          8.81          9.71         0.21 o                         
  -1  10   4         23.84         23.07         0.39 o                         
   0  10   4         10.32         11.33         0.39 o                         
   1  10   4         17.04         18.53         0.35 o                         
  -3  11   4         41.47         45.17         0.70 o                         
  -2  11   4         50.76         47.89         0.74 o                         
  -1  11   4        127.23        128.06         1.76 o                         
   1 -11   5         77.69         75.98         1.17 o                         
   2 -11   5          5.67          7.10         0.21 o                         
  -1 -10   5        151.85        155.32         2.13 o                         
   0 -10   5         53.75         50.38         1.06 o                         
   1 -10   5        310.54        318.62         4.24 o                         
   2 -10   5        134.67        133.46         1.83 o                         
   3 -10   5        182.80        196.70         2.65 o                         
   4 -10   5          0.27          0.05         0.11 o                         
  -2  -9   5        244.42        250.44         3.37 o                         
  -1  -9   5        211.12        205.42         2.76 o                         
   0  -9   5         24.20         26.50         0.44 o                         
   1  -9   5         37.23         42.12         0.64 o                         
   2  -9   5        165.77        162.20         2.20 o                         
   3  -9   5          1.05          0.93         0.14 o                         
   4  -9   5         26.07         25.31         0.63 o                         
  -3  -8   5         25.28         28.23         0.47 o                         
  -2  -8   5         84.39         81.57         1.64 o                         
  -1  -8   5          0.00          0.47         0.11 o                         
   0  -8   5        623.18        597.48         7.86 o                         
   1  -8   5          2.26          3.77         0.29 o                         
   2  -8   5         73.50         80.57         1.13 o                         
   3  -8   5         91.86        101.52         1.98 o                         
   4  -8   5        143.01        134.15         2.37 o                         
   5  -8   5         55.58         55.51         1.16 o                         
  -4  -7   5         17.30         18.81         0.80 o                         
  -3  -7   5          2.27          2.06         0.13 o                         
  -2  -7   5        400.04        376.59         4.98 o                         
  -1  -7   5          2.36          2.52         0.19 o                         
   0  -7   5         41.36         41.54         0.62 o                         
   1  -7   5          0.82          2.36         0.16 o                         
   2  -7   5          4.66          6.79         0.18 o                         
   3  -7   5        235.10        231.19         3.34 o                         
   4  -7   5          3.17          3.61         0.26 o                         
   5  -7   5        148.92        142.44         5.13 o                         
  -4  -6   5        245.92        250.19         3.35 o                         
  -3  -6   5          9.68          9.56         0.21 o                         
  -2  -6   5        126.16        120.37         2.30 o                         
  -1  -6   5         94.10         87.42         1.21 o                         
   0  -6   5       1017.15        960.22        12.56 o                         
   1  -6   5          3.29          3.66         0.11 o                         
   2  -6   5          0.11          0.16         0.07 o                         
   3  -6   5        145.88        132.19         2.53 o                         
   4  -6   5          2.11          1.89         0.09 o                         
   5  -6   5         70.43         66.36         3.85 o                         
  -5  -5   5          7.13          6.21         0.35 o                         
  -4  -5   5        320.03        311.78         4.77 o                         
  -3  -5   5         41.50         34.61         0.77 o                         
  -2  -5   5        194.73        181.50         3.42 o                         
  -1  -5   5        205.40        219.86         2.92 o                         
   0  -5   5         84.94         83.18         2.73 o                         
   1  -5   5       1019.08       1050.36        13.74 o                         
   2  -5   5          7.59          9.88         0.25 o                         
   3  -5   5        695.72        662.61         8.69 o                         
   4  -5   5         19.82         19.75         0.32 o                         
   5  -5   5          2.44          1.27         0.10 o                         
  -5  -4   5         67.55         65.39         0.95 o                         
  -4  -4   5          5.67          5.61         0.15 o                         
  -3  -4   5       1052.82        965.63        12.64 o                         
  -2  -4   5         21.22         22.03         0.77 o                         
  -1  -4   5         17.83         16.62         0.37 o                         
   0  -4   5         53.11         62.48         0.86 o                         
   1  -4   5        831.28        863.39        11.28 o                         
   2  -4   5          6.40          4.59         0.26 o                         
   3  -4   5         30.12         24.46         0.35 o                         
   4  -4   5          2.00          2.39         0.10 o                         
  -5  -3   5         35.69         34.29         0.53 o                         
  -4  -3   5        136.28        126.77         2.43 o                         
  -3  -3   5          1.15          1.16         0.08 o                         
  -2  -3   5        524.30        536.82         7.03 o                         
  -1  -3   5        381.77        362.31         4.76 o                         
   0  -3   5        330.22        317.23         4.17 o                         
   1  -3   5          6.82         11.08         0.42 o                         
   2  -3   5        170.42        159.49         2.80 o                         
   3  -3   5        177.83        165.79         2.19 o                         
   4  -3   5          1.77          1.30         0.09 o                         
  -6  -2   5         82.39         70.88         1.44 o                         
  -5  -2   5         12.40         10.77         0.31 o                         
  -4  -2   5          0.08          0.53         0.07 o                         
  -3  -2   5         78.82         90.81         1.23 o                         
  -2  -2   5        782.81        792.21        10.35 o                         
  -1  -2   5       1253.21       1243.17        16.22 o                         
   0  -2   5        631.02        661.84         8.65 o                         
   1  -2   5         27.76         35.18         0.69 o                         
   2  -2   5        799.78        763.44         9.98 o                         
   3  -2   5         21.25         27.31         0.99 o                         
  -6  -1   5         30.10         24.77         0.55 o                         
  -5  -1   5        339.17        316.27         4.19 o                         
  -4  -1   5        158.93        154.12         2.06 o                         
  -3  -1   5        320.25        292.95         3.88 o                         
  -2  -1   5         13.94         14.23         0.21 o                         
  -1  -1   5        126.73        125.22         1.66 o                         
   0  -1   5         72.00         71.17         0.95 o                         
   1  -1   5        129.84        143.18         5.49 o                         
   2  -1   5        367.99        349.07         4.57 o                         
   3  -1   5         41.68         42.60         0.60 o                         
  -6   0   5          1.63          1.54         0.14 o                         
  -5   0   5        658.67        648.04        12.02 o                         
  -4   0   5         10.67          9.57         0.18 o                         
  -3   0   5        126.74        112.85         1.52 o                         
  -2   0   5        421.28        423.10         5.54 o                         
  -1   0   5        372.49        397.48         7.36 o                         
   0   0   5        903.19        900.79        11.76 o                         
   1   0   5       3260.00       3327.30       123.61 o                         
   2   0   5       1350.59       1329.61        17.36 o                         
   3   0   5        217.41        192.68         2.54 o                         
  -6   1   5         84.23         73.16         2.03 o                         
  -5   1   5         35.00         34.70         0.50 o                         
  -4   1   5        333.85        318.51         4.19 o                         
  -3   1   5         90.27         95.82         1.28 o                         
  -2   1   5        154.32        165.89         2.19 o                         
  -1   1   5        928.66        899.91        37.21 o                         
   0   1   5        563.58        566.21        11.65 o                         
   1   1   5       1980.36       2126.71        27.73 o                         
   2   1   5        356.29        353.58         4.62 o                         
   3   1   5         62.81         55.90         0.88 o                         
   4   1   5        402.89        368.51        13.14 o                         
  -6   2   5         21.93         18.85         0.56 o                         
  -5   2   5          4.42          3.86         0.11 o                         
  -4   2   5          4.52          4.77         0.11 o                         
  -3   2   5         57.31         58.41         0.97 o                         
  -2   2   5       2523.17       2695.61        41.82 o                         
  -1   2   5         53.81         47.95         0.67 o                         
   0   2   5         23.62         36.20         0.51 o                         
   1   2   5         62.66         65.82         0.88 o                         
   2   2   5        475.94        495.67         6.50 o                         
   3   2   5        365.86        336.94         5.11 o                         
   4   2   5          3.89          4.33         0.11 o                         
  -6   3   5         27.99         27.73         0.59 o                         
  -5   3   5        110.43        116.34         1.57 o                         
  -4   3   5          0.59          1.46         0.10 o                         
  -3   3   5        136.47        148.59         1.98 o                         
  -2   3   5       1698.81       1880.81        24.53 o                         
  -1   3   5         57.51         53.67         0.74 o                         
   0   3   5         69.74         74.81         1.02 o                         
   1   3   5        634.48        687.04         9.13 o                         
   2   3   5         45.89         51.59         0.72 o                         
   3   3   5         26.67         29.58         0.44 o                         
   4   3   5        482.81        508.00         9.44 o                         
   5   3   5          6.62          6.48         0.20 o                         
  -6   4   5          0.08          0.00         0.10 o                         
  -5   4   5        178.25        177.38         3.34 o                         
  -4   4   5         62.44         65.32         1.58 o                         
  -3   4   5        176.64        181.56         3.42 o                         
  -2   4   5        341.30        384.19         5.06 o                         
  -1   4   5        228.87        234.33         3.09 o                         
   0   4   5        167.27        162.70         2.17 o                         
   1   4   5         72.05         74.56         1.44 o                         
   2   4   5          0.32          0.43         0.10 o                         
   3   4   5          9.29          9.39         0.20 o                         
   4   4   5        268.74        278.78         4.27 o                         
   5   4   5          0.04          0.00         0.15 o                         
  -6   5   5          7.06          6.87         0.35 o                         
  -5   5   5         83.03         84.26         1.16 o                         
  -4   5   5        134.69        141.64         1.90 o                         
  -3   5   5        602.25        618.96         8.11 o                         
  -2   5   5        282.75        275.47         5.15 o                         
  -1   5   5          1.90          3.39         0.28 o                         
   0   5   5       1131.45       1158.14        15.14 o                         
   1   5   5       1345.26       1326.61        17.34 o                         
   2   5   5        584.66        604.31         7.93 o                         
   3   5   5         20.91         19.64         0.32 o                         
   4   5   5         21.49         23.28         0.43 o                         
  -6   6   5         13.23         10.87         0.32 o                         
  -5   6   5          1.35          0.86         0.08 o                         
  -4   6   5         19.77         21.19         0.35 o                         
  -3   6   5          6.73          7.74         0.18 o                         
  -2   6   5          6.34          3.92         0.13 o                         
  -1   6   5        120.29        126.05         1.70 o                         
   0   6   5        958.24        911.84        11.95 o                         
   1   6   5        237.05        223.36         2.97 o                         
   2   6   5        125.74        128.54         2.45 o                         
   3   6   5        110.69        115.48         2.85 o                         
   4   6   5          9.07          9.36         0.30 o                         
  -6   7   5          6.66          5.97         0.21 o                         
  -5   7   5          0.95          1.19         0.11 o                         
  -4   7   5          4.09          2.97         0.11 o                         
  -3   7   5         56.42         56.38         1.34 o                         
  -2   7   5        346.76        328.85         4.35 o                         
  -1   7   5         73.41         76.08         1.29 o                         
   0   7   5          0.03          0.18         0.10 o                         
   1   7   5        127.72        125.07         1.71 o                         
   2   7   5          0.04          0.11         0.08 o                         
   3   7   5         56.78         60.83         0.90 o                         
  -5   8   5        113.54        109.54         1.52 o                         
  -4   8   5         93.58        102.69         1.42 o                         
  -3   8   5        105.11        104.73         1.45 o                         
  -2   8   5         49.26         48.71         0.71 o                         
  -1   8   5          0.18          0.30         0.07 o                         
   0   8   5        268.19        259.20         3.81 o                         
   1   8   5          5.94          5.63         0.16 o                         
   2   8   5         18.39         20.39         0.37 o                         
  -5   9   5         20.68         18.50         0.35 o                         
  -4   9   5        196.98        202.31         3.86 o                         
  -3   9   5         50.60         52.83         1.11 o                         
  -2   9   5         12.76         14.06         0.40 o                         
  -1   9   5          4.78          3.52         0.14 o                         
   0   9   5          5.68          6.15         0.18 o                         
   1   9   5          7.89          9.22         0.21 o                         
   2   9   5          2.54          2.53         0.32 o                         
  -4  10   5         70.55         78.79         2.00 o                         
  -3  10   5         57.10         56.74         0.85 o                         
  -2  10   5        129.76        124.07         1.94 o                         
  -1  10   5         26.60         29.12         0.69 o                         
   0  10   5          9.70          9.51         0.67 o                         
  -2  11   5         10.46         11.43         0.26 o                         
   1 -11   6        165.74        169.99         2.33 o                         
  -1 -10   6        127.76        133.25         1.84 o                         
   0 -10   6        147.16        165.19         3.20 o                         
   1 -10   6        139.31        137.77         1.88 o                         
   2 -10   6         99.62         99.61         1.39 o                         
   3 -10   6          0.62          0.59         0.11 o                         
  -2  -9   6          2.63          2.21         0.14 o                         
  -1  -9   6        179.16        181.93         2.46 o                         
   0  -9   6         21.39         22.28         0.39 o                         
   1  -9   6          6.22          6.21         0.25 o                         
   2  -9   6        220.82        247.61         4.82 o                         
   3  -9   6          1.96          2.07         0.16 o                         
   4  -9   6         22.50         23.75         0.42 o                         
  -3  -8   6        356.20        366.98         4.88 o                         
  -2  -8   6          2.23          2.25         0.19 o                         
  -1  -8   6         17.73         13.47         0.37 o                         
   0  -8   6        217.40        209.29         2.79 o                         
   1  -8   6         86.26         86.54         1.20 o                         
   2  -8   6        373.42        366.66         4.85 o                         
   3  -8   6         37.18         33.62         0.72 o                         
   4  -8   6        237.21        242.11         6.45 o                         
   5  -8   6          5.98          5.26         0.35 o                         
  -4  -7   6         57.54         58.84         0.88 o                         
  -3  -7   6         18.24         18.53         0.40 o                         
  -2  -7   6        304.36        310.89         4.13 o                         
  -1  -7   6         41.56         41.54         0.61 o                         
   0  -7   6         89.33         88.72         1.75 o                         
   1  -7   6        123.36        125.27         1.70 o                         
   2  -7   6        115.20        104.17         1.43 o                         
   3  -7   6        124.75        112.72         1.54 o                         
   4  -7   6         10.92         12.96         0.28 o                         
   5  -7   6        101.96        107.48         2.17 o                         
  -4  -6   6         42.39         41.06         0.89 o                         
  -3  -6   6          8.40          8.96         0.21 o                         
  -2  -6   6          3.10          4.78         0.49 o                         
  -1  -6   6         29.14         33.78         1.14 o                         
   0  -6   6        757.93        740.23         9.70 o                         
   1  -6   6          1.21          2.31         0.11 o                         
   2  -6   6          8.85         16.62         0.29 o                         
   3  -6   6        445.80        417.94         5.50 o                         
   4  -6   6          0.00          0.02         0.08 o                         
   5  -6   6        162.13        156.65         2.97 o                         
  -5  -5   6        122.55        118.37         2.50 o                         
  -4  -5   6         13.42         13.71         0.40 o                         
  -3  -5   6          0.03          0.36         0.12 o                         
  -2  -5   6         67.39         71.28         1.00 o                         
  -1  -5   6        102.53         97.01         1.32 o                         
   0  -5   6       1747.03       1685.59        22.00 o                         
   1  -5   6          0.55          0.70         0.21 o                         
   2  -5   6          0.67          0.25         0.07 o                         
   3  -5   6         90.28         87.48         1.38 o                         
   4  -5   6          4.17          3.60         0.11 o                         
   5  -5   6         57.94         54.38         1.47 o                         
  -5  -4   6         20.87         18.04         0.47 o                         
  -4  -4   6         43.11         44.94         0.67 o                         
  -3  -4   6         46.79         51.21         0.73 o                         
  -2  -4   6        297.55        290.58         3.84 o                         
  -1  -4   6        324.98        312.14         5.82 o                         
   0  -4   6         83.73         76.43         1.49 o                         
   1  -4   6         47.17         35.95         0.53 o                         
   2  -4   6          0.24          0.04         0.07 o                         
   3  -4   6         53.69         54.39         1.06 o                         
   4  -4   6         72.07         73.14         1.13 o                         
  -5  -3   6         31.41         27.42         0.44 o                         
  -4  -3   6         39.80         39.62         0.67 o                         
  -3  -3   6        141.86        150.36         3.33 o                         
  -2  -3   6        683.95        673.54        12.49 o                         
  -1  -3   6        100.38         98.60         1.33 o                         
   0  -3   6          5.04          7.93         0.17 o                         
   1  -3   6        269.91        249.97         3.71 o                         
   2  -3   6        998.32        987.86        14.69 o                         
   4  -3   6         66.22         59.24         0.80 o                         
  -6  -2   6         95.91         92.78         2.59 o                         
  -5  -2   6        190.09        178.05         4.77 o                         
  -4  -2   6         10.74         11.10         0.21 o                         
  -3  -2   6         74.45         59.81         1.33 o                         
  -2  -2   6        255.02        264.55         3.49 o                         
  -1  -2   6         15.59          9.11         0.20 o                         
   0  -2   6        645.28        627.96         8.22 o                         
   1  -2   6         31.50         40.03         0.56 o                         
   2  -2   6        465.62        447.17         8.28 o                         
   3  -2   6        819.61        764.95        11.56 o                         
   4  -2   6          1.44          1.61         0.07 o                         
  -6  -1   6         12.62          9.99         0.30 o                         
  -5  -1   6        104.41         99.18         1.91 o                         
  -4  -1   6        175.15        173.86         2.32 o                         
  -3  -1   6        192.92        210.46         3.00 o                         
  -2  -1   6          0.03          0.03         0.04 o                         
  -1  -1   6        170.10        159.92         2.11 o                         
   0  -1   6         14.25         25.98         0.39 o                         
   1  -1   6         54.72         50.45         0.99 o                         
   2  -1   6         68.77         55.31         0.74 o                         
   3  -1   6        240.60        228.10         3.01 o                         
  -6   0   6         90.71         77.65         1.54 o                         
  -5   0   6        297.99        285.99         3.79 o                         
  -4   0   6         12.09         12.34         0.22 o                         
  -3   0   6        148.51        164.19         2.18 o                         
  -2   0   6          2.29          0.99         0.13 o                         
  -1   0   6          1.83          4.85         0.12 o                         
   0   0   6        780.45        747.31         9.76 o                         
   1   0   6        325.86        323.63         6.00 o                         
   2   0   6        536.87        543.42         7.83 o                         
   3   0   6         19.07         15.25         0.31 o                         
  -6   1   6         45.45         40.12         0.84 o                         
  -5   1   6         65.38         61.69         0.87 o                         
  -4   1   6        111.90        113.02         1.52 o                         
  -3   1   6         21.63         23.55         0.35 o                         
  -2   1   6       2775.09       2902.85        37.85 o                         
  -1   1   6          0.43          0.33         0.07 o                         
   0   1   6        125.21        107.38         1.44 o                         
   1   1   6         78.57         89.78         1.20 o                         
   2   1   6         38.79         45.27         1.09 o                         
   3   1   6          7.66          2.79         0.09 o                         
   4   1   6          5.70          3.34         0.10 o                         
  -6   2   6          7.46          5.78         0.20 o                         
  -5   2   6          0.07          0.45         0.07 o                         
  -4   2   6        141.05        139.61         1.87 o                         
  -3   2   6          7.34         13.18         0.23 o                         
  -2   2   6       1077.96       1125.25        14.70 o                         
  -1   2   6        608.60        631.46         8.27 o                         
   0   2   6          0.11          0.21         0.06 o                         
   1   2   6        340.91        331.27         4.35 o                         
   2   2   6         75.78         70.38         1.17 o                         
   3   2   6        448.28        496.82         7.09 o                         
   4   2   6          0.81          1.43         0.08 o                         
  -6   3   6        174.81        168.97         3.20 o                         
  -5   3   6         78.56         79.48         1.56 o                         
  -4   3   6        114.59        112.03         2.16 o                         
  -3   3   6       1011.63       1081.26        14.14 o                         
  -2   3   6        162.71        197.14         2.62 o                         
  -1   3   6        735.12        745.67         9.75 o                         
   0   3   6        112.53        107.68         1.44 o                         
   1   3   6        657.96        653.41         8.56 o                         
   2   3   6         17.00         16.73         0.47 o                         
   3   3   6        137.73        142.33         1.91 o                         
   4   3   6          4.07          4.45         0.12 o                         
   5   3   6         20.67         20.34         0.56 o                         
  -6   4   6         79.80         83.65         1.66 o                         
  -5   4   6         67.23         69.62         1.39 o                         
  -4   4   6         10.85         11.71         0.30 o                         
  -3   4   6         65.21         69.95         0.97 o                         
  -2   4   6        149.49        158.05         2.11 o                         
  -1   4   6        167.81        161.64         2.93 o                         
   0   4   6         29.90         30.46         0.46 o                         
   1   4   6        442.08        451.81         5.94 o                         
   2   4   6         43.39         45.76         0.65 o                         
   3   4   6          1.59          1.63         0.14 o                         
   4   4   6          6.35         11.27         0.25 o                         
  -6   5   6         63.21         66.86         1.44 o                         
  -5   5   6         51.51         54.93         0.79 o                         
  -4   5   6        206.97        211.78         2.83 o                         
  -3   5   6          0.61          0.51         0.07 o                         
  -2   5   6        125.65        140.12         1.88 o                         
  -1   5   6        272.59        281.51         3.72 o                         
   0   5   6          9.99          9.40         0.18 o                         
   1   5   6        109.03        108.25         1.47 o                         
   2   5   6        204.74        215.62         2.88 o                         
   3   5   6          9.98         11.30         0.22 o                         
   4   5   6        147.48        149.72         3.02 o                         
  -6   6   6         64.87         64.08         1.09 o                         
  -5   6   6         67.77         68.97         0.98 o                         
  -4   6   6          7.78          8.08         0.29 o                         
  -3   6   6        502.09        486.64         6.40 o                         
  -2   6   6         53.77         55.42         0.79 o                         
  -1   6   6        162.59        168.08         2.26 o                         
   0   6   6        620.54        605.20         7.94 o                         
   1   6   6         50.46         52.52         0.77 o                         
   2   6   6         82.53         85.34         1.19 o                         
   3   6   6          8.59         10.15         0.39 o                         
   4   6   6         96.93        106.38         2.66 o                         
  -6   7   6          0.16          0.11         0.13 o                         
  -5   7   6         94.94         92.28         1.29 o                         
  -4   7   6          1.69          2.48         0.11 o                         
  -3   7   6        487.63        493.56         9.19 o                         
  -2   7   6          6.68          6.66         0.25 o                         
  -1   7   6        172.67        172.70         7.19 o                         
   0   7   6        269.44        259.17         3.45 o                         
   1   7   6         31.03         33.67         0.52 o                         
   2   7   6        189.63        197.52         2.66 o                         
   3   7   6         22.99         24.80         0.42 o                         
  -5   8   6        140.34        146.37         2.85 o                         
  -4   8   6          7.14          8.72         0.21 o                         
  -3   8   6         21.10         24.63         0.40 o                         
  -2   8   6         37.97         35.79         0.54 o                         
  -1   8   6          2.55          2.91         0.11 o                         
   0   8   6          2.43          2.26         0.11 o                         
   1   8   6         84.59         87.96         1.23 o                         
   2   8   6        271.42        272.04         3.64 o                         
  -5   9   6          0.73          0.59         0.11 o                         
  -4   9   6          5.96          5.82         0.18 o                         
  -3   9   6          0.80          1.21         0.11 o                         
  -2   9   6        160.66        153.88         2.10 o                         
  -1   9   6         14.65         13.35         0.26 o                         
   0   9   6        235.42        238.90         3.21 o                         
   1   9   6          8.97          7.46         0.19 o                         
  -4  10   6         12.27         11.70         0.40 o                         
  -3  10   6          8.42          8.08         0.21 o                         
  -2  10   6        465.84        433.54         5.75 o                         
  -1  10   6          8.80          9.85         0.32 o                         
   0  10   6        365.49        373.85         4.97 o                         
  -1 -10   7         46.71         45.79         0.82 o                         
   0 -10   7         12.51         11.12         0.27 o                         
   1 -10   7         89.60         93.68         1.31 o                         
   2 -10   7         84.20         90.81         1.29 o                         
   3 -10   7         21.76         22.38         0.40 o                         
  -2  -9   7         59.31         55.26         0.83 o                         
  -1  -9   7         31.49         37.27         0.60 o                         
   0  -9   7         26.98         27.60         0.46 o                         
   1  -9   7         11.73         11.23         0.25 o                         
   2  -9   7         28.66         33.19         1.33 o                         
   3  -9   7          3.84          4.37         0.18 o                         
   4  -9   7        151.88        146.04         2.85 o                         
  -3  -8   7        223.98        232.25         3.61 o                         
  -2  -8   7         38.08         39.37         0.60 o                         
  -1  -8   7          3.23          3.92         0.15 o                         
   0  -8   7        118.21        123.36         1.69 o                         
   1  -8   7         20.28         20.25         0.35 o                         
   2  -8   7        163.64        154.43         2.08 o                         
   3  -8   7         59.27         53.51         0.78 o                         
   4  -8   7         15.12         16.38         0.32 o                         
   5  -8   7         75.59         69.33         3.19 o                         
  -3  -7   7        199.66        197.99         3.79 o                         
  -2  -7   7          3.18          3.02         0.18 o                         
  -1  -7   7         75.20         71.63         1.02 o                         
   0  -7   7        648.83        630.01         8.29 o                         
   1  -7   7        150.01        153.81         5.82 o                         
   2  -7   7         13.42         18.18         0.32 o                         
   3  -7   7          0.34          0.40         0.10 o                         
   4  -7   7          0.29          0.42         0.11 o                         
   5  -7   7         39.34         38.26         0.84 o                         
  -4  -6   7          0.19          0.35         0.21 o                         
  -3  -6   7          6.47          4.78         0.15 o                         
  -2  -6   7        388.64        367.25         6.86 o                         
  -1  -6   7        352.20        338.12         4.47 o                         
   0  -6   7        113.06        108.51         1.54 o                         
   1  -6   7          1.11          0.52         0.10 o                         
   2  -6   7          0.59          2.47         0.14 o                         
   3  -6   7        129.61        132.95         1.80 o                         
   4  -6   7        294.26        284.50         3.77 o                         
   5  -6   7          4.13          3.09         0.35 o                         
  -5  -5   7         49.90         48.71         0.89 o                         
  -4  -5   7         15.06         15.20         0.30 o                         
  -3  -5   7        127.08        121.29         1.66 o                         
  -2  -5   7         49.02         48.21         0.71 o                         
  -1  -5   7       1253.80       1217.47        15.91 o                         
   0  -5   7        222.85        207.18         2.75 o                         
   1  -5   7        344.48        348.44         5.33 o                         
   2  -5   7          8.79         11.58         0.81 o                         
   3  -5   7        114.18        116.76         1.59 o                         
   4  -5   7         14.38         13.46         0.25 o                         
   5  -5   7          7.18          5.89         0.21 o                         
  -5  -4   7          5.10          4.11         0.19 o                         
  -4  -4   7        151.47        148.69         8.65 o                         
  -3  -4   7        210.09        200.93         2.69 o                         
  -2  -4   7         22.16         17.03         0.40 o                         
  -1  -4   7        397.24        374.46         4.93 o                         
   0  -4   7        405.31        415.41         7.78 o                         
   1  -4   7         22.59         21.20         0.55 o                         
   2  -4   7        153.20        140.57         1.87 o                         
   3  -4   7        408.02        385.08         5.06 o                         
   4  -4   7          4.79          4.78         0.11 o                         
  -5  -3   7         51.07         50.42         0.98 o                         
  -4  -3   7        546.59        518.37         6.82 o                         
  -3  -3   7         19.41         19.50         0.34 o                         
  -2  -3   7        870.71        851.78        15.76 o                         
  -1  -3   7         30.45         32.17         0.46 o                         
   0  -3   7        119.86        107.32         1.44 o                         
   1  -3   7       1192.55       1204.09        15.72 o                         
   2  -3   7         53.21         59.65         0.81 o                         
   3  -3   7        254.54        249.95         5.14 o                         
   4  -3   7         33.34         27.87         0.51 o                         
  -6  -2   7         40.32         37.96         0.84 o                         
  -5  -2   7          0.21          0.19         0.09 o                         
  -4  -2   7         48.02         46.94         0.68 o                         
  -3  -2   7         39.54         40.78         0.84 o                         
  -2  -2   7         62.81         67.42         1.31 o                         
  -1  -2   7       1945.34       1872.30        24.43 o                         
   0  -2   7        522.48        546.43         7.15 o                         
   1  -2   7        269.92        257.70         3.39 o                         
   2  -2   7        773.49        731.05         9.57 o                         
   3  -2   7         20.09         18.19         0.40 o                         
   4  -2   7        102.35         93.55         1.49 o                         
  -6  -1   7          6.23          4.28         0.22 o                         
  -5  -1   7          0.08          0.01         0.08 o                         
  -4  -1   7          4.76          4.42         0.21 o                         
  -3  -1   7        513.40        519.73         9.64 o                         
  -2  -1   7          4.91          6.69         0.15 o                         
  -1  -1   7       1278.23       1276.04        16.66 o                         
   0  -1   7        811.16        851.36        11.12 o                         
   1  -1   7          0.73          1.86         0.07 o                         
   2  -1   7        705.04        678.08         8.86 o                         
   3  -1   7         25.89         23.28         0.34 o                         
   4  -1   7        405.00        378.37         7.09 o                         
  -6   0   7          2.61          2.50         0.17 o                         
  -5   0   7        128.19        123.39         1.94 o                         
  -4   0   7         94.45         90.46         1.42 o                         
  -3   0   7        977.26       1002.08        13.10 o                         
  -2   0   7         19.73         22.61         0.34 o                         
  -1   0   7         13.65         12.62         0.21 o                         
   0   0   7       1230.78       1177.13        15.37 o                         
   1   0   7         36.08         34.90         1.15 o                         
   2   0   7        122.98        118.48         1.58 o                         
   3   0   7         46.42         55.71         1.27 o                         
   4   0   7        173.63        167.64         2.35 o                         
  -6   1   7         22.49         20.22         0.50 o                         
  -5   1   7         14.40         15.05         0.27 o                         
  -4   1   7         19.47         17.88         0.49 o                         
  -3   1   7         14.25         14.90         0.25 o                         
  -2   1   7         39.97         51.04         0.70 o                         
  -1   1   7        601.97        629.60         8.24 o                         
   0   1   7          0.04          0.46         0.07 o                         
   1   1   7         26.41         33.08         0.46 o                         
   2   1   7        769.49        730.03         9.55 o                         
   3   1   7         99.73         66.35         0.90 o                         
   4   1   7         21.99         19.49         0.32 o                         
  -6   2   7          1.73          1.06         0.15 o                         
  -5   2   7        222.74        220.72         2.94 o                         
  -4   2   7        231.74        236.68         3.14 o                         
  -3   2   7        177.50        158.27         6.13 o                         
  -2   2   7          5.10          8.30         0.25 o                         
  -1   2   7        104.37        108.72         1.45 o                         
   0   2   7       2193.95       2346.78        30.60 o                         
   1   2   7         23.55         31.82         0.46 o                         
   2   2   7        400.73        365.54         4.82 o                         
   3   2   7         52.64         57.14         0.79 o                         
   4   2   7         38.00         38.77         0.56 o                         
  -6   3   7        116.90        120.73         3.29 o                         
  -5   3   7         73.40         79.12         1.28 o                         
  -4   3   7          0.07          0.28         0.10 o                         
  -3   3   7         39.07         47.17         0.66 o                         
  -2   3   7         79.65         68.89         1.05 o                         
  -1   3   7        515.87        581.01        10.78 o                         
   0   3   7       1215.52       1294.66        23.93 o                         
   1   3   7        338.63        366.06         6.81 o                         
   2   3   7         77.55         66.68         1.29 o                         
   3   3   7         98.35         94.31         1.48 o                         
   4   3   7          2.27          2.56         0.11 o                         
  -6   4   7          2.88          2.88         0.14 o                         
  -5   4   7          6.65          5.37         0.15 o                         
  -4   4   7         71.95         75.58         1.23 o                         
  -3   4   7          4.53          2.92         0.11 o                         
  -2   4   7        279.33        296.47         3.91 o                         
  -1   4   7         62.40         71.35         2.49 o                         
   0   4   7         10.72          9.64         0.25 o                         
   1   4   7          4.52          6.00         0.14 o                         
   2   4   7         70.83         67.73         0.95 o                         
   3   4   7        177.15        190.70         2.56 o                         
   4   4   7         58.77         53.81         1.54 o                         
  -6   5   7         53.89         50.68         0.76 o                         
  -5   5   7          6.00          7.27         0.18 o                         
  -4   5   7        203.11        208.43         2.79 o                         
  -3   5   7        132.82        134.76         5.35 o                         
  -2   5   7         53.17         60.68         0.86 o                         
  -1   5   7        368.92        362.96         5.23 o                         
   0   5   7          0.15          0.40         0.11 o                         
   1   5   7        365.36        354.74         4.68 o                         
   2   5   7        703.85        728.43         9.56 o                         
   3   5   7        574.16        618.22         8.13 o                         
   4   5   7         40.03         40.96         0.89 o                         
  -6   6   7         23.39         24.61         0.62 o                         
  -5   6   7         23.63         22.88         0.45 o                         
  -4   6   7         99.28         94.40         1.30 o                         
  -3   6   7          6.28         10.37         0.42 o                         
  -2   6   7          3.30          2.69         0.56 o                         
  -1   6   7         80.57         83.09         1.61 o                         
   0   6   7        154.69        160.14         3.05 o                         
   1   6   7        153.59        156.05         2.11 o                         
   2   6   7          7.66          6.80         0.25 o                         
   3   6   7        101.35        107.93         1.50 o                         
  -5   7   7        134.36        147.35         2.01 o                         
  -4   7   7          8.18         11.11         0.23 o                         
  -3   7   7        162.08        166.19         3.17 o                         
  -2   7   7         21.39         22.19         0.38 o                         
  -1   7   7         35.67         34.77         0.55 o                         
   0   7   7          0.07          0.50         0.08 o                         
   1   7   7        312.37        313.21         7.54 o                         
   2   7   7         19.99         21.42         0.38 o                         
   3   7   7          9.71         11.56         0.46 o                         
  -5   8   7         29.06         30.90         0.72 o                         
  -4   8   7         23.69         19.55         0.50 o                         
  -3   8   7         89.48         74.93         1.51 o                         
  -2   8   7        176.79        167.19         2.26 o                         
  -1   8   7         20.84         19.40         0.60 o                         
   0   8   7        192.22        186.63         3.54 o                         
   1   8   7        133.77        130.33         2.53 o                         
   2   8   7        430.69        450.21         5.97 o                         
  -4   9   7          0.75          1.30         0.11 o                         
  -3   9   7          0.02         -0.09         0.09 o                         
  -2   9   7        122.42        115.46         3.04 o                         
  -1   9   7         54.33         53.03         0.97 o                         
   0   9   7        104.20         97.54         1.37 o                         
   1   9   7         12.56         13.00         0.40 o                         
  -3  10   7          0.24          0.17         0.11 o                         
  -2  10   7         86.94         87.20         1.63 o                         
  -1  10   7          2.62          2.26         0.13 o                         
   0  10   7          2.10          2.37         0.14 o                         
   0 -10   8         69.93         63.58         0.94 o                         
   1 -10   8         29.14         28.61         0.49 o                         
   2 -10   8        106.92        113.14         1.58 o                         
   3 -10   8          8.55          8.20         0.53 o                         
  -2  -9   8         30.07         32.15         0.53 o                         
  -1  -9   8        182.43        189.35         2.56 o                         
   0  -9   8        137.06        137.86         1.89 o                         
   1  -9   8        102.07        101.75         1.42 o                         
   2  -9   8         41.15         41.41         0.64 o                         
   3  -9   8          0.21          0.57         0.12 o                         
   4  -9   8        482.96        515.41         7.88 o                         
  -3  -8   8         43.22         40.72         1.02 o                         
  -2  -8   8        145.16        148.56         2.03 o                         
  -1  -8   8        146.51        140.29         1.91 o                         
   0  -8   8         33.68         31.96         0.52 o                         
   1  -8   8        354.15        359.49         4.76 o                         
   2  -8   8         70.15         65.30         0.94 o                         
   3  -8   8         11.53         12.32         0.25 o                         
   4  -8   8        138.20        141.47         2.12 o                         
  -3  -7   8         98.47         97.21         1.37 o                         
  -2  -7   8         33.87         31.58         0.50 o                         
  -1  -7   8        146.22        137.53         2.16 o                         
   0  -7   8         70.40         64.02         0.92 o                         
   1  -7   8         95.82         98.69         1.37 o                         
   2  -7   8          2.54          2.40         0.17 o                         
   3  -7   8        106.24         99.89         1.37 o                         
   4  -7   8         41.89         41.32         0.73 o                         
   5  -7   8         67.39         70.97         1.44 o                         
  -4  -6   8          6.23          5.68         0.27 o                         
  -3  -6   8        524.75        503.82         6.65 o                         
  -2  -6   8          7.99          8.52         0.25 o                         
  -1  -6   8         95.56         94.81         1.30 o                         
   0  -6   8          9.24         10.43         0.21 o                         
   1  -6   8          8.54         12.88         0.33 o                         
   2  -6   8        821.90        794.74        10.42 o                         
   3  -6   8          0.03          0.39         0.08 o                         
   4  -6   8        199.60        198.00         2.65 o                         
   5  -6   8          5.52          5.71         0.25 o                         
  -4  -5   8         13.22         11.56         0.25 o                         
  -3  -5   8          0.35          0.29         0.08 o                         
  -2  -5   8         10.44         11.45         0.23 o                         
  -1  -5   8        165.77        163.73         2.29 o                         
   0  -5   8        245.96        243.34         3.23 o                         
   1  -5   8          1.64          2.27         0.11 o                         
   2  -5   8        794.38        698.52         9.15 o                         
   3  -5   8          8.13          9.20         0.21 o                         
   4  -5   8        132.54        129.84         2.02 o                         
   5  -5   8         22.80         20.16         0.98 o                         
  -5  -4   8         21.20         18.70         0.36 o                         
  -4  -4   8         71.25         64.48         1.31 o                         
  -3  -4   8         14.81         14.43         0.39 o                         
  -2  -4   8          0.11          0.11         0.10 o                         
  -1  -4   8         57.66         59.44         0.84 o                         
   0  -4   8        223.51        220.19         2.91 o                         
   1  -4   8         21.65         27.02         0.59 o                         
   2  -4   8         85.19         78.82         2.15 o                         
   3  -4   8          1.06          0.94         0.08 o                         
   4  -4   8          8.83          9.03         0.22 o                         
   5  -4   8        149.57        133.74         2.53 o                         
  -5  -3   8          4.51          4.03         0.16 o                         
  -4  -3   8        170.18        171.39         2.31 o                         
  -3  -3   8        105.82        102.25         1.39 o                         
  -2  -3   8         44.89         43.18         0.62 o                         
  -1  -3   8          3.80          2.98         0.15 o                         
   0  -3   8        319.37        307.50         4.06 o                         
   1  -3   8        162.58        153.45         2.90 o                         
   2  -3   8        295.95        273.46         3.61 o                         
   3  -3   8         31.16         27.15         0.57 o                         
   4  -3   8        150.76        141.03         2.17 o                         
  -5  -2   8          5.10          4.73         0.26 o                         
  -4  -2   8          9.75         10.40         0.36 o                         
  -3  -2   8        170.75        168.12         2.60 o                         
  -2  -2   8        183.06        188.74         3.57 o                         
  -1  -2   8          4.62          4.55         0.22 o                         
   0  -2   8         25.10         21.93         0.33 o                         
   1  -2   8         31.04         33.07         0.67 o                         
   2  -2   8        242.58        224.42         2.96 o                         
   3  -2   8         36.27         39.23         0.56 o                         
   4  -2   8          4.62          4.10         0.26 o                         
  -6  -1   8         50.03         47.19         1.01 o                         
  -5  -1   8         16.37         13.70         0.26 o                         
  -4  -1   8        360.07        358.20         4.74 o                         
  -3  -1   8        271.38        272.06         5.08 o                         
  -2  -1   8        531.52        491.00         6.44 o                         
  -1  -1   8        994.92       1027.61        13.43 o                         
   0  -1   8         64.94         69.57         0.95 o                         
   1  -1   8        462.92        440.02         8.02 o                         
   2  -1   8         84.63         71.94         0.98 o                         
   3  -1   8         59.18         57.09         0.78 o                         
   4  -1   8         94.83         88.22         2.54 o                         
  -6   0   8        181.17        169.50         3.25 o                         
  -5   0   8         12.26         12.40         0.25 o                         
  -4   0   8         47.75         46.38         0.66 o                         
  -3   0   8         27.19         25.74         0.39 o                         
  -2   0   8         71.15         76.94         1.49 o                         
  -1   0   8         28.61         30.43         0.44 o                         
   0   0   8        226.07        228.29         3.00 o                         
   1   0   8         48.97         47.77         0.74 o                         
   2   0   8        463.47        468.01         6.13 o                         
   3   0   8        166.84        146.31         1.95 o                         
   4   0   8         84.76         89.96         1.71 o                         
  -6   1   8        178.45        181.03         3.47 o                         
  -5   1   8          3.63          3.98         0.14 o                         
  -4   1   8         22.49         24.36         0.39 o                         
  -3   1   8          8.95          7.97         0.19 o                         
  -2   1   8        249.30        247.60         4.61 o                         
  -1   1   8         28.39         24.39         0.36 o                         
   0   1   8        389.25        395.40         5.19 o                         
   1   1   8        354.60        362.36         4.76 o                         
   2   1   8          1.04          0.11         0.07 o                         
   3   1   8         12.38          6.74         0.41 o                         
   4   1   8        184.30        162.90         2.51 o                         
  -6   2   8          3.92          2.98         0.20 o                         
  -5   2   8        148.20        152.11         2.05 o                         
  -4   2   8        135.28        137.62         1.86 o                         
  -3   2   8        691.53        771.37        14.27 o                         
  -2   2   8        232.35        233.71         3.09 o                         
  -1   2   8        874.21        861.31        15.93 o                         
   0   2   8        331.06        351.61         6.54 o                         
   1   2   8          0.50          1.13         0.09 o                         
   2   2   8         13.56         10.23         0.19 o                         
   3   2   8        713.73        663.41         9.02 o                         
   4   2   8        123.70        124.08         1.67 o                         
  -6   3   8          0.06         -0.05         0.10 o                         
  -5   3   8          0.13          0.15         0.08 o                         
  -4   3   8        201.36        206.80         2.75 o                         
  -3   3   8       1085.05       1160.02        35.74 o                         
  -2   3   8        178.37        207.07         6.32 o                         
  -1   3   8        130.32        142.41         2.70 o                         
   0   3   8          0.81          0.57         0.07 o                         
   1   3   8         15.44         18.19         0.28 o                         
   2   3   8        328.31        334.60         4.41 o                         
   3   3   8          9.09         11.69         0.21 o                         
   4   3   8         25.93         28.94         0.91 o                         
  -6   4   8         21.13         22.08         0.39 o                         
  -5   4   8         29.17         26.48         0.43 o                         
  -4   4   8        596.09        653.06         8.57 o                         
  -3   4   8        131.94        144.78         3.15 o                         
  -2   4   8        614.86        603.04         7.92 o                         
  -1   4   8        123.94        129.89         1.75 o                         
   0   4   8        289.84        285.35         3.78 o                         
   1   4   8        267.49        263.01         3.49 o                         
   2   4   8         62.15         69.65         0.98 o                         
   3   4   8        248.75        251.79         3.35 o                         
   4   4   8          3.51          2.37         0.25 o                         
  -6   5   8         28.64         32.93         0.53 o                         
  -5   5   8         26.11         26.93         0.45 o                         
  -4   5   8         89.80         93.66         1.83 o                         
  -3   5   8         30.77         34.69         0.61 o                         
  -2   5   8        149.15        142.88         2.02 o                         
  -1   5   8          1.74          2.30         0.11 o                         
   0   5   8        270.13        265.78         3.52 o                         
   1   5   8        426.10        413.88         5.46 o                         
   2   5   8          0.54          0.95         0.08 o                         
   3   5   8        168.68        175.96         3.61 o                         
   4   5   8         21.14         26.84         0.91 o                         
  -6   6   8         10.80         12.10         0.31 o                         
  -5   6   8         26.61         28.49         0.46 o                         
  -4   6   8         24.49         29.01         0.46 o                         
  -3   6   8        131.02        125.63         4.77 o                         
  -2   6   8        280.66        273.03         5.13 o                         
  -1   6   8        474.64        465.60         6.14 o                         
   0   6   8        660.39        630.88        11.72 o                         
   1   6   8         42.91         42.97         0.64 o                         
   2   6   8          0.81          0.47         0.08 o                         
   3   6   8          0.70          0.51         0.11 o                         
  -5   7   8          4.04          5.05         0.18 o                         
  -4   7   8         32.13         31.62         0.50 o                         
  -3   7   8         51.22         45.85         0.80 o                         
  -2   7   8         90.13         90.09         1.31 o                         
  -1   7   8        781.62        784.80        10.29 o                         
   0   7   8          0.08          0.09         0.08 o                         
   1   7   8         98.06        103.15         1.43 o                         
   2   7   8        102.72        108.09         2.13 o                         
  -5   8   8         33.72         37.05         0.75 o                         
  -4   8   8          5.34          4.59         0.16 o                         
  -3   8   8         41.50         42.39         1.26 o                         
  -2   8   8         78.71         70.63         1.22 o                         
  -1   8   8         80.61         76.89         1.54 o                         
   0   8   8         11.20         10.78         0.23 o                         
   1   8   8         37.93         38.40         0.60 o                         
   2   8   8         44.67         48.29         0.74 o                         
  -4   9   8         13.65         13.01         0.28 o                         
  -3   9   8         15.71         16.74         0.60 o                         
  -2   9   8         34.82         32.22         0.53 o                         
  -1   9   8         75.57         72.00         1.03 o                         
   0   9   8          1.30          1.61         0.21 o                         
   1   9   8          2.29          2.90         0.15 o                         
  -3  10   8         60.59         61.92         1.19 o                         
  -2  10   8          3.25          3.63         0.15 o                         
  -1  10   8          2.23          2.66         0.14 o                         
   0 -10   9        154.74        160.97         2.20 o                         
   1 -10   9         16.15         13.53         0.29 o                         
   2 -10   9         10.41         11.24         0.36 o                         
  -1  -9   9         21.49         21.77         0.67 o                         
   0  -9   9        135.69        138.15         2.68 o                         
   1  -9   9        312.22        313.89         5.92 o                         
   2  -9   9         10.92         12.03         0.27 o                         
   3  -9   9         72.93         74.71         1.08 o                         
  -2  -8   9         20.06         22.55         0.41 o                         
  -1  -8   9         88.11         88.62         1.26 o                         
   0  -8   9         54.93         61.76         0.88 o                         
   1  -8   9        118.85        124.65         2.40 o                         
   2  -8   9         23.47         24.61         0.47 o                         
   3  -8   9         45.98         44.00         0.67 o                         
   4  -8   9         44.98         48.75         0.82 o                         
  -3  -7   9          4.85          5.69         0.30 o                         
  -2  -7   9         26.48         26.91         0.64 o                         
  -1  -7   9        107.18        110.70         2.16 o                         
   0  -7   9          0.00          0.10         0.09 o                         
   1  -7   9        145.04        140.45         2.70 o                         
   2  -7   9         24.51         24.83         0.41 o                         
   3  -7   9         50.36         49.40         0.73 o                         
   4  -7   9         11.65         13.72         0.37 o                         
   5  -7   9          5.30          2.38         0.35 o                         
  -4  -6   9         62.16         60.73         0.90 o                         
  -3  -6   9        161.41        162.83         2.21 o                         
  -2  -6   9         59.55         55.99         0.81 o                         
  -1  -6   9        177.98        173.29         2.34 o                         
   0  -6   9         87.15         85.20         1.18 o                         
   1  -6   9        361.46        351.31         6.56 o                         
   2  -6   9         50.47         44.95         1.54 o                         
   3  -6   9         26.21         24.70         0.39 o                         
   4  -6   9        300.69        303.21         5.80 o                         
   5  -6   9         79.91         73.65         2.10 o                         
  -4  -5   9          8.11          7.33         0.29 o                         
  -3  -5   9         29.49         32.25         0.51 o                         
  -2  -5   9         18.56         17.38         0.45 o                         
  -1  -5   9       1028.12        988.57        12.95 o                         
   0  -5   9         24.37         23.25         0.38 o                         
   1  -5   9         75.20         54.04         1.09 o                         
   2  -5   9        165.29        161.40         2.17 o                         
   3  -5   9         48.22         46.99         0.68 o                         
   4  -5   9         25.10         22.60         0.52 o                         
   5  -5   9          1.01          0.46         0.14 o                         
  -5  -4   9          8.33          7.57         0.23 o                         
  -4  -4   9          4.33          3.86         0.15 o                         
  -3  -4   9        175.74        162.81         5.71 o                         
  -2  -4   9        341.80        332.42         6.22 o                         
  -1  -4   9       1200.54       1141.72        14.94 o                         
   0  -4   9        195.33        199.48         2.65 o                         
   1  -4   9         62.80         46.25         0.77 o                         
   2  -4   9        224.72        223.70         2.97 o                         
   3  -4   9        212.72        212.67         2.83 o                         
   4  -4   9         68.74         65.04         0.91 o                         
   5  -4   9        150.99        139.61         2.65 o                         
  -5  -3   9         24.57         24.86         0.49 o                         
  -4  -3   9         26.52         26.81         0.44 o                         
  -3  -3   9         16.85         18.54         0.32 o                         
  -2  -3   9        318.57        315.73         4.18 o                         
  -1  -3   9         42.41         43.69         0.63 o                         
   0  -3   9          6.23          5.84         0.14 o                         
   1  -3   9         15.11         15.11         0.35 o                         
   2  -3   9         46.48         46.55         1.21 o                         
   3  -3   9        387.54        379.27         4.99 o                         
   4  -3   9        172.14        154.60         2.07 o                         
  -5  -2   9        132.44        130.61         1.98 o                         
  -4  -2   9          0.16          0.17         0.09 o                         
  -3  -2   9        277.02        278.43         3.69 o                         
  -2  -2   9         41.82         38.21         0.56 o                         
  -1  -2   9         12.97         12.33         0.22 o                         
   0  -2   9          7.27          6.80         0.14 o                         
   1  -2   9        543.18        542.82        10.08 o                         
   2  -2   9       2125.91       2027.89        26.47 o                         
   3  -2   9         37.73         40.02         0.57 o                         
   4  -2   9         39.21         33.79         2.31 o                         
  -6  -1   9         19.21         15.00         0.74 o                         
  -5  -1   9         13.53         12.59         0.25 o                         
  -4  -1   9         62.73         59.60         0.85 o                         
  -3  -1   9         42.41         39.51         0.63 o                         
  -2  -1   9         77.74         85.50         1.16 o                         
  -1  -1   9          8.99          3.61         0.11 o                         
   0  -1   9        621.83        601.61        11.12 o                         
   1  -1   9        559.39        542.50         7.12 o                         
   2  -1   9        225.24        206.32         2.73 o                         
   3  -1   9         93.20         95.07         1.29 o                         
   4  -1   9        255.12        241.60         3.70 o                         
  -6   0   9        108.70        111.61         2.20 o                         
  -5   0   9          1.21          1.02         0.11 o                         
  -4   0   9          4.60          4.14         0.14 o                         
  -3   0   9        301.01        298.57         3.95 o                         
  -2   0   9        108.65        101.26         1.93 o                         
  -1   0   9          2.58          6.27         0.15 o                         
   0   0   9          9.42          8.30         0.25 o                         
   1   0   9        239.05        223.84         2.96 o                         
   2   0   9         62.32         54.98         0.77 o                         
   3   0   9        177.76        178.75         2.37 o                         
   4   0   9          0.86          1.75         0.13 o                         
  -6   1   9         58.50         59.00         1.24 o                         
  -5   1   9         64.18         62.83         0.90 o                         
  -4   1   9         94.55        102.12         1.38 o                         
  -3   1   9         86.01         89.38         1.23 o                         
  -2   1   9        157.30        143.51         2.73 o                         
  -1   1   9        824.09        799.52        10.46 o                         
   0   1   9         10.05         10.00         0.18 o                         
   1   1   9        629.65        613.63        16.12 o                         
   2   1   9         92.06         92.35         1.26 o                         
   3   1   9          0.44          0.32         0.07 o                         
   4   1   9        310.20        302.88         4.01 o                         
  -6   2   9          0.72          0.59         0.12 o                         
  -5   2   9         69.13         74.17         1.05 o                         
  -4   2   9          0.68          0.41         0.08 o                         
  -3   2   9         45.66         46.81         0.94 o                         
  -2   2   9         14.89         11.03         0.21 o                         
  -1   2   9          2.34          3.82         0.15 o                         
   0   2   9        157.72        162.07         3.05 o                         
   1   2   9         59.16         57.20         0.89 o                         
   2   2   9         45.61         74.77         1.03 o                         
   3   2   9          1.51          2.91         0.13 o                         
   4   2   9        211.79        222.96         4.63 o                         
  -6   3   9         30.81         33.14         0.71 o                         
  -5   3   9         88.20         86.70         1.22 o                         
  -4   3   9         14.92         19.16         0.32 o                         
  -3   3   9        116.06        118.57         1.86 o                         
  -2   3   9         32.12         33.98         0.50 o                         
  -1   3   9         27.11         25.33         0.40 o                         
   0   3   9        333.30        294.69         3.89 o                         
   1   3   9         64.47         61.21         0.86 o                         
   2   3   9         15.89         23.47         0.37 o                         
   3   3   9          5.87          5.36         0.14 o                         
   4   3   9        172.57        179.88         4.84 o                         
  -6   4   9         60.80         57.61         0.98 o                         
  -5   4   9         11.36         14.52         0.28 o                         
  -4   4   9        137.80        142.12         2.22 o                         
  -3   4   9         37.14         34.87         0.53 o                         
  -2   4   9        133.10        139.46         1.88 o                         
  -1   4   9        500.08        505.19         6.64 o                         
   0   4   9        781.78        765.63        10.04 o                         
   1   4   9         87.90         85.08         1.16 o                         
   2   4   9        151.53        152.78         2.07 o                         
   3   4   9         15.67         13.64         0.26 o                         
   4   4   9         10.86         10.31         0.35 o                         
  -6   5   9         13.11         11.75         0.32 o                         
  -5   5   9          0.61          0.24         0.08 o                         
  -4   5   9         82.37         80.99         1.59 o                         
  -3   5   9         12.26         12.19         0.39 o                         
  -2   5   9        154.03        152.23         2.90 o                         
  -1   5   9          0.31          0.56         0.15 o                         
   0   5   9          1.23          1.09         0.15 o                         
   1   5   9         28.16         32.01         0.49 o                         
   2   5   9         20.24         19.27         0.34 o                         
   3   5   9          2.66          5.45         0.32 o                         
  -5   6   9         10.64          9.94         0.32 o                         
  -4   6   9         26.91         24.87         0.41 o                         
  -3   6   9         41.58         47.02         0.69 o                         
  -2   6   9        231.16        216.57         2.89 o                         
  -1   6   9        312.04        298.68         3.96 o                         
   0   6   9          0.19          0.14         0.08 o                         
   1   6   9        386.51        381.76         5.05 o                         
   2   6   9         14.79         18.31         0.32 o                         
   3   6   9        215.90        233.04         3.93 o                         
  -5   7   9          3.30          3.89         0.22 o                         
  -4   7   9        139.19        134.43         2.60 o                         
  -3   7   9          6.03          8.36         0.22 o                         
  -2   7   9         41.73         41.70         0.63 o                         
  -1   7   9         34.18         31.92         0.50 o                         
   0   7   9         21.17         20.04         0.35 o                         
   1   7   9         68.18         63.79         1.06 o                         
   2   7   9         14.85         17.68         0.47 o                         
  -5   8   9          5.99          5.09         0.21 o                         
  -4   8   9        188.21        200.76         2.71 o                         
  -3   8   9          5.57          4.98         0.16 o                         
  -2   8   9          2.60          2.82         0.14 o                         
  -1   8   9          1.76          2.16         0.12 o                         
   0   8   9          0.02          0.00         0.08 o                         
   1   8   9         37.33         37.21         0.60 o                         
  -4   9   9         84.31         84.91         1.71 o                         
  -3   9   9         29.35         26.29         0.45 o                         
  -2   9   9          8.70          8.26         0.21 o                         
  -1   9   9        239.64        228.84         3.14 o                         
   0   9   9         39.72         37.00         0.60 o                         
  -2  10   9          6.42          6.65         0.21 o                         
  -1  -9  10         30.78         28.46         0.49 o                         
   0  -9  10         56.22         53.36         1.14 o                         
   1  -9  10          5.47          8.19         0.46 o                         
   2  -9  10         65.49         63.30         0.94 o                         
   3  -9  10         56.03         52.27         0.80 o                         
  -2  -8  10          7.81          8.53         0.67 o                         
  -1  -8  10          0.18          0.16         0.11 o                         
   0  -8  10         11.66         13.32         0.37 o                         
   1  -8  10          1.30          2.00         0.14 o                         
   2  -8  10          1.06          1.16         0.21 o                         
   3  -8  10        388.72        416.03         6.37 o                         
   4  -8  10         39.75         39.09         0.97 o                         
  -3  -7  10         47.08         50.91         1.40 o                         
  -2  -7  10          2.49          2.12         0.16 o                         
  -1  -7  10        195.56        188.11         3.57 o                         
   0  -7  10        258.86        248.43         4.68 o                         
   1  -7  10        116.62        103.12         1.44 o                         
   2  -7  10         78.28         75.19         1.07 o                         
   3  -7  10        160.58        162.49         2.21 o                         
   4  -7  10        147.67        138.37         1.90 o                         
  -4  -6  10        115.04        114.31         1.61 o                         
  -3  -6  10          1.21          0.85         0.12 o                         
  -2  -6  10         61.76         62.34         1.29 o                         
  -1  -6  10         84.57         84.00         1.17 o                         
   0  -6  10          3.51          3.75         0.14 o                         
   1  -6  10         13.23         10.41         0.22 o                         
   2  -6  10          1.89          2.58         0.17 o                         
   3  -6  10          1.75          2.66         0.17 o                         
   4  -6  10         13.46         12.89         0.40 o                         
   5  -6  10          8.57          6.73         0.30 o                         
  -4  -5  10         39.01         35.86         0.82 o                         
  -3  -5  10         76.97         76.35         1.09 o                         
  -2  -5  10        181.82        178.54         3.39 o                         
  -1  -5  10          8.29         10.12         0.23 o                         
   0  -5  10          9.65         11.87         0.23 o                         
   1  -5  10         67.47         71.09         1.16 o                         
   2  -5  10        102.18        113.34         1.54 o                         
   3  -5  10        259.66        264.04         3.51 o                         
   4  -5  10         11.89         12.83         0.25 o                         
   5  -5  10          2.13          1.58         0.15 o                         
  -5  -4  10         99.42        100.50         2.87 o                         
  -4  -4  10         81.55         80.99         1.14 o                         
  -3  -4  10         58.42         56.89         0.81 o                         
  -2  -4  10        954.66        931.38        17.27 o                         
  -1  -4  10        431.05        424.94         7.93 o                         
   0  -4  10         16.68         19.75         0.33 o                         
   1  -4  10        223.45        191.69         2.56 o                         
   2  -4  10        148.11        149.52         2.01 o                         
   3  -4  10         43.36         43.31         0.72 o                         
   4  -4  10         57.66         58.06         1.38 o                         
   5  -4  10         10.91          9.36         0.27 o                         
  -5  -3  10        168.25        168.44         2.97 o                         
  -4  -3  10          1.20          1.39         0.12 o                         
  -3  -3  10          3.16          3.23         0.14 o                         
  -2  -3  10        330.36        322.31         4.26 o                         
  -1  -3  10         46.82         46.95         0.67 o                         
   0  -3  10         97.33        100.37         1.37 o                         
   1  -3  10         13.98         12.38         0.23 o                         
   2  -3  10         79.86         73.94         1.04 o                         
   3  -3  10          4.90          5.84         0.14 o                         
   4  -3  10          5.69          5.19         0.14 o                         
   5  -3  10          0.09          0.16         0.06 o                         
  -5  -2  10         84.96         79.35         1.13 o                         
  -4  -2  10          7.93          7.29         0.25 o                         
  -3  -2  10          0.24          0.39         0.11 o                         
  -2  -2  10         22.52         25.47         0.39 o                         
  -1  -2  10          0.20          0.41         0.18 o                         
   0  -2  10        851.18        838.43        10.97 o                         
   1  -2  10          0.01          0.14         0.10 o                         
   2  -2  10         72.26         74.92         1.03 o                         
   3  -2  10        227.65        208.10         3.20 o                         
   4  -2  10         34.14         31.91         0.86 o                         
  -5  -1  10         34.65         34.27         0.80 o                         
  -4  -1  10        150.54        152.40         2.90 o                         
  -3  -1  10         53.38         51.89         0.74 o                         
  -2  -1  10        863.13        856.28        11.21 o                         
  -1  -1  10        125.00        131.63         1.77 o                         
   0  -1  10         39.56         45.11         0.64 o                         
   1  -1  10        452.77        469.63        27.37 o                         
   2  -1  10        151.34        142.71         4.58 o                         
   3  -1  10         85.10         86.95         1.18 o                         
   4  -1  10         41.89         48.35         0.69 o                         
  -6   0  10          0.02          0.00         0.13 o                         
  -5   0  10         17.04         17.45         0.32 o                         
  -4   0  10        447.96        456.37         6.01 o                         
  -3   0  10        457.42        447.70         5.89 o                         
  -2   0  10        509.01        544.80         7.15 o                         
  -1   0  10         50.51         47.24         0.67 o                         
   0   0  10         39.51         36.86         0.74 o                         
   1   0  10        231.66        219.12         3.82 o                         
   2   0  10          1.54          0.60         0.08 o                         
   3   0  10        204.75        190.39         2.54 o                         
   4   0  10          7.24          7.61         0.25 o                         
  -6   1  10        100.48        101.79         2.03 o                         
  -5   1  10          3.72          3.86         0.16 o                         
  -4   1  10        163.65        167.02         2.62 o                         
  -3   1  10         33.31         30.45         0.84 o                         
  -2   1  10        116.10        122.29         1.65 o                         
  -1   1  10        185.54        182.36         2.43 o                         
   0   1  10          2.12          3.04         0.11 o                         
   1   1  10        320.29        337.67         6.29 o                         
   2   1  10         52.55         44.07         0.64 o                         
   3   1  10        330.02        326.01         4.98 o                         
   4   1  10         31.21         35.91         0.91 o                         
  -6   2  10         10.42         11.84         0.37 o                         
  -5   2  10         62.86         65.27         0.93 o                         
  -4   2  10          1.86          1.49         0.11 o                         
  -3   2  10        254.91        250.94         3.98 o                         
  -2   2  10          6.50          7.52         0.18 o                         
  -1   2  10        406.07        404.72         7.04 o                         
   0   2  10        220.22        206.06         2.73 o                         
   1   2  10        294.41        269.46         3.57 o                         
   2   2  10          1.15          2.75         0.11 o                         
   3   2  10          2.65          2.81         0.21 o                         
   4   2  10         79.13         77.36         1.54 o                         
  -6   3  10         22.05         21.60         0.46 o                         
  -5   3  10          0.08          0.21         0.15 o                         
  -4   3  10        161.01        170.76         3.25 o                         
  -3   3  10        103.76        109.62         1.50 o                         
  -2   3  10          3.94          4.64         0.14 o                         
  -1   3  10       1406.42       1461.95        19.11 o                         
   0   3  10         80.96         85.73         1.17 o                         
   1   3  10        266.90        233.56         3.11 o                         
   2   3  10        384.94        376.60         4.98 o                         
   3   3  10         24.85         22.75         0.55 o                         
   4   3  10        147.79        154.03         2.97 o                         
  -6   4  10         44.61         53.20         0.93 o                         
  -5   4  10          0.31          0.23         0.12 o                         
  -4   4  10         51.41         53.77         1.11 o                         
  -3   4  10         45.58         44.92         0.67 o                         
  -2   4  10        119.55        127.52         2.45 o                         
  -1   4  10         18.56         23.88         0.48 o                         
   0   4  10         65.57         67.05         0.94 o                         
   1   4  10         69.32         65.29         0.92 o                         
   2   4  10          4.92          4.26         0.26 o                         
   3   4  10         18.25         20.23         0.44 o                         
   4   4  10         13.23         16.44         0.45 o                         
  -6   5  10          5.02          3.84         0.23 o                         
  -5   5  10         32.17         33.74         0.69 o                         
  -4   5  10         43.99         43.82         0.67 o                         
  -3   5  10        308.81        301.84         4.01 o                         
  -2   5  10         24.10         20.72         0.34 o                         
  -1   5  10         33.96         29.40         1.44 o                         
   0   5  10         76.17         75.08         1.51 o                         
   1   5  10          0.95          1.13         0.11 o                         
   2   5  10        226.81        250.84         3.35 o                         
   3   5  10         71.19         69.78         1.01 o                         
  -5   6  10         94.73         99.70         1.62 o                         
  -4   6  10         49.38         52.54         0.77 o                         
  -3   6  10         17.45         16.23         0.29 o                         
  -2   6  10         87.25         87.24         1.21 o                         
  -1   6  10        194.80        186.16         2.50 o                         
   0   6  10          0.28          0.13         0.09 o                         
   1   6  10        213.13        203.83         2.73 o                         
   3   6  10         20.90         24.15         0.59 o                         
  -5   7  10          4.49          4.82         0.18 o                         
  -4   7  10         38.70         43.93         0.67 o                         
  -3   7  10         75.62         63.48         2.24 o                         
  -2   7  10         45.46         40.91         0.88 o                         
  -1   7  10         20.25         17.28         0.32 o                         
   0   7  10         45.84         43.49         0.92 o                         
   1   7  10          6.55          6.70         0.18 o                         
   2   7  10         10.86         13.50         0.28 o                         
  -4   8  10          4.37          5.83         0.18 o                         
  -3   8  10          6.79          6.49         0.19 o                         
  -2   8  10        141.46        132.35         2.29 o                         
  -1   8  10         13.37         11.54         0.25 o                         
   0   8  10         87.64         84.87         1.20 o                         
   1   8  10        121.20        119.32         2.35 o                         
  -3   9  10         21.58         24.56         0.48 o                         
  -2   9  10         22.14         20.96         0.39 o                         
  -1   9  10         57.32         53.83         1.17 o                         
   0   9  10         14.66         12.71         0.28 o                         
   0  -9  11         28.16         30.90         0.51 o                         
   1  -9  11         23.87         27.99         0.67 o                         
   2  -9  11          0.41          0.10         0.12 o                         
  -2  -8  11        218.09        222.98         3.00 o                         
  -1  -8  11        271.39        263.85         3.54 o                         
   0  -8  11         74.42         70.75         1.02 o                         
   1  -8  11          7.09          9.21         0.27 o                         
   2  -8  11         19.06         18.03         0.43 o                         
   3  -8  11        262.34        267.95         4.28 o                         
  -3  -7  11         64.12         65.50         0.96 o                         
  -2  -7  11        231.93        231.25         3.12 o                         
  -1  -7  11         84.10         85.72         1.21 o                         
   0  -7  11        580.18        594.76        11.07 o                         
   1  -7  11         42.71         45.48         0.94 o                         
   2  -7  11          0.69          0.19         0.11 o                         
   3  -7  11         59.11         59.35         0.88 o                         
   4  -7  11          7.72          7.75         0.22 o                         
  -3  -6  11         15.32         16.20         0.32 o                         
  -2  -6  11         39.15         35.06         0.55 o                         
  -1  -6  11          4.77          5.29         0.25 o                         
   0  -6  11         17.98         20.79         0.36 o                         
   1  -6  11        134.41        130.17         1.78 o                         
   2  -6  11          3.14          2.44         0.13 o                         
   3  -6  11         71.36         74.83         1.06 o                         
   4  -6  11          1.50          1.19         0.12 o                         
  -4  -5  11         86.24         85.02         1.22 o                         
  -3  -5  11          0.44          0.85         0.19 o                         
  -2  -5  11         21.20         21.65         0.37 o                         
  -1  -5  11          0.70          0.33         0.09 o                         
   0  -5  11          2.47          4.33         0.14 o                         
   1  -5  11        854.91        797.17        14.79 o                         
   2  -5  11         40.81         39.57         0.60 o                         
   3  -5  11        292.74        298.49         3.97 o                         
   4  -5  11         58.18         53.59         0.78 o                         
  -4  -4  11         46.76         46.59         0.78 o                         
  -3  -4  11          0.70          0.98         0.11 o                         
  -2  -4  11         27.47         31.80         0.49 o                         
  -1  -4  11        361.37        348.60         6.54 o                         
   0  -4  11          3.48          6.43         0.27 o                         
   1  -4  11        227.98        193.65         3.67 o                         
   2  -4  11         19.30         22.98         0.38 o                         
   3  -4  11         20.77         24.04         0.39 o                         
   4  -4  11         18.86         16.42         0.29 o                         
   5  -4  11         19.21         17.59         0.45 o                         
  -5  -3  11         48.26         48.32         0.75 o                         
  -4  -3  11          9.12          9.06         0.22 o                         
  -3  -3  11          5.82          5.59         0.16 o                         
  -2  -3  11        474.45        469.80         8.75 o                         
  -1  -3  11         87.04         85.49         1.66 o                         
   0  -3  11          2.17          5.28         0.17 o                         
   1  -3  11         93.27         92.22         1.78 o                         
   2  -3  11         40.91         39.70         0.59 o                         
   3  -3  11         12.01         10.20         0.34 o                         
   4  -3  11        301.39        303.04         4.65 o                         
  -5  -2  11         94.22         97.55         1.38 o                         
  -4  -2  11          0.38          0.44         0.11 o                         
  -3  -2  11        219.14        229.51         5.82 o                         
  -2  -2  11         70.30         70.71         1.39 o                         
  -1  -2  11         63.28         61.01         0.86 o                         
   0  -2  11        291.29        273.58         3.63 o                         
   1  -2  11         31.24         27.47         0.43 o                         
   2  -2  11        187.91        184.06         2.46 o                         
   3  -2  11          2.31          2.21         0.15 o                         
   4  -2  11        504.95        528.30         6.95 o                         
  -5  -1  11          2.63          2.67         0.14 o                         
  -4  -1  11          1.58          1.74         0.12 o                         
  -3  -1  11         43.65         45.78         0.77 o                         
  -2  -1  11        166.65        163.28         2.18 o                         
  -1  -1  11          6.32          3.79         0.12 o                         
   0  -1  11        110.40        112.21         1.52 o                         
   1  -1  11        145.35        135.84         1.82 o                         
   2  -1  11         30.59         30.72         0.46 o                         
   3  -1  11         30.52         30.29         0.65 o                         
   4  -1  11         21.61         19.93         0.47 o                         
  -5   0  11         22.16         22.94         0.40 o                         
  -4   0  11          0.07          0.15         0.12 o                         
  -3   0  11         33.27         33.05         0.98 o                         
  -2   0  11         25.78         25.78         0.39 o                         
  -1   0  11         27.29         23.60         0.38 o                         
   0   0  11        174.42        171.66         2.29 o                         
   1   0  11        550.12        531.77         6.98 o                         
   2   0  11         66.85         63.29         0.88 o                         
   3   0  11        206.96        233.63         4.41 o                         
   4   0  11          4.33          5.08         0.20 o                         
  -5   1  11          1.21          0.64         0.11 o                         
  -4   1  11        155.05        155.82         2.09 o                         
  -3   1  11         10.72         12.83         0.35 o                         
  -2   1  11        124.89        115.95         1.58 o                         
  -1   1  11        288.63        285.46         3.77 o                         
   0   1  11        141.74        130.68         1.77 o                         
   1   1  11        270.87        260.93         3.46 o                         
   2   1  11         32.91         39.57         0.59 o                         
   3   1  11          6.84          8.13         0.18 o                         
   4   1  11          5.69          4.38         0.20 o                         
  -6   2  11          0.12          0.09         0.13 o                         
  -5   2  11          4.87          4.78         0.18 o                         
  -4   2  11         12.34         14.44         0.40 o                         
  -3   2  11         74.76         78.47         1.75 o                         
  -2   2  11        437.53        442.19         8.78 o                         
  -1   2  11          5.84          6.03         0.15 o                         
   0   2  11        424.36        400.88         5.28 o                         
   1   2  11         64.20         56.93         0.81 o                         
   2   2  11         30.75         25.78         0.40 o                         
   3   2  11        232.25        216.35         2.89 o                         
   4   2  11         51.73         57.65         3.15 o                         
  -6   3  11         40.10         43.51         0.80 o                         
  -5   3  11          0.07          0.26         0.11 o                         
  -4   3  11        225.77        236.80         3.15 o                         
  -3   3  11        108.92        108.26         1.49 o                         
  -2   3  11          1.21          1.28         0.25 o                         
  -1   3  11         34.53         33.54         0.52 o                         
   0   3  11         28.85         27.19         0.42 o                         
   1   3  11          3.07          2.35         0.11 o                         
   2   3  11        384.21        370.85         4.90 o                         
   3   3  11        338.98        346.39         5.37 o                         
   4   3  11         26.76         31.01         0.84 o                         
  -5   4  11        115.19        120.47         1.66 o                         
  -4   4  11        253.95        264.09         3.56 o                         
  -3   4  11          3.03          3.49         0.14 o                         
  -2   4  11        197.59        196.94         3.72 o                         
  -1   4  11        100.56         96.25         1.88 o                         
   0   4  11        268.61        265.74         3.54 o                         
   1   4  11         64.87         75.08         1.23 o                         
   2   4  11         62.59         60.66         1.21 o                         
   3   4  11          0.11          0.32         0.15 o                         
  -5   5  11        236.29        258.35         4.88 o                         
  -4   5  11         14.90         17.45         0.32 o                         
  -3   5  11         45.40         42.27         0.63 o                         
  -2   5  11         86.06         78.24         1.10 o                         
  -1   5  11         67.29         63.30         0.91 o                         
   0   5  11         16.50         14.66         0.27 o                         
   1   5  11        146.93        144.27         1.96 o                         
   2   5  11         62.94         61.39         0.88 o                         
   3   5  11         19.44         20.04         0.37 o                         
  -5   6  11        168.77        180.82         2.46 o                         
  -4   6  11          0.03          0.14         0.15 o                         
  -3   6  11         63.26         63.00         1.29 o                         
  -2   6  11         85.03         80.94         1.54 o                         
  -1   6  11        116.10        115.40         1.59 o                         
   0   6  11        171.03        165.13         2.23 o                         
   1   6  11         24.43         27.05         0.64 o                         
   2   6  11          4.71          3.73         0.17 o                         
  -5   7  11          0.84          0.89         0.14 o                         
  -4   7  11          6.80          6.16         0.18 o                         
  -3   7  11          1.04          1.24         0.11 o                         
  -2   7  11        456.68        411.24         5.45 o                         
  -1   7  11        168.85        161.68         2.19 o                         
   0   7  11        185.47        179.15         2.43 o                         
   1   7  11          6.60          5.47         0.21 o                         
  -4   8  11         35.56         37.94         0.87 o                         
  -3   8  11         16.75         13.18         0.28 o                         
  -2   8  11        275.90        282.84         5.54 o                         
  -1   8  11         27.86         25.85         0.74 o                         
   0   8  11         35.47         31.48         0.52 o                         
  -3   9  11          0.06          0.06         0.12 o                         
  -2   9  11         66.37         65.05         0.95 o                         
  -1   9  11         23.76         19.71         0.37 o                         
   0  -9  12          1.59          1.38         0.15 o                         
   1  -9  12          1.41          1.25         0.14 o                         
  -1  -8  12         18.85         20.36         0.39 o                         
   0  -8  12         94.65        104.52         1.45 o                         
   1  -8  12         11.17          8.74         0.22 o                         
   2  -8  12         34.14         34.76         0.56 o                         
   3  -8  12        146.25        148.69         2.04 o                         
  -2  -7  12        126.73        122.14         2.38 o                         
  -1  -7  12          3.82          3.92         0.18 o                         
   0  -7  12         83.47         83.50         1.18 o                         
   1  -7  12         33.31         29.93         0.49 o                         
   2  -7  12        157.63        159.39         2.59 o                         
   3  -7  12         26.12         27.13         0.54 o                         
  -3  -6  12         25.81         25.52         0.62 o                         
  -2  -6  12         94.77         96.55         1.91 o                         
  -1  -6  12          8.39          9.85         0.37 o                         
   0  -6  12        134.09        127.69         2.48 o                         
   1  -6  12         16.87         18.52         0.52 o                         
   2  -6  12         76.46         74.40         1.06 o                         
   3  -6  12         52.44         52.24         0.77 o                         
   4  -6  12          0.64          0.47         0.13 o                         
  -4  -5  12         19.48         18.96         0.43 o                         
  -3  -5  12         13.19         14.43         0.29 o                         
  -2  -5  12        231.00        229.32         3.07 o                         
  -1  -5  12        127.05        122.84         1.67 o                         
   0  -5  12        116.38        123.83         1.69 o                         
   1  -5  12         44.58         47.64         0.70 o                         
   2  -5  12         60.24         58.78         0.85 o                         
   3  -5  12        240.03        241.68         4.58 o                         
   4  -5  12         38.45         41.92         0.74 o                         
  -4  -4  12          0.05         -0.01         0.11 o                         
  -3  -4  12         21.68         22.48         0.39 o                         
  -2  -4  12        220.40        209.25         2.80 o                         
  -1  -4  12         21.91         21.79         0.50 o                         
   0  -4  12        195.80        177.40         2.38 o                         
   1  -4  12        140.87        139.91         2.01 o                         
   2  -4  12          3.18          2.90         0.28 o                         
   3  -4  12          0.90          0.61         0.11 o                         
   4  -4  12         62.67         59.07         0.86 o                         
  -4  -3  12        212.56        212.72         2.86 o                         
  -3  -3  12        273.04        269.04         3.59 o                         
  -2  -3  12        283.77        274.28         3.64 o                         
  -1  -3  12         21.16         24.26         0.57 o                         
   0  -3  12          6.51          5.31         0.15 o                         
   1  -3  12         39.26         38.43         0.58 o                         
   2  -3  12         81.63         84.88         1.17 o                         
   3  -3  12        112.58        115.03         1.57 o                         
   4  -3  12         41.14         42.51         0.65 o                         
  -5  -2  12          0.05          0.00         0.28 o                         
  -4  -2  12         37.49         40.00         0.61 o                         
  -3  -2  12        653.64        650.37         9.86 o                         
  -2  -2  12         39.61         36.53         0.98 o                         
  -1  -2  12        122.43        121.04         1.66 o                         
   0  -2  12         65.67         64.98         0.92 o                         
   1  -2  12        329.20        319.99         4.22 o                         
   2  -2  12        362.89        350.39         4.63 o                         
   3  -2  12         41.57         37.85         0.57 o                         
   4  -2  12          0.09          0.00         0.21 o                         
  -5  -1  12          5.49          5.09         0.23 o                         
  -4  -1  12          0.71          0.84         0.11 o                         
  -3  -1  12          0.42          0.16         0.11 o                         
  -2  -1  12         72.15         65.99         0.93 o                         
  -1  -1  12         52.37         55.29         0.79 o                         
   0  -1  12        118.15        112.42         1.52 o                         
   1  -1  12        956.12        921.25        12.06 o                         
   2  -1  12         13.73         13.40         0.25 o                         
   3  -1  12         79.15         83.57         1.16 o                         
   4  -1  12         62.98         52.13         1.54 o                         
  -5   0  12         74.12         81.61         1.16 o                         
  -4   0  12          1.11          1.05         0.11 o                         
  -3   0  12         66.51         70.07         1.96 o                         
  -2   0  12         96.55         84.81         1.17 o                         
  -1   0  12        117.98        106.93         1.46 o                         
   0   0  12        736.55        708.08         9.28 o                         
   1   0  12         87.25         80.66         1.16 o                         
   2   0  12        113.67        113.74         1.55 o                         
   3   0  12        144.32        141.86         1.92 o                         
   4   0  12         50.96         51.78         1.54 o                         
  -5   1  12          4.83          3.97         0.15 o                         
  -4   1  12         21.41         24.41         0.41 o                         
  -3   1  12        264.01        267.76         6.41 o                         
  -2   1  12        114.66        109.85         1.50 o                         
  -1   1  12          9.77         10.40         0.21 o                         
   0   1  12        573.11        555.74         7.31 o                         
   1   1  12         30.00         31.26         0.48 o                         
   2   1  12        115.09        106.84         1.46 o                         
   3   1  12         18.37         21.72         0.38 o                         
   4   1  12         83.20         94.17         1.86 o                         
  -5   2  12         89.62         95.31         1.34 o                         
  -4   2  12         13.74         15.10         0.29 o                         
  -3   2  12         36.98         39.80         0.60 o                         
  -2   2  12        131.87        124.12         1.68 o                         
  -1   2  12         40.38         42.03         1.02 o                         
   0   2  12         10.59         10.24         0.30 o                         
   1   2  12          3.64          2.00         0.11 o                         
   2   2  12         25.01         27.23         0.43 o                         
   3   2  12        138.04        142.55         2.24 o                         
   4   2  12         55.41         55.81         1.19 o                         
  -5   3  12          8.96         10.99         0.25 o                         
  -4   3  12         83.56         81.92         1.16 o                         
  -3   3  12          0.06          0.25         0.11 o                         
  -2   3  12        251.39        251.11         4.03 o                         
  -1   3  12         74.94         67.34         1.34 o                         
   0   3  12         10.20         10.72         0.35 o                         
   1   3  12        281.18        290.22         3.85 o                         
   2   3  12          0.45          0.50         0.09 o                         
   3   3  12        235.56        258.30         3.47 o                         
  -5   4  12         74.15         79.76         1.14 o                         
  -4   4  12          0.53          0.18         0.11 o                         
  -3   4  12          0.91          0.87         0.11 o                         
  -2   4  12          2.16          2.02         0.11 o                         
  -1   4  12        154.12        144.92         1.96 o                         
   0   4  12        388.06        372.45         4.93 o                         
   1   4  12         16.84         18.12         0.32 o                         
   2   4  12          6.89          6.63         0.19 o                         
   3   4  12        242.73        261.82         3.51 o                         
  -5   5  12          0.53          0.29         0.11 o                         
  -4   5  12          0.14          0.26         0.11 o                         
  -3   5  12        175.69        180.32         3.44 o                         
  -2   5  12        148.59        144.53         1.96 o                         
  -1   5  12         82.29         82.49         1.16 o                         
   0   5  12          0.12         -0.04         0.08 o                         
   1   5  12          4.62          4.77         0.15 o                         
   2   5  12         26.10         23.48         0.41 o                         
  -5   6  12          0.05          0.06         0.11 o                         
  -4   6  12         10.54         10.13         0.25 o                         
  -3   6  12         28.49         26.04         0.45 o                         
  -2   6  12          0.49          0.67         0.15 o                         
  -1   6  12          4.38          3.92         0.32 o                         
   0   6  12         47.49         45.47         0.97 o                         
   1   6  12         48.90         48.15         0.72 o                         
   2   6  12         67.58         70.83         1.03 o                         
  -4   7  12          7.78          6.97         0.30 o                         
  -3   7  12         46.99         46.62         1.19 o                         
  -2   7  12         38.06         38.72         0.60 o                         
  -1   7  12          9.86          8.12         0.26 o                         
   0   7  12         46.71         43.08         0.67 o                         
   1   7  12        193.70        195.20         3.06 o                         
  -3   8  12        101.50        104.06         1.94 o                         
  -2   8  12          0.43          0.53         0.11 o                         
  -1   8  12         38.33         33.90         0.54 o                         
   0   8  12        153.54        155.84         2.14 o                         
  -1  -8  13          7.66          7.86         0.23 o                         
   0  -8  13         20.15         18.31         0.35 o                         
   1  -8  13         67.56         75.47         1.54 o                         
   2  -8  13        270.97        285.85         3.84 o                         
  -2  -7  13          1.76          2.16         0.15 o                         
  -1  -7  13         28.20         26.56         0.46 o                         
   0  -7  13         10.90         13.43         0.28 o                         
   1  -7  13         11.38         15.91         0.32 o                         
   2  -7  13        552.76        595.51         7.86 o                         
   3  -7  13         19.50         23.17         0.42 o                         
  -3  -6  13        105.63        105.97         1.49 o                         
  -2  -6  13         45.72         44.26         0.69 o                         
  -1  -6  13        463.96        489.25         6.46 o                         
   0  -6  13         23.37         23.34         0.40 o                         
   1  -6  13         33.98         33.24         0.53 o                         
   2  -6  13         71.74         73.05         1.49 o                         
   3  -6  13         77.05         83.19         1.18 o                         
  -3  -5  13         55.17         56.27         0.83 o                         
  -2  -5  13         25.47         25.00         0.42 o                         
  -1  -5  13          0.94          1.00         0.19 o                         
   0  -5  13         51.25         51.58         0.75 o                         
   1  -5  13         52.07         51.38         0.75 o                         
   2  -5  13         39.81         40.96         0.73 o                         
   3  -5  13         47.29         42.26         0.92 o                         
   4  -5  13          8.86          8.53         0.25 o                         
  -4  -4  13         48.49         49.36         0.75 o                         
  -3  -4  13         23.40         21.57         0.39 o                         
  -2  -4  13          5.68          4.26         0.15 o                         
  -1  -4  13        101.17        108.85         1.50 o                         
   0  -4  13        113.90        117.18         1.59 o                         
   1  -4  13         54.93         58.74         0.84 o                         
   2  -4  13        288.07        301.09         4.00 o                         
   3  -4  13         28.78         34.06         1.12 o                         
   4  -4  13          0.90          1.05         0.21 o                         
  -4  -3  13          1.74          1.57         0.14 o                         
  -3  -3  13        100.14        100.92         1.40 o                         
  -2  -3  13        208.69        210.01         2.80 o                         
  -1  -3  13          1.78          1.48         0.11 o                         
   0  -3  13        338.20        308.47         4.09 o                         
   1  -3  13        105.50        103.24         2.01 o                         
   2  -3  13         12.75         12.38         0.25 o                         
   3  -3  13         61.94         68.04         1.96 o                         
   4  -3  13         46.71         47.38         1.01 o                         
  -4  -2  13         21.39         20.52         0.52 o                         
  -3  -2  13          4.75          4.40         0.15 o                         
  -2  -2  13          0.53          0.58         0.13 o                         
  -1  -2  13          4.09          4.43         0.14 o                         
   0  -2  13          7.51          6.73         0.25 o                         
   1  -2  13          3.54          3.58         0.13 o                         
   2  -2  13          0.47          0.31         0.12 o                         
   3  -2  13         22.85         22.76         0.56 o                         
   4  -2  13         22.94         28.19         0.77 o                         
  -5  -1  13          0.66          0.54         0.14 o                         
  -4  -1  13          0.03          0.00         0.15 o                         
  -3  -1  13         70.46         67.13         0.96 o                         
  -2  -1  13         43.89         43.79         0.64 o                         
  -1  -1  13        453.60        441.54         8.23 o                         
   0  -1  13         37.25         33.53         0.51 o                         
   1  -1  13          0.59          0.53         0.15 o                         
   2  -1  13         98.55         92.65         1.29 o                         
   3  -1  13        132.49        139.63         1.90 o                         
   4  -1  13         37.61         33.15         0.74 o                         
  -5   0  13        136.66        144.91         3.99 o                         
  -4   0  13          4.51          5.14         0.16 o                         
  -3   0  13        357.61        362.23         6.39 o                         
  -2   0  13         39.76         38.34         0.58 o                         
  -1   0  13         38.86         37.52         0.79 o                         
   0   0  13        105.40        102.09         1.40 o                         
   1   0  13          5.82          5.65         0.39 o                         
   2   0  13        328.95        324.78         4.31 o                         
   3   0  13         84.39        100.27         1.39 o                         
   4   0  13         99.98         98.76         1.96 o                         
  -5   1  13         90.04         95.34         1.56 o                         
  -4   1  13          9.86          9.05         0.21 o                         
  -3   1  13         13.42         15.11         0.28 o                         
  -2   1  13         58.82         58.38         0.83 o                         
  -1   1  13        125.51        115.59         2.23 o                         
   0   1  13          0.27          0.34         0.11 o                         
   1   1  13          0.01          0.04         0.09 o                         
   2   1  13         53.41         53.43         1.09 o                         
   3   1  13          4.65          4.54         0.17 o                         
   4   1  13         31.30         37.88         0.84 o                         
  -5   2  13         20.72         21.46         0.57 o                         
  -4   2  13         13.07         12.74         0.26 o                         
  -3   2  13        135.14        132.09         1.80 o                         
  -2   2  13        113.72        111.77         1.54 o                         
  -1   2  13          0.20          0.60         0.11 o                         
   0   2  13        368.18        365.30         9.43 o                         
   1   2  13          0.75          0.61         0.14 o                         
   2   2  13        106.72        107.02         2.08 o                         
   3   2  13        105.68        105.82         1.70 o                         
  -5   3  13         31.02         31.08         0.52 o                         
  -4   3  13         65.01         68.78         1.39 o                         
  -3   3  13          7.21          7.64         0.19 o                         
  -2   3  13        105.09        104.60         1.45 o                         
  -1   3  13         15.93         15.47         0.28 o                         
   0   3  13        118.81        107.92         1.48 o                         
   1   3  13          7.30          7.90         0.19 o                         
   2   3  13         50.52         46.73         0.79 o                         
   3   3  13         12.75         12.54         0.39 o                         
  -5   4  13         89.24         99.85         1.41 o                         
  -4   4  13         17.75         17.48         0.47 o                         
  -3   4  13         18.28         17.91         0.47 o                         
  -2   4  13        388.21        394.11         5.20 o                         
  -1   4  13          3.12          2.52         0.13 o                         
   0   4  13         16.25         14.12         0.28 o                         
   1   4  13        210.54        191.99         2.59 o                         
   2   4  13          5.68          3.50         0.15 o                         
   3   4  13          0.60          0.63         0.16 o                         
  -5   5  13         37.38         34.25         0.56 o                         
  -4   5  13         17.50         18.09         0.34 o                         
  -3   5  13        103.56        101.51         1.50 o                         
  -2   5  13         55.99         53.09         1.11 o                         
  -1   5  13        206.78        199.03         2.68 o                         
   0   5  13         54.60         51.83         0.76 o                         
   1   5  13        163.10        165.53         3.17 o                         
   2   5  13        100.72         97.84         1.60 o                         
  -4   6  13          9.78          9.39         0.25 o                         
  -3   6  13         33.35         32.71         0.81 o                         
  -2   6  13          2.31          2.83         0.14 o                         
  -1   6  13          8.92          8.18         0.26 o                         
   0   6  13          7.96          7.84         0.21 o                         
   1   6  13        124.42        125.93         1.74 o                         
  -4   7  13         53.76         54.84         0.83 o                         
  -3   7  13          4.39          4.20         0.35 o                         
  -2   7  13         97.94         93.49         1.32 o                         
  -1   7  13         69.53         65.38         0.95 o                         
   0   7  13        109.70        105.32         2.08 o                         
  -2   8  13        105.99         87.18         1.24 o                         
  -1   8  13         49.83         43.92         1.24 o                         
   1  -8  14         13.22         13.47         0.32 o                         
  -1  -7  14         30.43         34.52         0.56 o                         
   0  -7  14         20.98         22.26         0.57 o                         
   1  -7  14          0.05          0.16         0.17 o                         
   2  -7  14         22.20         30.54         1.03 o                         
  -2  -6  14         36.56         41.34         0.65 o                         
  -1  -6  14        342.44        364.46         5.05 o                         
   0  -6  14          0.81          0.80         0.11 o                         
   1  -6  14          2.46          3.18         0.15 o                         
   2  -6  14         27.55         26.96         0.46 o                         
   3  -6  14          3.53          3.91         0.27 o                         
  -3  -5  14        110.24        113.16         2.25 o                         
  -2  -5  14         31.06         33.33         0.54 o                         
  -1  -5  14          0.01          0.09         0.11 o                         
   0  -5  14        157.66        167.90         5.59 o                         
   1  -5  14          1.50          1.51         0.12 o                         
   2  -5  14         48.76         50.37         0.86 o                         
   3  -5  14          0.16          0.41         0.14 o                         
  -3  -4  14         53.31         56.85         0.85 o                         
  -2  -4  14         70.50         67.71         0.97 o                         
  -1  -4  14         35.17         38.99         0.60 o                         
   0  -4  14        539.70        512.89         6.76 o                         
   1  -4  14         23.16         23.20         0.39 o                         
   2  -4  14        198.91        218.82         2.93 o                         
   3  -4  14         93.76         91.00         1.28 o                         
  -4  -3  14          4.47          5.52         0.19 o                         
  -3  -3  14         22.82         22.93         0.40 o                         
  -2  -3  14        144.53        147.72         2.01 o                         
  -1  -3  14         17.11         16.29         0.38 o                         
   0  -3  14         45.69         43.32         0.65 o                         
   1  -3  14         70.09         72.85         1.02 o                         
   2  -3  14          9.29         11.09         0.23 o                         
   3  -3  14        133.41        135.38         1.87 o                         
   4  -3  14         26.40         28.33         0.70 o                         
  -4  -2  14         62.71         65.55         0.95 o                         
  -3  -2  14        225.28        221.02         4.19 o                         
  -2  -2  14          2.22          1.81         0.12 o                         
  -1  -2  14        237.71        229.75         3.07 o                         
   0  -2  14          0.73          0.95         0.11 o                         
   1  -2  14        117.77        117.40         1.60 o                         
   2  -2  14          4.47          5.24         0.16 o                         
   3  -2  14        174.03        188.35         3.59 o                         
   4  -2  14          0.21          0.35         0.17 o                         
  -4  -1  14        149.00        154.09         2.11 o                         
  -3  -1  14          0.80          1.05         0.21 o                         
  -2  -1  14        148.12        141.54         1.93 o                         
  -1  -1  14         10.11          9.79         0.29 o                         
   0  -1  14         77.94         71.89         1.01 o                         
   1  -1  14        412.13        416.32         5.50 o                         
   2  -1  14         14.91         15.85         0.42 o                         
   3  -1  14        246.75        260.73         3.49 o                         
   4  -1  14         12.98         14.37         0.45 o                         
  -5   0  14          4.02          4.01         0.18 o                         
  -4   0  14         37.50         42.10         0.74 o                         
  -3   0  14        146.57        145.09         2.28 o                         
  -2   0  14          1.22          0.88         0.11 o                         
  -1   0  14         32.56         33.36         0.52 o                         
   0   0  14        210.67        218.24         4.14 o                         
   1   0  14          0.14          0.49         0.11 o                         
   2   0  14         49.32         59.75         1.02 o                         
   3   0  14          1.28          1.54         0.16 o                         
  -5   1  14          1.82          2.42         0.21 o                         
  -4   1  14          6.52          8.17         0.30 o                         
  -3   1  14          0.54          0.61         0.11 o                         
  -2   1  14         48.91         46.72         0.69 o                         
  -1   1  14        741.22        745.36         9.77 o                         
   0   1  14         82.52         85.23         1.19 o                         
   1   1  14         27.66         27.46         0.46 o                         
   2   1  14        357.80        374.57         4.96 o                         
   3   1  14          0.19          0.35         0.12 o                         
  -5   2  14         27.49         28.29         0.49 o                         
  -4   2  14         25.44         28.07         0.47 o                         
  -3   2  14         13.81         15.91         0.74 o                         
  -2   2  14         12.66         12.46         0.25 o                         
  -1   2  14        197.21        193.15         2.59 o                         
   0   2  14        117.74        118.49         1.62 o                         
   1   2  14        106.30        113.62         1.57 o                         
   2   2  14         15.13         15.82         0.30 o                         
   3   2  14          0.01          0.07         0.11 o                         
  -5   3  14         11.28         13.82         0.31 o                         
  -4   3  14          7.78          8.51         0.22 o                         
  -3   3  14         69.40         70.71         1.02 o                         
  -2   3  14          1.89          1.92         0.21 o                         
  -1   3  14          1.26          1.04         0.11 o                         
   0   3  14          0.15          0.12         0.09 o                         
   1   3  14        161.82        163.80         2.22 o                         
   2   3  14         59.73         64.43         0.93 o                         
   3   3  14         98.24        112.04         1.82 o                         
  -5   4  14         44.50         48.43         1.37 o                         
  -4   4  14          0.49          0.47         0.11 o                         
  -3   4  14          5.69          6.27         0.25 o                         
  -2   4  14         13.76         12.19         0.46 o                         
  -1   4  14          4.06          3.97         0.15 o                         
   0   4  14         25.31         27.03         0.45 o                         
   1   4  14        186.38        174.74         2.37 o                         
   2   4  14        481.49        498.71        13.18 o                         
  -4   5  14         36.77         42.12         0.77 o                         
  -3   5  14         42.29         37.17         1.12 o                         
  -2   5  14         41.36         37.37         0.60 o                         
  -1   5  14         47.56         47.67         0.73 o                         
   0   5  14         26.50         29.68         0.49 o                         
   1   5  14          1.24          1.57         0.13 o                         
  -4   6  14          7.74          6.48         0.27 o                         
  -3   6  14         17.56         13.88         0.40 o                         
  -2   6  14         68.89         71.70         1.46 o                         
  -1   6  14         28.28         24.91         0.44 o                         
   0   6  14          2.49          2.24         0.20 o                         
   1   6  14         41.23         39.95         0.64 o                         
  -3   7  14         34.52         31.06         0.72 o                         
  -2   7  14          9.77          8.13         0.26 o                         
  -1   7  14         63.90         61.36         0.95 o                         
   0   7  14          0.32          0.32         0.20 o                         
   0  -7  15         10.52         11.55         0.26 o                         
   1  -7  15        112.70        113.35         1.58 o                         
  -2  -6  15         17.35         15.79         0.41 o                         
  -1  -6  15         47.97         54.01         0.81 o                         
   0  -6  15         27.92         29.46         0.49 o                         
   1  -6  15        284.14        302.53         4.04 o                         
   2  -6  15          2.19          1.92         0.15 o                         
  -2  -5  15         12.68         13.04         0.40 o                         
  -1  -5  15         23.53         21.91         0.39 o                         
   0  -5  15         25.61         27.38         0.46 o                         
   1  -5  15         31.94         36.16         0.56 o                         
   2  -5  15         79.43         84.08         1.20 o                         
   3  -5  15          0.30          0.74         0.17 o                         
  -3  -4  15         78.13         81.69         1.64 o                         
  -2  -4  15          2.48          1.68         0.13 o                         
  -1  -4  15         31.50         30.55         0.49 o                         
   0  -4  15          0.34          0.42         0.11 o                         
   1  -4  15          3.42          4.59         0.18 o                         
   2  -4  15        128.14        128.36         2.50 o                         
   3  -4  15          1.15          1.36         0.14 o                         
  -3  -3  15         56.45         60.69         0.88 o                         
  -2  -3  15         80.47         82.39         1.16 o                         
  -1  -3  15         54.54         47.36         1.09 o                         
   0  -3  15        164.04        175.91         6.06 o                         
   1  -3  15          4.97          4.62         0.27 o                         
   2  -3  15         17.65         18.13         0.34 o                         
   3  -3  15         71.07         73.03         1.05 o                         
  -4  -2  15        188.76        194.56         3.72 o                         
  -3  -2  15         62.58         59.65         0.87 o                         
  -2  -2  15          3.49          2.38         0.14 o                         
  -1  -2  15          3.58          3.62         0.28 o                         
   0  -2  15         98.05         99.88         1.96 o                         
   1  -2  15         14.39         13.50         0.27 o                         
   2  -2  15        119.48        122.16         1.67 o                         
   3  -2  15         23.47         25.80         0.45 o                         
  -4  -1  15        227.65        236.26         3.18 o                         
  -3  -1  15          0.31          0.25         0.15 o                         
  -2  -1  15          1.66          1.88         0.13 o                         
  -1  -1  15         59.64         59.67         1.31 o                         
   0  -1  15         50.25         49.36         0.73 o                         
   1  -1  15         60.81         65.10         0.94 o                         
   2  -1  15          1.87          2.10         0.13 o                         
   3  -1  15          4.91          5.52         0.23 o                         
  -4   0  15          0.34          0.31         0.12 o                         
  -3   0  15         26.61         25.43         0.42 o                         
  -2   0  15        202.37        195.49         2.63 o                         
  -1   0  15         96.83         91.00         1.48 o                         
   0   0  15         52.07         46.54         0.69 o                         
   1   0  15          9.48         10.02         0.22 o                         
   2   0  15        136.06        144.30         1.96 o                         
   3   0  15         41.76         38.00         0.60 o                         
  -4   1  15        103.09        109.10         1.52 o                         
  -3   1  15          1.59          1.22         0.13 o                         
  -2   1  15         41.84         42.18         0.64 o                         
  -1   1  15        324.92        318.65         4.23 o                         
   0   1  15          1.55          0.86         0.11 o                         
   1   1  15        144.88        134.51         1.84 o                         
   2   1  15          0.10          0.28         0.11 o                         
   3   1  15        168.59        176.15         2.40 o                         
  -4   2  15        145.70        159.70         2.17 o                         
  -3   2  15         10.06         10.72         0.25 o                         
  -2   2  15        136.24        130.14         3.08 o                         
  -1   2  15        267.06        272.56         3.64 o                         
   0   2  15         88.69         84.72         2.38 o                         
   1   2  15          5.54          5.28         0.18 o                         
   2   2  15          8.26          6.58         0.20 o                         
  -4   3  15          2.41          2.45         0.14 o                         
  -3   3  15         47.31         48.41         1.01 o                         
  -2   3  15          2.04          1.39         0.12 o                         
  -1   3  15          7.87          8.48         0.30 o                         
   0   3  15         29.50         32.74         0.72 o                         
   1   3  15         64.26         64.17         1.31 o                         
   2   3  15        256.57        269.33         5.10 o                         
  -4   4  15          2.21          1.28         0.14 o                         
  -3   4  15         33.29         33.95         0.77 o                         
  -2   4  15         77.36         76.43         1.45 o                         
  -1   4  15         31.74         28.95         0.48 o                         
   0   4  15         35.75         36.37         0.57 o                         
   1   4  15         18.93         16.09         0.32 o                         
  -4   5  15          0.74          0.67         0.15 o                         
  -3   5  15        121.64        111.13         1.85 o                         
  -2   5  15         58.43         58.31         1.44 o                         
  -1   5  15        134.88        125.98         1.73 o                         
   0   5  15         22.48         21.11         0.39 o                         
   1   5  15         25.45         25.30         0.64 o                         
  -3   6  15         69.76         66.95         0.99 o                         
  -2   6  15          9.26          9.34         0.23 o                         
  -1   6  15         17.06         15.88         0.32 o                         
   0   6  15         46.89         43.15         0.67 o                         
  -1  -6  16          5.51          4.25         0.18 o                         
   0  -6  16         24.46         23.06         0.42 o                         
  -2  -5  16        121.13        124.80         1.73 o                         
  -1  -5  16          0.28          0.26         0.12 o                         
   0  -5  16          7.09          9.66         0.25 o                         
   1  -5  16          5.76          6.00         0.20 o                         
   2  -5  16         44.26         46.56         0.71 o                         
  -2  -4  16          0.89          0.75         0.14 o                         
  -1  -4  16         92.55         97.37         1.36 o                         
   0  -4  16        158.61        172.44         2.34 o                         
   1  -4  16         67.76         79.92         1.14 o                         
   2  -4  16         26.99         26.95         0.46 o                         
  -3  -3  16          0.94          1.08         0.14 o                         
  -2  -3  16          7.49          6.80         0.36 o                         
  -1  -3  16        285.98        281.26         3.75 o                         
   0  -3  16          0.23          0.02         0.12 o                         
   1  -3  16        256.10        263.94         3.53 o                         
   2  -3  16          1.60          1.98         0.21 o                         
  -3  -2  16         66.30         72.14         1.21 o                         
  -2  -2  16         13.50         12.74         0.28 o                         
  -1  -2  16        139.05        141.09         1.92 o                         
   0  -2  16         15.38         15.63         0.31 o                         
   1  -2  16         11.91         12.80         0.28 o                         
   2  -2  16         62.16         63.60         0.94 o                         
   3  -2  16         37.36         42.35         0.77 o                         
  -4  -1  16          2.28          3.02         0.18 o                         
  -3  -1  16          5.86          7.02         0.23 o                         
  -2  -1  16        122.69        128.17         1.76 o                         
  -1  -1  16         18.05         16.96         0.32 o                         
   0  -1  16        130.59        138.61         2.68 o                         
   1  -1  16         30.82         29.63         0.49 o                         
   2  -1  16         34.33         36.52         0.79 o                         
   3  -1  16        123.03        139.28         2.23 o                         
  -4   0  16          4.01          4.46         0.42 o                         
  -3   0  16          5.96          5.15         0.18 o                         
  -2   0  16         43.40         43.47         0.66 o                         
  -1   0  16          4.87          4.42         0.18 o                         
   0   0  16          0.02          0.00         0.15 o                         
   1   0  16         15.72         18.04         0.33 o                         
   2   0  16        278.68        320.59         4.95 o                         
  -4   1  16        120.86        122.97         1.72 o                         
  -3   1  16          4.50          4.14         0.18 o                         
  -2   1  16          2.04          1.95         0.14 o                         
  -1   1  16          1.39          1.20         0.12 o                         
   0   1  16         29.54         29.13         0.67 o                         
   1   1  16        179.44        178.12         3.42 o                         
   2   1  16         29.14         32.66         1.12 o                         
  -4   2  16          6.21          7.43         0.32 o                         
  -3   2  16         26.23         22.66         0.47 o                         
  -2   2  16          0.39          0.32         0.11 o                         
  -1   2  16          1.00          0.72         0.11 o                         
   0   2  16         24.58         25.41         0.43 o                         
   1   2  16        135.05        137.48         1.88 o                         
   2   2  16         23.40         25.23         0.45 o                         
  -4   3  16         10.16         10.43         0.26 o                         
  -3   3  16         93.24         94.88         2.66 o                         
  -2   3  16          8.59          8.02         0.21 o                         
  -1   3  16         66.49         64.53         0.94 o                         
   0   3  16         10.63         11.57         0.25 o                         
   1   3  16         37.03         40.54         0.63 o                         
  -3   4  16         31.90         33.18         0.58 o                         
  -2   4  16          0.21          0.23         0.13 o                         
  -1   4  16         68.88         67.43         1.86 o                         
   0   4  16        151.28        144.35         1.99 o                         
   1   4  16          1.00          0.28         0.17 o                         
  -3   5  16          5.32          4.53         0.18 o                         
  -2   5  16          0.87          0.90         0.13 o                         
  -1   5  16          0.18          0.12         0.12 o                         
   0   5  16         97.83         89.36         1.27 o                         
  -1  -5  17         15.64         16.07         0.33 o                         
   0  -5  17          1.27          2.66         0.16 o                         
   1  -5  17         16.81         17.16         0.35 o                         
  -2  -4  17          2.09          2.30         0.15 o                         
  -1  -4  17         74.16         77.57         1.11 o                         
   0  -4  17          5.93          6.58         0.32 o                         
   1  -4  17         82.17         89.96         1.81 o                         
  -2  -3  17          6.78          6.74         0.25 o                         
  -1  -3  17         13.63         11.90         0.26 o                         
   0  -3  17          0.09          0.25         0.15 o                         
   1  -3  17         14.49         17.14         0.33 o                         
   2  -3  17         39.15         42.33         0.66 o                         
  -3  -2  17         67.94         70.19         2.13 o                         
  -2  -2  17         35.35         33.36         1.16 o                         
  -1  -2  17         83.68         84.68         1.21 o                         
   0  -2  17        125.15        127.30         1.76 o                         
   1  -2  17          0.31          0.49         0.11 o                         
   2  -2  17        230.77        257.74         4.91 o                         
  -3  -1  17          6.37          4.71         0.18 o                         
  -2  -1  17        147.96        144.60         3.29 o                         
  -1  -1  17         14.12         14.12         0.29 o                         
   0  -1  17         78.47         81.69         1.16 o                         
   1  -1  17         11.35         13.78         0.28 o                         
   2  -1  17         78.04         78.36         1.13 o                         
  -3   0  17         32.35         34.35         0.56 o                         
  -2   0  17          7.73          8.31         0.65 o                         
  -1   0  17          4.12          4.28         0.18 o                         
   0   0  17        215.32        224.63         3.01 o                         
   1   0  17          0.15          0.40         0.11 o                         
   2   0  17          3.08          2.97         0.16 o                         
  -3   1  17          0.91          1.05         0.14 o                         
  -2   1  17         76.23         80.74         1.61 o                         
  -1   1  17         97.22         93.44         1.31 o                         
   0   1  17          8.98          7.97         0.21 o                         
   1   1  17        252.20        282.75         3.78 o                         
  -3   2  17         12.93         13.83         0.91 o                         
  -2   2  17        346.43        345.22         4.59 o                         
  -1   2  17         25.74         23.10         0.46 o                         
   0   2  17          1.14          1.02         0.13 o                         
   1   2  17         44.70         43.13         0.67 o                         
  -3   3  17          0.03          0.16         0.13 o                         
  -2   3  17        267.83        269.09         3.61 o                         
  -1   3  17        104.92         97.52         1.37 o                         
   0   3  17         17.86         15.49         0.32 o                         
   1   3  17          7.92          7.07         0.22 o                         
  -3   4  17          3.58          2.50         0.18 o                         
  -2   4  17          0.84          0.35         0.13 o                         
  -1   4  17          0.06          0.02         0.12 o                         
   0   4  17         46.31         44.51         0.70 o                         
   0  -4  18          2.59          2.57         0.18 o                         
  -1  -3  18         16.38         19.62         0.37 o                         
   0  -3  18          4.55          3.58         0.18 o                         
   1  -3  18        105.59        118.19         1.65 o                         
  -2  -2  18          0.92          0.70         0.14 o                         
  -1  -2  18         34.19         36.62         0.59 o                         
   0  -2  18         15.36         14.52         0.45 o                         
   1  -2  18          7.95          9.00         0.25 o                         
  -2  -1  18          0.55          0.51         0.14 o                         
  -1  -1  18         30.26         29.00         0.51 o                         
   0  -1  18          0.55          0.33         0.13 o                         
   1  -1  18          4.79          4.32         0.25 o                         
  -2   0  18          6.41          4.83         0.18 o                         
  -1   0  18         54.87         56.99         1.79 o                         
   0   0  18         46.66         47.09         0.72 o                         
   1   0  18         12.15         13.67         0.38 o                         
  -2   1  18         76.29         77.89         1.12 o                         
  -1   1  18         13.67         11.57         0.27 o                         
   0   1  18          2.19          1.95         0.22 o                         
   1   1  18          7.70          5.96         0.25 o                         
  -2   2  18        113.98        110.58         1.53 o                         
  -1   2  18         16.67         15.74         0.32 o                         
   0   2  18         69.08         69.13         1.02 o                         
  -2   3  18          5.72          4.37         0.19 o                         
  -1   3  18         14.42         12.95         0.42 o                         
  -1   0  19         89.09         84.25         1.22 o                         
                                                                                
