# Supplementary material for: 2-Chloro-3-nitro-5-(tri­fluoro­meth­yl)benzoic acid and -benzamide: structural characterization of two precursors for anti­tubercular benzo­thia­zinones
Source: Acta Crystallogr E Crystallogr Commun. 2021 Jan 19;77(Pt 2):142–7. doi: 10.1107/S2056989021000517 (PMC7869535; doi:10.1107/S2056989021000517)
Supplement: Supplementary file 3 [file e-77-00142-2sup3.hkl]

data_2                                                                          
_shelx_title ' 13268sadabs in P2(1)/c'                                          
_shelx_refln_list_code          4                                               
_shelx_F_calc_maximum      241.11                                               
_exptl_crystal_F_000      1072.00                                               
_reflns_d_resolution_high  0.6304                                               
                                                                                
loop_                                                                           
 _space_group_symop_operation_xyz                                               
 'x, y, z'                                                                      
 '-x, y+1/2, -z+1/2'                                                            
 '-x, -y, -z'                                                                   
 'x, -y-1/2, z-1/2'                                                             
                                                                                
_cell_length_a     8.3012                                                       
_cell_length_b    28.2303                                                       
_cell_length_c     9.1522                                                       
_cell_angle_alpha  90.000                                                       
_cell_angle_beta  110.424                                                       
_cell_angle_gamma  90.000                                                       
                                                                                
_shelx_F_squared_multiplier     1.000                                           
                                                                                
loop_                                                                           
 _refln_index_h                                                                 
 _refln_index_k                                                                 
 _refln_index_l                                                                 
 _refln_F_squared_calc                                                          
 _refln_F_squared_meas                                                          
 _refln_F_squared_sigma                                                         
 _refln_observed_status                                                         
   1   0   0         29.37         12.47         2.31 o                         
   2   0   0      50072.55      53426.68       595.44 o                         
   3   0   0       1149.77       1284.33        27.62 o                         
   4   0   0        857.81        759.01        20.97 o                         
   5   0   0        995.43       1055.26        23.07 o                         
   6   0   0       1911.46       2159.92        41.36 o                         
   7   0   0        402.34        449.42        20.53 o                         
   8   0   0       2113.71       2301.12        56.81 o                         
   9   0   0        146.40        100.66        22.33 o                         
  10   0   0       2185.80       2210.98        64.85 o                         
  11   0   0        131.15        138.57        29.55 o                         
  12   0   0          4.20        -13.77        29.37 o                         
   1   1   0        241.22        216.01         3.98 o                         
   2   1   0          0.19         50.05         8.68 o                         
   3   1   0       3148.85       2993.46        28.53 o                         
   4   1   0       4355.74       4938.40        45.28 o                         
   5   1   0       1878.95       1916.81        23.12 o                         
   6   1   0         78.74        118.01         9.22 o                         
   7   1   0        672.91        679.30        20.09 o                         
   8   1   0        161.55        222.12        12.69 o                         
   9   1   0        235.86        263.27        20.10 o                         
  10   1   0        324.42        413.56        23.66 o                         
  11   1   0        393.71        370.93        25.43 o                         
  12   1   0          6.64         39.03        21.95 o                         
   0   2   0        147.61        151.89         5.06 o                         
   1   2   0        482.49        389.31         5.19 o                         
   2   2   0        560.09        751.42        10.01 o                         
   3   2   0         32.91         43.88         4.96 o                         
   4   2   0       4702.37       5042.90        46.15 o                         
   5   2   0        173.27        182.42         8.31 o                         
   6   2   0       3572.73       3790.14        41.32 o                         
   7   2   0         78.86         61.06         9.33 o                         
   8   2   0       3329.68       3217.82        40.42 o                         
   9   2   0         59.50         77.24        13.32 o                         
  10   2   0        405.55        405.34        23.57 o                         
  11   2   0        165.84        167.66        23.52 o                         
  12   2   0         36.08         42.26        23.71 o                         
   1   3   0         24.14         13.02         2.39 o                         
   2   3   0       3807.79       4175.24        34.63 o                         
   3   3   0       1291.87       1198.83        15.23 o                         
   4   3   0       7003.07       7057.53        64.08 o                         
   5   3   0        999.03       1044.11        16.25 o                         
   6   3   0       2287.25       2411.57        29.41 o                         
   7   3   0         21.00         14.22         8.58 o                         
   8   3   0        260.35        300.72        13.96 o                         
   9   3   0         94.01        127.15        16.61 o                         
  10   3   0        234.38        302.16        23.73 o                         
  11   3   0         53.13         69.36        18.88 o                         
  12   3   0         93.80         78.65        24.69 o                         
   0   4   0       4589.74       4041.10        46.75 o                         
   1   4   0        457.11        375.68         5.69 o                         
   2   4   0       3891.78       4211.94        35.14 o                         
   3   4   0       1335.96       1329.32        17.43 o                         
   4   4   0        891.30       1052.96        15.19 o                         
   5   4   0          0.69          5.13         5.60 o                         
   6   4   0       1162.98       1150.82        19.27 o                         
   7   4   0        288.46        337.76        13.91 o                         
   8   4   0        717.67        732.89        19.65 o                         
   9   4   0          0.01        -11.98        11.98 o                         
  10   4   0        283.22        327.77        21.98 o                         
  11   4   0        222.27        258.06        23.10 o                         
  12   4   0          0.26         -9.27        23.19 o                         
   1   5   0        111.51        131.58         3.94 o                         
   2   5   0      11222.28      11205.19        88.02 o                         
   3   5   0        728.11        650.03         9.41 o                         
   4   5   0      19258.33      20825.24       169.65 o                         
   5   5   0         21.81         25.39         6.37 o                         
   6   5   0       3935.18       4078.21        42.65 o                         
   7   5   0          0.15          4.12         8.52 o                         
   8   5   0        612.67        646.37        20.83 o                         
   9   5   0         92.97         99.36        14.17 o                         
  10   5   0          2.86         19.91        16.48 o                         
  11   5   0         53.21         39.89        19.79 o                         
  12   5   0        209.29        213.72        28.26 o                         
   0   6   0       1207.25       1274.40        17.79 o                         
   1   6   0        183.57        173.01         5.10 o                         
   2   6   0       2094.76       2113.83        20.59 o                         
   3   6   0        122.31        131.54         5.23 o                         
   4   6   0        231.92        272.77         9.05 o                         
   5   6   0        189.98        178.87         8.66 o                         
   6   6   0       1179.46       1173.10        19.58 o                         
   7   6   0         21.10         36.06         9.07 o                         
   8   6   0         66.04         94.14        12.88 o                         
   9   6   0         70.55         57.79        13.50 o                         
  10   6   0         25.46         -4.68        18.01 o                         
  11   6   0          2.73        -14.26        18.65 o                         
  12   6   0        161.30        165.91        30.32 o                         
   1   7   0       1432.67       1408.57        16.51 o                         
   2   7   0       7894.38       7355.96        59.52 o                         
   3   7   0         63.37         60.82         4.86 o                         
   4   7   0      11165.57      11553.06        97.34 o                         
   5   7   0          1.12          2.37         6.01 o                         
   6   7   0       3640.14       3443.70        39.26 o                         
   7   7   0        369.94        364.46        14.23 o                         
   8   7   0       3125.14       2849.77        40.35 o                         
   9   7   0        212.22        180.09        15.54 o                         
  10   7   0          3.04          8.10        15.50 o                         
  11   7   0          0.05         25.26        19.43 o                         
  12   7   0        586.26        536.21        40.21 o                         
   0   8   0          9.66          7.82         4.75 o                         
   1   8   0          0.01          4.59         3.96 o                         
   2   8   0       5906.19       5769.65        49.37 o                         
   3   8   0        423.47        429.11         8.77 o                         
   4   8   0        492.06        496.98        10.04 o                         
   5   8   0          2.06         -0.74         5.94 o                         
   6   8   0       3787.00       3589.16        39.50 o                         
   7   8   0        248.72        237.07        12.52 o                         
   8   8   0       2250.88       2194.97        34.89 o                         
   9   8   0          4.15         -7.90        11.81 o                         
  10   8   0        116.66        114.38        18.63 o                         
  11   8   0        185.05        195.21        29.01 o                         
  12   8   0        100.19        125.77        31.45 o                         
   1   9   0         29.57         34.55         4.75 o                         
   2   9   0       1726.87       1629.77        17.83 o                         
   3   9   0        294.54        302.44         8.18 o                         
   4   9   0       2843.76       2900.12        28.57 o                         
   5   9   0          1.18         -1.31         6.15 o                         
   6   9   0       2952.45       2797.62        34.10 o                         
   7   9   0       1104.56       1085.18        21.69 o                         
   8   9   0        976.39       1061.12        25.29 o                         
   9   9   0         73.25         58.16        14.38 o                         
  10   9   0        482.93        420.52        25.83 o                         
  11   9   0         59.75         81.01        23.29 o                         
  12   9   0       1763.88       1592.77        82.76 o                         
   0  10   0      36961.29      36295.62       406.81 o                         
   1  10   0        266.41        300.32         7.73 o                         
   2  10   0      31798.31      31574.32       252.14 o                         
   3  10   0        184.83        185.55         6.76 o                         
   4  10   0       2547.48       2567.15        27.01 o                         
   5  10   0         48.98         38.20         7.08 o                         
   6  10   0       3098.27       3071.84        37.55 o                         
   7  10   0          5.06         -4.33         9.94 o                         
   8  10   0        567.78        605.69        20.69 o                         
   9  10   0          9.56         10.81        15.31 o                         
  10  10   0        551.41        537.68        28.36 o                         
  11  10   0         92.91        112.61        24.96 o                         
   1  11   0       4692.20       4209.60        39.06 o                         
   2  11   0       5928.43       6003.61        58.95 o                         
   3  11   0          0.11         -2.77         5.29 o                         
   4  11   0        857.59        841.63        14.88 o                         
   5  11   0          4.37          1.62         6.57 o                         
   6  11   0         98.42         89.32         9.78 o                         
   7  11   0         95.45        114.59        12.23 o                         
   8  11   0        130.22        149.08        14.47 o                         
   9  11   0        178.52        191.48        19.69 o                         
  10  11   0        135.71        155.15        21.06 o                         
  11  11   0        107.81        115.36        27.73 o                         
   0  12   0      53299.49      48982.80       548.02 o                         
   1  12   0         53.66         41.47         4.96 o                         
   2  12   0       7152.10       6916.88        64.50 o                         
   3  12   0        703.10        678.43        12.87 o                         
   4  12   0        794.51        746.66        14.07 o                         
   5  12   0        208.72        236.64        10.18 o                         
   6  12   0        143.95        192.58        11.33 o                         
   7  12   0          0.24         18.64        10.45 o                         
   8  12   0       2410.15       2348.94        46.39 o                         
   9  12   0         38.72         37.93        16.27 o                         
  10  12   0       1725.76       1646.58        45.84 o                         
  11  12   0        330.46        334.73        31.00 o                         
   1  13   0        648.17        669.90        10.80 o                         
   2  13   0       2028.98       2257.78        26.66 o                         
   3  13   0        288.92        246.17         9.18 o                         
   4  13   0        397.15        390.63        12.15 o                         
   5  13   0        401.63        379.14        11.86 o                         
   6  13   0          0.24          5.95         8.27 o                         
   7  13   0          0.14         -2.41        11.22 o                         
   8  13   0        201.19        211.83        24.12 o                         
   9  13   0         31.17          8.71        16.71 o                         
  10  13   0          3.96         26.00        20.05 o                         
  11  13   0          1.96        -10.36        28.22 o                         
   0  14   0       3238.35       3263.95        43.54 o                         
   1  14   0       2934.42       2714.74        27.65 o                         
   2  14   0        249.00        265.24         8.82 o                         
   3  14   0         10.62         10.60         5.80 o                         
   4  14   0         23.09         26.65         6.63 o                         
   5  14   0         47.87         55.12         7.30 o                         
   6  14   0       1917.18       1904.51        30.62 o                         
   7  14   0         10.65          9.56        12.54 o                         
   8  14   0       1980.52       1995.74        46.25 o                         
   9  14   0          8.28         11.12        16.06 o                         
  10  14   0         43.88         24.94        21.33 o                         
  11  14   0         79.52        105.97        25.75 o                         
   1  15   0       1042.49       1108.39        15.64 o                         
   2  15   0        361.02        402.76        10.67 o                         
   3  15   0       1412.22       1259.08        19.07 o                         
   4  15   0       2299.80       2142.17        27.55 o                         
   5  15   0         95.50         81.50         8.85 o                         
   6  15   0        429.97        457.90        18.53 o                         
   7  15   0        133.07        126.19        22.21 o                         
   8  15   0         28.27         60.85        15.32 o                         
   9  15   0        212.99        228.44        20.87 o                         
  10  15   0         16.08         27.81        20.73 o                         
  11  15   0          1.90         -2.03        26.97 o                         
   0  16   0        261.38        269.96        11.05 o                         
   1  16   0       1613.55       1469.81        18.22 o                         
   2  16   0        745.14        841.60        14.58 o                         
   3  16   0       2125.93       1996.31        26.74 o                         
   4  16   0         49.98         54.02         8.40 o                         
   5  16   0       1461.28       1392.27        22.41 o                         
   6  16   0        141.88        169.04        15.48 o                         
   7  16   0        360.49        334.46        20.65 o                         
   8  16   0         22.05         24.37        15.16 o                         
   9  16   0        160.47        125.19        20.85 o                         
  10  16   0        155.98        140.29        28.41 o                         
  11  16   0          0.51         -8.94        24.90 o                         
   1  17   0        163.88        168.07         7.00 o                         
   2  17   0       1520.33       1365.19        19.42 o                         
   3  17   0       1994.88       1822.36        24.64 o                         
   4  17   0      11134.42      10651.76       105.45 o                         
   5  17   0         50.91         55.74         8.51 o                         
   6  17   0       3703.45       3587.79        55.67 o                         
   7  17   0          0.68          5.37        13.83 o                         
   8  17   0        893.11        879.31        32.79 o                         
   9  17   0          2.23         31.59        18.69 o                         
  10  17   0         51.80         28.09        23.34 o                         
  11  17   0         29.38         25.48        26.74 o                         
   0  18   0          0.76         -0.98         7.73 o                         
   1  18   0        230.83        210.26         8.11 o                         
   2  18   0        232.19        228.40         9.24 o                         
   3  18   0          0.29         -6.54         6.54 o                         
   4  18   0        183.18        205.25        10.59 o                         
   5  18   0          6.41         14.16         7.90 o                         
   6  18   0       1940.65       1837.98        37.35 o                         
   7  18   0          2.31         15.34        13.97 o                         
   8  18   0         23.10          5.55        15.53 o                         
   9  18   0          0.58         -3.22        18.07 o                         
  10  18   0         36.42         30.38        24.01 o                         
  11  18   0          0.28          2.01        26.50 o                         
   1  19   0         76.99         85.40         6.26 o                         
   2  19   0       1669.56       1593.47        22.17 o                         
   3  19   0       1009.69       1025.89        18.82 o                         
   4  19   0       1421.66       1356.77        22.64 o                         
   5  19   0          1.48         -0.45         8.05 o                         
   6  19   0       1641.42       1543.63        34.33 o                         
   7  19   0        595.97        697.39        33.24 o                         
   8  19   0        352.98        385.88        24.59 o                         
   9  19   0         62.26         67.79        24.12 o                         
  10  19   0       1059.86       1072.04        46.45 o                         
  11  19   0          4.73         -0.45        27.57 o                         
   0  20   0       3706.01       3748.50        68.51 o                         
   1  20   0         48.59         67.16         6.25 o                         
   2  20   0        459.86        423.79        13.13 o                         
   3  20   0        191.19        205.80        10.61 o                         
   4  20   0         88.30        122.13        10.21 o                         
   5  20   0         65.08         64.36        10.45 o                         
   6  20   0         25.42         34.46        13.50 o                         
   7  20   0         66.13         40.42        16.64 o                         
   8  20   0       1110.47       1230.26        42.17 o                         
   9  20   0          8.29        -15.45        23.56 o                         
  10  20   0          9.40         -6.70        23.69 o                         
   1  21   0       1194.58       1121.55        17.30 o                         
   2  21   0         77.36         93.42         8.71 o                         
   3  21   0        290.32        294.30        12.24 o                         
   4  21   0       1160.69       1253.71        26.19 o                         
   5  21   0         30.54         49.48         9.53 o                         
   6  21   0        424.53        442.89        31.34 o                         
   7  21   0       1033.37       1062.99        37.42 o                         
   8  21   0        608.22        618.49        34.62 o                         
   9  21   0         45.78         41.69        21.56 o                         
  10  21   0        474.90        453.48        34.60 o                         
   0  22   0       8658.21       8178.36       111.18 o                         
   1  22   0          6.98         11.12         6.07 o                         
   2  22   0       1061.91       1081.68        20.26 o                         
   3  22   0        124.69        127.09        10.08 o                         
   4  22   0        143.20         91.80        10.19 o                         
   5  22   0         62.45         68.20        11.85 o                         
   6  22   0          5.71          3.47        18.11 o                         
   7  22   0        155.78        135.24        22.36 o                         
   8  22   0       1036.55        959.02        42.35 o                         
   9  22   0         34.73         25.30        22.34 o                         
  10  22   0        511.88        416.96        34.45 o                         
   1  23   0       2351.10       2278.09        28.82 o                         
   2  23   0         14.83         21.25         8.11 o                         
   3  23   0          6.43          8.49         9.38 o                         
   4  23   0         11.17         12.33         9.14 o                         
   5  23   0        450.47        357.70        18.68 o                         
   6  23   0        528.52        485.50        32.47 o                         
   7  23   0          7.66          0.42        18.47 o                         
   8  23   0          1.56         15.64        21.92 o                         
   9  23   0        393.86        429.74        47.23 o                         
  10  23   0          2.59         65.61        25.62 o                         
   0  24   0      10829.10      10602.72       155.51 o                         
   1  24   0        488.59        481.52        15.98 o                         
   2  24   0        964.71        935.52        20.85 o                         
   3  24   0         20.58         -7.32         8.99 o                         
   4  24   0          0.57         -4.34        10.32 o                         
   5  24   0        308.74        266.67        18.36 o                         
   6  24   0        268.70        335.56        25.64 o                         
   7  24   0         17.20        -15.28        19.59 o                         
   8  24   0        751.75        796.08        40.25 o                         
   9  24   0          2.02         19.99        26.65 o                         
  10  24   0        813.93        706.43        43.17 o                         
   1  25   0        126.41        120.43        10.82 o                         
   2  25   0         89.26         82.49         9.96 o                         
   3  25   0        119.77        121.82        13.10 o                         
   4  25   0          1.55          1.53        10.70 o                         
   5  25   0        176.66        145.40        16.85 o                         
   6  25   0        279.70        290.54        39.01 o                         
   7  25   0          4.33         24.66        20.04 o                         
   8  25   0         64.69         33.33        23.77 o                         
   9  25   0         27.99         31.84        24.82 o                         
  10  25   0          3.52         37.78        26.28 o                         
   0  26   0        890.42        837.28        30.54 o                         
   1  26   0         78.81         93.72        11.47 o                         
   2  26   0        132.84        131.56        12.88 o                         
   3  26   0        546.84        613.21        21.74 o                         
   4  26   0          9.05          7.16        11.38 o                         
   5  26   0       1049.89       1051.36        31.17 o                         
   6  26   0        281.30        304.06        26.02 o                         
   7  26   0         31.36         40.45        21.07 o                         
   8  26   0        270.31        274.78        29.53 o                         
   9  26   0         57.44         49.65        24.37 o                         
   1  27   0        253.55        253.61        18.11 o                         
   2  27   0        512.21        570.98        20.71 o                         
   3  27   0         36.53         35.24        11.88 o                         
   4  27   0       1356.58       1360.10        31.15 o                         
   5  27   0          0.57        -14.94        14.94 o                         
   6  27   0       1080.76       1074.23        57.29 o                         
   7  27   0         40.18         82.55        23.16 o                         
   8  27   0          0.51         -3.34        22.67 o                         
   9  27   0          7.59         -1.03        24.19 o                         
   0  28   0        858.05        928.25        45.18 o                         
   1  28   0        101.92        110.33        14.27 o                         
   2  28   0         22.34         37.51        11.79 o                         
   3  28   0        469.90        490.46        20.76 o                         
   4  28   0         77.03         55.15        14.63 o                         
   5  28   0        260.29        276.26        23.25 o                         
   6  28   0         49.42         41.68        26.44 o                         
   7  28   0        373.93        414.76        32.05 o                         
   8  28   0          4.30        -20.78        22.90 o                         
   9  28   0          8.63         -1.92        26.79 o                         
   1  29   0        482.50        509.38        29.81 o                         
   2  29   0        987.55        992.64        26.95 o                         
   3  29   0          0.02         -2.90        11.51 o                         
   4  29   0       3203.92       3263.04        55.41 o                         
   5  29   0          0.27        -17.35        17.35 o                         
   6  29   0         50.13         66.41        21.69 o                         
   7  29   0         97.19         74.70        25.20 o                         
   8  29   0          8.34         -4.54        24.21 o                         
   9  29   0         49.78        100.11        26.53 o                         
   0  30   0          7.32        107.31        25.60 o                         
   1  30   0        133.70        125.04        21.21 o                         
   2  30   0        458.57        510.81        21.23 o                         
   3  30   0        132.34        143.51        15.09 o                         
   4  30   0         20.27         25.89        14.88 o                         
   5  30   0        194.25        236.79        24.70 o                         
   6  30   0          0.98         33.92        21.56 o                         
   7  30   0         53.76         94.43        27.57 o                         
   8  30   0          5.36        -20.67        24.48 o                         
   9  30   0          0.41        -27.46        33.60 o                         
   1  31   0         44.78         76.51        19.15 o                         
   2  31   0        285.96        304.81        20.62 o                         
   3  31   0        354.87        393.02        20.81 o                         
   4  31   0        746.53        746.33        29.53 o                         
   5  31   0         28.56          8.12        19.70 o                         
   6  31   0          3.23        -12.05        20.93 o                         
   7  31   0        558.07        601.62        47.12 o                         
   8  31   0          3.34         -7.21        24.82 o                         
   0  32   0         14.24        136.34        37.41 o                         
   1  32   0        116.80        141.41        26.65 o                         
   2  32   0        274.94        290.16        25.99 o                         
   3  32   0         60.60         80.95        15.88 o                         
   4  32   0         59.13         44.28        16.52 o                         
   5  32   0         41.14         -0.03        20.35 o                         
   6  32   0        250.27        306.18        30.85 o                         
   7  32   0        107.75        127.96        26.66 o                         
   8  32   0        176.55        170.64        30.56 o                         
   1  33   0        664.18        693.67        37.16 o                         
   2  33   0         34.80         26.35        23.88 o                         
   3  33   0        530.57        577.46        30.99 o                         
   4  33   0          0.56        -16.42        16.42 o                         
   5  33   0         13.63        -20.35        20.35 o                         
   6  33   0        215.64        235.30        28.57 o                         
   7  33   0          1.27          9.15        24.81 o                         
   8  33   0        724.82        711.45        50.54 o                         
   0  34   0       1164.47       1410.14        74.41 o                         
   1  34   0         23.93          7.82        20.09 o                         
   2  34   0        367.31        324.33        26.79 o                         
   3  34   0         35.80         49.92        23.42 o                         
   4  34   0         12.62        -20.97        22.38 o                         
   5  34   0        144.13         80.67        27.23 o                         
   6  34   0         59.32         41.66        24.88 o                         
   7  34   0         70.83         80.27        26.98 o                         
   1  35   0        339.73        385.38        28.65 o                         
   2  35   0          2.80         53.04        23.52 o                         
   3  35   0        146.01        141.32        27.34 o                         
   4  35   0         98.11        142.24        36.62 o                         
   5  35   0          0.04        -10.69        24.13 o                         
   6  35   0          0.14         -5.90        26.63 o                         
   7  35   0         75.65        140.70        32.60 o                         
   0  36   0        196.05        279.05        37.47 o                         
   1  36   0         28.37         19.47        20.29 o                         
   2  36   0         12.23         39.78        25.48 o                         
   3  36   0        201.79        223.87        30.46 o                         
   4  36   0          2.68         11.94        35.36 o                         
   5  36   0         68.98         93.52        30.69 o                         
   6  36   0         19.11         12.63        27.37 o                         
   7  36   0         79.90         48.73        31.38 o                         
   1  37   0         44.43         50.28        30.44 o                         
   2  37   0        119.38         99.59        25.93 o                         
   3  37   0          2.24         20.83        42.34 o                         
   4  37   0        370.29        473.30        62.64 o                         
   5  37   0          4.74         71.53        39.65 o                         
   6  37   0        113.80         40.50        33.06 o                         
   0  38   0        132.48        252.86        40.35 o                         
   1  38   0         12.17         -9.33        24.93 o                         
   2  38   0        137.40        141.74        28.38 o                         
   3  38   0        349.61        354.52        56.76 o                         
   4  38   0         65.45         67.57        39.01 o                         
   5  38   0         59.91         38.97        39.73 o                         
   6  38   0          1.64          8.13        33.61 o                         
   1  39   0        114.87         71.84        27.92 o                         
   2  39   0         95.85         38.54        43.80 o                         
   3  39   0          6.94         51.55        48.04 o                         
   4  39   0        248.55        286.73        55.27 o                         
   5  39   0         49.47        -14.89        38.12 o                         
   0  40   0          7.02         63.45        65.26 o                         
   1  40   0        196.62        141.09        40.73 o                         
   2  40   0         64.32         10.15        44.69 o                         
   3  40   0        135.26        167.80        43.67 o                         
   4  40   0         14.00         39.94        57.41 o                         
   5  40   0        422.08        423.84        66.67 o                         
   1  41   0         47.39         77.25        52.11 o                         
   2  41   0        125.50        165.59        61.94 o                         
   3  41   0        100.16         67.38        42.21 o                         
   4  41   0        356.78        367.08        53.74 o                         
   0  42   0         34.38         50.16        73.12 o                         
   1  42   0          4.24         82.41        52.33 o                         
   2  42   0          6.87        -24.78        74.33 o                         
   3  42   0          6.12        -55.00        55.00 o                         
   4  42   0         24.05         16.54        45.49 o                         
   1  43   0         99.32        118.44        79.16 o                         
   2  43   0         39.02        117.23        89.43 o                         
   3  43   0         84.21        161.79       116.02 o                         
   0  44   0         86.56        151.68        80.97 o                         
   1  44   0         85.98        151.07        82.79 o                         
   2  44   0          6.21         44.72        84.00 o                         
 -12   1   1          1.29         -1.91        20.05 o                         
 -11   1   1        421.97        454.67        25.83 o                         
 -10   1   1         46.51         41.22        19.64 o                         
  -9   1   1        503.78        541.32        22.96 o                         
  -8   1   1        201.14        197.17        15.19 o                         
  -7   1   1         38.91         44.71         8.11 o                         
  -6   1   1        377.01        426.60        12.10 o                         
  -5   1   1        716.45        701.76        13.04 o                         
  -4   1   1        381.94        396.95         8.46 o                         
  -3   1   1       2386.57       2747.17        25.18 o                         
  -2   1   1        451.33        418.50         6.22 o                         
  -1   1   1       5033.04       4829.71        46.50 o                         
   0   1   1        139.17        138.49         4.93 o                         
   1   1   1       4715.37       5206.21        48.83 o                         
   2   1   1         13.94         11.36         4.35 o                         
   3   1   1         14.93         15.97         5.01 o                         
   4   1   1        110.25        103.62         6.82 o                         
   5   1   1       1036.23       1056.50        17.21 o                         
   6   1   1         11.99         24.46         8.05 o                         
   7   1   1        538.58        640.60        18.93 o                         
   8   1   1        234.84        252.46        14.99 o                         
   9   1   1        317.81        366.59        18.15 o                         
  10   1   1         16.49         23.58        16.69 o                         
  11   1   1         17.57         19.60        22.73 o                         
 -12   2   1         73.46         72.72        21.27 o                         
 -11   2   1        305.19        309.77        31.83 o                         
 -10   2   1          3.35         10.01        15.18 o                         
  -9   2   1        210.18        243.21        20.75 o                         
  -8   2   1         87.50         96.54        10.07 o                         
  -7   2   1        652.79        678.63        16.02 o                         
  -6   2   1         52.97         81.42         7.64 o                         
  -5   2   1        391.84        575.10        12.02 o                         
  -4   2   1       1628.24       1702.78        18.35 o                         
  -3   2   1       4745.37       5172.34        48.03 o                         
  -2   2   1        111.51         93.48         4.21 o                         
  -1   2   1        628.52        587.18         7.85 o                         
   0   2   1          0.08         -0.40         1.80 o                         
   1   2   1       8743.80       9153.39        80.17 o                         
   2   2   1        150.49        180.57         6.26 o                         
   3   2   1        617.60        485.54        10.53 o                         
   4   2   1         29.39         42.46         6.02 o                         
   5   2   1       3607.90       3611.51        35.43 o                         
   6   2   1        299.46        316.27        12.66 o                         
   7   2   1       3383.33       3330.31        42.14 o                         
   8   2   1        168.81        168.81        13.22 o                         
   9   2   1        395.39        413.45        19.70 o                         
  10   2   1         61.62         49.35        17.53 o                         
  11   2   1          0.39        -19.44        20.74 o                         
 -12   3   1          4.68         33.18        23.72 o                         
 -11   3   1        118.89        171.06        23.37 o                         
 -10   3   1         10.89          4.48        14.95 o                         
  -9   3   1          1.10         -2.44        12.01 o                         
  -8   3   1        435.46        452.33        15.78 o                         
  -7   3   1       1071.90       1019.62        18.86 o                         
  -6   3   1        150.96        159.47         8.70 o                         
  -5   3   1         72.62        133.81         7.17 o                         
  -4   3   1         27.84         46.63         4.87 o                         
  -3   3   1      21603.87      21901.66       164.28 o                         
  -2   3   1          1.64          0.42         4.50 o                         
  -1   3   1       4271.74       3972.93        41.44 o                         
   0   3   1        257.10        217.39         3.99 o                         
   1   3   1         13.41         23.53         3.60 o                         
   2   3   1         39.43         40.97         4.40 o                         
   3   3   1       3011.69       3377.12        31.95 o                         
   4   3   1        571.71        575.26        10.86 o                         
   5   3   1        580.53        602.33        13.83 o                         
   6   3   1        281.71        275.87        11.90 o                         
   7   3   1       1110.03       1277.65        24.47 o                         
   8   3   1        128.07        114.71        12.39 o                         
   9   3   1        176.44        232.57        16.82 o                         
  10   3   1          5.79          8.73        16.47 o                         
  11   3   1        488.98        505.17        31.36 o                         
 -12   4   1        195.94        209.95        31.14 o                         
 -11   4   1         69.99         42.33        18.55 o                         
 -10   4   1         52.00         60.72        16.55 o                         
  -9   4   1        201.61        294.69        18.27 o                         
  -8   4   1        250.89        225.29        14.96 o                         
  -7   4   1        710.07        701.04        16.27 o                         
  -6   4   1        524.38        586.48        17.14 o                         
  -5   4   1        278.93        325.12         9.26 o                         
  -4   4   1        202.98        258.53         7.92 o                         
  -3   4   1        679.77        664.85         9.64 o                         
  -2   4   1        457.40        381.53         7.45 o                         
  -1   4   1         12.51          3.94         2.43 o                         
   0   4   1        895.80        824.44        10.15 o                         
   1   4   1      15388.49      16535.29       142.79 o                         
   2   4   1         32.18         29.35         4.24 o                         
   3   4   1       1855.18       1862.09        20.93 o                         
   4   4   1         34.88         32.40         5.18 o                         
   5   4   1       2822.13       2955.67        32.27 o                         
   6   4   1        805.59        790.93        17.63 o                         
   7   4   1       1015.87       1060.49        22.81 o                         
   8   4   1          1.15          3.96        10.08 o                         
   9   4   1        527.05        605.99        22.64 o                         
  10   4   1         13.87         11.85        16.40 o                         
  11   4   1        317.13        306.20        27.52 o                         
 -12   5   1        160.26         97.72        23.36 o                         
 -11   5   1         82.82         69.26        18.53 o                         
 -10   5   1         91.81        134.34        17.94 o                         
  -9   5   1         66.33         51.02        14.26 o                         
  -8   5   1         33.41         17.78        11.12 o                         
  -7   5   1        286.71        307.71        11.81 o                         
  -6   5   1        109.66        113.05         8.39 o                         
  -5   5   1       2358.71       2494.64        26.05 o                         
  -4   5   1          2.36         -1.61         4.23 o                         
  -3   5   1         13.69          9.14         3.75 o                         
  -2   5   1        729.16        662.00         8.92 o                         
  -1   5   1       1837.12       1657.04        17.43 o                         
   0   5   1       1684.73       1465.57        16.02 o                         
   1   5   1      22674.33      22869.79       205.25 o                         
   2   5   1        172.09        143.38         6.66 o                         
   3   5   1        795.12        849.36        12.41 o                         
   4   5   1        289.21        309.04        12.36 o                         
   5   5   1         78.24        133.34         8.33 o                         
   6   5   1          8.26         13.97         7.72 o                         
   7   5   1        589.81        646.71        18.58 o                         
   8   5   1          0.09          1.38        10.37 o                         
   9   5   1          0.08         -7.06        12.72 o                         
  10   5   1         51.62         35.92        17.47 o                         
  11   5   1         54.57         69.65        26.81 o                         
 -12   6   1        174.89        231.16        26.12 o                         
 -11   6   1          0.16        -12.97        18.77 o                         
 -10   6   1        991.56        974.35        31.86 o                         
  -9   6   1         56.70         47.73        13.10 o                         
  -8   6   1        472.77        517.91        19.62 o                         
  -7   6   1       5286.28       5330.85        55.09 o                         
  -6   6   1        436.31        476.59        13.68 o                         
  -5   6   1         15.24         21.71         5.19 o                         
  -4   6   1       2879.22       2868.86        27.78 o                         
  -3   6   1        902.47        944.03        12.72 o                         
  -2   6   1         86.17         50.11         3.74 o                         
  -1   6   1      49617.07      46981.99       417.67 o                         
   0   6   1          4.70          6.67         4.05 o                         
   1   6   1       1930.95       2120.60        23.77 o                         
   2   6   1          5.38          7.07         4.15 o                         
   3   6   1       8338.64       8622.54        73.15 o                         
   4   6   1       1220.94       1153.54        15.87 o                         
   5   6   1        199.18        290.89        11.16 o                         
   6   6   1        804.58        779.98        17.72 o                         
   7   6   1         11.94         17.46         9.30 o                         
   8   6   1         10.11          0.05        10.42 o                         
   9   6   1        533.83        504.55        21.54 o                         
  10   6   1        142.07        104.57        17.18 o                         
  11   6   1        509.62        416.03        34.65 o                         
 -12   7   1         21.32         49.00        24.40 o                         
 -11   7   1         34.71         36.95        20.13 o                         
 -10   7   1         23.95         50.26        16.24 o                         
  -9   7   1        138.43        153.70        15.73 o                         
  -8   7   1         72.27         58.01        12.19 o                         
  -7   7   1        636.80        602.27        15.88 o                         
  -6   7   1        664.87        651.02        17.35 o                         
  -5   7   1       4562.09       4587.14        41.06 o                         
  -4   7   1        226.25        239.86         7.88 o                         
  -3   7   1       7388.57       7145.89        60.89 o                         
  -2   7   1          0.09         -3.36         3.36 o                         
  -1   7   1      14142.67      13213.29       115.02 o                         
   0   7   1        518.60        414.48         7.97 o                         
   1   7   1      11792.51      11457.06       105.00 o                         
   2   7   1          0.60          8.56         4.66 o                         
   3   7   1       1838.31       2093.86        23.11 o                         
   4   7   1        121.69        123.94         6.60 o                         
   5   7   1       1885.79       2042.17        25.99 o                         
   6   7   1        228.14        253.76        11.51 o                         
   7   7   1        104.87        103.76        13.68 o                         
   8   7   1         28.18         35.18        12.09 o                         
   9   7   1          4.45         19.47        13.42 o                         
  10   7   1        173.63        209.59        20.50 o                         
  11   7   1         29.85         75.49        26.67 o                         
 -12   8   1        115.66        109.34        26.89 o                         
 -11   8   1        617.01        738.94        32.77 o                         
 -10   8   1         44.28         21.32        16.95 o                         
  -9   8   1        105.98        158.08        15.95 o                         
  -8   8   1          9.71         16.20        12.45 o                         
  -7   8   1        140.40        136.66        12.25 o                         
  -6   8   1        110.15        115.87         8.63 o                         
  -5   8   1        300.96        316.81        10.11 o                         
  -4   8   1       1085.25       1112.12        15.63 o                         
  -3   8   1          6.70         26.23         4.28 o                         
  -2   8   1      12462.32      11307.84        96.04 o                         
  -1   8   1       5836.98       5461.30        49.98 o                         
   0   8   1        988.13        918.01        10.13 o                         
   1   8   1       1969.31       1868.64        21.67 o                         
   2   8   1        809.00        793.95        13.03 o                         
   3   8   1       1267.37       1065.18        15.03 o                         
   4   8   1        573.17        524.39        11.63 o                         
   5   8   1       1680.15       1671.51        20.87 o                         
   6   8   1        284.93        295.44        12.20 o                         
   7   8   1       2296.73       2321.63        32.54 o                         
   8   8   1          7.00         -8.58        11.11 o                         
   9   8   1        261.17        249.53        18.17 o                         
  10   8   1          2.97          8.24        18.15 o                         
  11   8   1        427.02        454.13        44.55 o                         
 -12   9   1          1.00        -11.18        26.80 o                         
 -11   9   1        955.41       1074.18        38.15 o                         
 -10   9   1        190.83        162.03        20.69 o                         
  -9   9   1        141.86        160.49        15.76 o                         
  -8   9   1        437.15        438.34        19.26 o                         
  -7   9   1        825.73        790.25        22.90 o                         
  -6   9   1         16.86         14.80         7.19 o                         
  -5   9   1        542.54        580.48        13.80 o                         
  -4   9   1        222.15        223.88         7.90 o                         
  -3   9   1       7602.65       7462.08        72.21 o                         
  -2   9   1        531.62        523.90         9.47 o                         
  -1   9   1        112.35        100.55         5.50 o                         
   0   9   1       1940.50       1872.27        17.78 o                         
   1   9   1      10384.73       9937.45        85.13 o                         
   2   9   1       4521.88       4325.39        40.79 o                         
   3   9   1       1161.11       1205.56        15.77 o                         
   4   9   1       1183.44       1204.80        16.82 o                         
   5   9   1       6362.40       6270.24        58.02 o                         
   6   9   1        496.63        474.69        18.37 o                         
   7   9   1        759.90        835.06        21.50 o                         
   8   9   1        236.83        219.95        16.23 o                         
   9   9   1        303.26        372.63        20.50 o                         
  10   9   1         21.74          3.31        18.32 o                         
  11   9   1         48.83         67.09        27.09 o                         
 -12  10   1          8.93         58.85        26.75 o                         
 -11  10   1         24.19         48.14        22.77 o                         
 -10  10   1         80.14         47.70        16.96 o                         
  -9  10   1         30.93         22.33        14.36 o                         
  -8  10   1        157.63        172.20        14.78 o                         
  -7  10   1         70.71         66.50        11.13 o                         
  -6  10   1        734.00        743.74        17.21 o                         
  -5  10   1       2201.37       2127.29        26.57 o                         
  -4  10   1       1415.51       1352.61        17.94 o                         
  -3  10   1       1998.40       2253.37        26.22 o                         
  -2  10   1       2462.42       2126.93        23.62 o                         
  -1  10   1        171.23        149.06         6.43 o                         
   0  10   1        434.92        393.56         7.00 o                         
   1  10   1       2278.34       2404.22        24.46 o                         
   2  10   1         12.66         13.35         4.77 o                         
   3  10   1       1011.83       1249.09        17.17 o                         
   4  10   1       1187.28       1145.37        16.63 o                         
   5  10   1        234.17        276.93        10.24 o                         
   6  10   1         45.12         47.25        11.47 o                         
   7  10   1        110.14        102.51        11.49 o                         
   8  10   1         14.34         -3.57        11.77 o                         
   9  10   1         70.28         69.88        18.63 o                         
  10  10   1         16.39         39.21        20.30 o                         
  11  10   1         38.97         59.88        27.01 o                         
 -12  11   1         55.90         15.90        29.78 o                         
 -11  11   1        663.10        591.62        38.54 o                         
 -10  11   1         21.44         24.27        18.56 o                         
  -9  11   1        188.21        187.46        18.03 o                         
  -8  11   1          1.33         13.12        11.28 o                         
  -7  11   1        333.21        329.95        15.45 o                         
  -6  11   1       1455.90       1288.16        21.13 o                         
  -5  11   1        506.92        458.39        11.83 o                         
  -4  11   1         90.30         99.68         6.65 o                         
  -3  11   1       4621.18       4396.49        43.45 o                         
  -2  11   1       1057.79        993.46        14.80 o                         
  -1  11   1       2773.91       2895.07        31.08 o                         
   0  11   1        922.76        795.65        10.98 o                         
   1  11   1       6437.77       6440.63        57.48 o                         
   2  11   1       1354.01       1260.26        16.44 o                         
   3  11   1       1649.51       1603.86        20.26 o                         
   4  11   1        970.17        978.37        15.35 o                         
   5  11   1       2714.62       2669.69        31.23 o                         
   6  11   1          3.17         -1.46         8.36 o                         
   7  11   1          2.20          7.95         9.63 o                         
   8  11   1        172.97        154.80        14.97 o                         
   9  11   1        267.18        251.39        20.91 o                         
  10  11   1         66.06         82.32        21.03 o                         
  11  11   1        339.36        363.20        34.93 o                         
 -12  12   1         99.50         74.62        27.53 o                         
 -11  12   1        168.84        139.63        24.18 o                         
 -10  12   1        153.22        171.54        20.96 o                         
  -9  12   1        335.97        297.97        22.32 o                         
  -8  12   1         15.47         38.60        14.25 o                         
  -7  12   1         91.25        122.51        11.85 o                         
  -6  12   1         21.97          9.65         9.55 o                         
  -5  12   1        481.81        427.19        12.00 o                         
  -4  12   1        532.20        518.27        11.81 o                         
  -3  12   1       1076.05        975.55        15.36 o                         
  -2  12   1       2594.49       2324.27        26.84 o                         
  -1  12   1        937.32        917.66        13.56 o                         
   0  12   1         67.86         58.91         6.26 o                         
   1  12   1        107.03         92.98         5.46 o                         
   2  12   1         18.62         32.40         6.12 o                         
   3  12   1       2781.17       2665.64        30.48 o                         
   4  12   1        152.29        166.59         8.81 o                         
   5  12   1       1054.90       1067.67        18.14 o                         
   6  12   1        280.81        285.65        13.73 o                         
   7  12   1         40.62         10.47        10.74 o                         
   8  12   1         29.79         27.24        14.90 o                         
   9  12   1          6.19        -11.18        15.41 o                         
  10  12   1          0.41         25.18        20.44 o                         
  11  12   1        285.26        288.75        40.01 o                         
 -12  13   1         16.82         -2.71        33.21 o                         
 -11  13   1         31.65          2.46        21.62 o                         
 -10  13   1          6.82         21.58        17.63 o                         
  -9  13   1        139.96        132.76        18.75 o                         
  -8  13   1        177.87        178.13        17.54 o                         
  -7  13   1          0.11         -2.72        10.42 o                         
  -6  13   1         17.78         31.63         9.19 o                         
  -5  13   1        552.01        581.31        13.87 o                         
  -4  13   1        982.09        888.54        18.32 o                         
  -3  13   1       1009.60       1024.39        16.11 o                         
  -2  13   1        590.77        613.58        12.27 o                         
  -1  13   1         12.98         23.39         4.81 o                         
   0  13   1        840.90        755.49        11.70 o                         
   1  13   1       1844.80       1754.15        22.00 o                         
   2  13   1         53.84         61.32         6.70 o                         
   3  13   1        284.40        328.99        10.14 o                         
   4  13   1         27.31         34.07         6.95 o                         
   5  13   1        352.83        399.04        13.72 o                         
   6  13   1        292.43        341.86        14.69 o                         
   7  13   1        152.04        237.49        15.17 o                         
   8  13   1         82.21         83.21        15.44 o                         
   9  13   1        482.50        529.52        31.47 o                         
  10  13   1          0.08         -5.11        21.22 o                         
  11  13   1        110.41         65.29        34.93 o                         
 -11  14   1        536.96        538.22        35.47 o                         
 -10  14   1         15.93          2.74        18.16 o                         
  -9  14   1        174.63        214.33        32.40 o                         
  -8  14   1         65.40         42.34        15.29 o                         
  -7  14   1          1.98         23.10        11.95 o                         
  -6  14   1       1402.55       1250.18        24.31 o                         
  -5  14   1       3416.04       3186.39        36.66 o                         
  -4  14   1       1018.61        982.79        18.89 o                         
  -3  14   1       2085.68       2071.38        24.30 o                         
  -2  14   1          7.00          8.07         5.31 o                         
  -1  14   1        325.60        348.33         8.90 o                         
   0  14   1         54.14         72.26         5.43 o                         
   1  14   1      13855.73      13303.69       109.78 o                         
   2  14   1        265.10        313.30         9.22 o                         
   3  14   1        659.85        607.45        12.69 o                         
   4  14   1        148.69        154.94         8.59 o                         
   5  14   1        506.00        515.14        15.00 o                         
   6  14   1        867.34        819.70        23.58 o                         
   7  14   1       1568.96       1496.55        34.64 o                         
   8  14   1        153.23        142.15        17.77 o                         
   9  14   1        516.23        587.55        40.12 o                         
  10  14   1         75.21         49.21        26.15 o                         
  11  14   1        714.86        673.24        59.03 o                         
 -11  15   1         41.87         15.65        24.31 o                         
 -10  15   1          3.83         -9.79        18.20 o                         
  -9  15   1          6.63         19.41        16.25 o                         
  -8  15   1        167.32        223.27        18.73 o                         
  -7  15   1        116.84         99.94        19.40 o                         
  -6  15   1        362.68        368.46        17.44 o                         
  -5  15   1        488.18        521.27        13.37 o                         
  -4  15   1        117.51        148.88        11.31 o                         
  -3  15   1       2529.32       2257.96        27.34 o                         
  -2  15   1          7.11          8.64         5.63 o                         
  -1  15   1       3709.79       3684.17        37.50 o                         
   0  15   1        437.32        440.27         9.95 o                         
   1  15   1        603.18        634.62        13.46 o                         
   2  15   1        548.99        565.46        11.90 o                         
   3  15   1       3019.92       3083.84        32.34 o                         
   4  15   1         67.41         58.60         8.00 o                         
   5  15   1        844.65        795.89        17.93 o                         
   6  15   1        283.41        278.51        15.13 o                         
   7  15   1        285.31        279.27        18.48 o                         
   8  15   1          0.86         -6.31        17.11 o                         
   9  15   1         21.81         53.01        18.91 o                         
  10  15   1         48.12         54.74        24.25 o                         
  11  15   1         21.63         16.81        28.63 o                         
 -11  16   1         88.62         77.95        26.25 o                         
 -10  16   1        129.24         97.32        22.34 o                         
  -9  16   1        550.50        584.60        33.17 o                         
  -8  16   1        403.32        390.91        23.27 o                         
  -7  16   1        382.71        318.27        17.43 o                         
  -6  16   1        479.96        531.26        21.54 o                         
  -5  16   1          5.13         -7.77         7.77 o                         
  -4  16   1        405.10        430.99        13.65 o                         
  -3  16   1        136.31        122.11         7.88 o                         
  -2  16   1        198.82        200.73         8.79 o                         
  -1  16   1          1.48          9.48         4.84 o                         
   0  16   1          3.98         16.86         5.00 o                         
   1  16   1          2.95          2.52         4.47 o                         
   2  16   1         28.51         21.99         5.60 o                         
   3  16   1       1287.29       1184.46        17.64 o                         
   4  16   1          1.14          0.53         7.27 o                         
   5  16   1        407.09        428.52        14.36 o                         
   6  16   1        110.14        134.39        12.91 o                         
   7  16   1         58.26         57.78        14.42 o                         
   8  16   1         17.47         27.09        17.53 o                         
   9  16   1       1022.38       1003.21        42.20 o                         
  10  16   1          6.21         36.67        26.89 o                         
  11  16   1        626.47        584.59        62.06 o                         
 -11  17   1         59.59         52.68        25.19 o                         
 -10  17   1        249.47        247.67        25.91 o                         
  -9  17   1         21.98         31.10        17.90 o                         
  -8  17   1         34.50          2.93        14.71 o                         
  -7  17   1         18.29         18.44        12.45 o                         
  -6  17   1       1433.63       1382.45        35.89 o                         
  -5  17   1       2845.95       2646.18        35.27 o                         
  -4  17   1         11.53         10.40         7.26 o                         
  -3  17   1       1873.17       1930.31        27.12 o                         
  -2  17   1       2214.53       2152.63        27.47 o                         
  -1  17   1         42.09         40.92         5.82 o                         
   0  17   1        261.25        256.67         8.53 o                         
   1  17   1        113.56        153.24         8.38 o                         
   2  17   1         38.74         12.89         4.82 o                         
   3  17   1         23.62         39.71         6.69 o                         
   4  17   1        158.78        151.69         9.71 o                         
   5  17   1        640.14        536.33        15.93 o                         
   6  17   1        476.44        471.47        18.65 o                         
   7  17   1         63.52        104.78        17.38 o                         
   8  17   1        131.54        132.74        20.91 o                         
   9  17   1          0.49         -6.74        21.79 o                         
  10  17   1         24.74         46.41        28.66 o                         
  11  17   1        132.13        -47.41        48.52 o                         
 -11  18   1        186.47        180.92        29.77 o                         
 -10  18   1         54.64         32.51        21.20 o                         
  -9  18   1         25.37         28.57        17.24 o                         
  -8  18   1          2.27         -2.61        14.68 o                         
  -7  18   1       3900.11       3868.48        56.74 o                         
  -6  18   1        305.20        380.47        21.40 o                         
  -5  18   1        317.27        308.29        13.24 o                         
  -4  18   1        105.91        126.65         9.65 o                         
  -3  18   1        262.90        287.55        12.37 o                         
  -2  18   1        788.78        776.07        15.63 o                         
  -1  18   1       2248.44       2213.84        27.33 o                         
   0  18   1       1406.89       1239.08        17.22 o                         
   1  18   1       3753.01       3576.51        35.14 o                         
   2  18   1       1089.84       1074.99        15.95 o                         
   3  18   1       3444.48       3317.27        36.56 o                         
   4  18   1        281.54        274.92        11.88 o                         
   5  18   1        359.17        493.15        17.51 o                         
   6  18   1          5.41        -11.84        11.84 o                         
   7  18   1          7.73        -11.19        14.71 o                         
   8  18   1        166.33        222.18        24.44 o                         
   9  18   1         13.50         58.59        22.68 o                         
  10  18   1         91.47        116.51        28.53 o                         
 -11  19   1        478.81        468.20        35.26 o                         
 -10  19   1         16.80         24.89        22.89 o                         
  -9  19   1        525.13        579.12        33.82 o                         
  -8  19   1        646.70        700.99        32.19 o                         
  -7  19   1         75.03         71.14        14.20 o                         
  -6  19   1         44.71         38.24        14.30 o                         
  -5  19   1       1099.04       1134.37        23.83 o                         
  -4  19   1          0.00         -7.60         7.60 o                         
  -3  19   1       2186.03       1938.90        26.33 o                         
  -2  19   1        715.27        662.46        15.39 o                         
  -1  19   1       1584.81       1442.58        19.95 o                         
   0  19   1       1696.19       1563.84        20.25 o                         
   1  19   1        102.18         78.78         6.10 o                         
   2  19   1       1696.51       1708.36        23.43 o                         
   3  19   1          8.81          2.18         7.33 o                         
   4  19   1        577.40        615.75        18.38 o                         
   5  19   1        477.94        582.66        18.04 o                         
   6  19   1        524.48        549.01        24.98 o                         
   7  19   1         35.70         90.69        21.15 o                         
   8  19   1         14.70        -29.12        29.12 o                         
   9  19   1         51.51         23.04        22.42 o                         
  10  19   1          2.78         -5.37        36.12 o                         
 -11  20   1        119.90        142.89        28.67 o                         
 -10  20   1         41.69         45.45        23.58 o                         
  -9  20   1         16.54         33.18        25.26 o                         
  -8  20   1         31.10         49.10        16.14 o                         
  -7  20   1        604.89        603.07        24.14 o                         
  -6  20   1         21.36         39.25        14.55 o                         
  -5  20   1        228.49        251.49        15.38 o                         
  -4  20   1         16.60         21.39         8.48 o                         
  -3  20   1         75.23         75.65         8.37 o                         
  -2  20   1       1352.53       1219.62        20.59 o                         
  -1  20   1        180.40        207.81         8.62 o                         
   0  20   1         38.41         43.11         6.62 o                         
   1  20   1       2246.81       2101.25        24.29 o                         
   2  20   1         76.69         74.40         7.65 o                         
   3  20   1        402.10        476.70        14.84 o                         
   4  20   1         40.41         11.04         9.39 o                         
   5  20   1          2.91         -8.98         8.98 o                         
   6  20   1        435.51        401.58        26.05 o                         
   7  20   1          8.53         29.93        21.30 o                         
   8  20   1          0.09        -18.20        20.10 o                         
   9  20   1        141.96        169.21        26.67 o                         
  10  20   1         10.72         46.16        28.26 o                         
 -11  21   1        117.62         78.58        28.48 o                         
 -10  21   1         84.94         82.19        31.29 o                         
  -9  21   1         14.74         31.11        21.51 o                         
  -8  21   1         51.32         43.33        16.37 o                         
  -7  21   1        185.80        188.07        16.97 o                         
  -6  21   1          5.19          5.49        16.14 o                         
  -5  21   1         63.13         71.37        12.29 o                         
  -4  21   1          0.77         -1.13         8.55 o                         
  -3  21   1       1737.04       1664.91        24.83 o                         
  -2  21   1         54.90         50.75         8.05 o                         
  -1  21   1        286.35        281.61        10.43 o                         
   0  21   1        447.72        467.26        12.68 o                         
   1  21   1        743.39        731.68        15.00 o                         
   2  21   1        224.06        221.23        10.64 o                         
   3  21   1         99.61         85.33         9.31 o                         
   4  21   1         84.17         63.18        13.85 o                         
   5  21   1         20.29         34.07        11.62 o                         
   6  21   1         81.29        100.72        20.23 o                         
   7  21   1       2682.64       2614.53        64.26 o                         
   8  21   1         33.18          9.83        21.27 o                         
   9  21   1        310.83        360.74        45.07 o                         
  10  21   1        104.83         61.25        27.78 o                         
 -10  22   1        263.63        235.06        31.27 o                         
  -9  22   1         33.32          9.01        20.58 o                         
  -8  22   1        431.17        418.05        26.71 o                         
  -7  22   1        367.41        316.58        20.56 o                         
  -6  22   1          7.03          7.66        14.54 o                         
  -5  22   1          2.08         -7.16        11.11 o                         
  -4  22   1          7.40          0.20         8.74 o                         
  -3  22   1         25.63         15.59         8.14 o                         
  -2  22   1         44.52         53.29         8.45 o                         
  -1  22   1         52.17         64.02         7.89 o                         
   0  22   1        243.41        234.69        10.61 o                         
   1  22   1        657.18        631.11        14.38 o                         
   2  22   1         80.71         96.56         9.37 o                         
   3  22   1        699.89        625.39        25.93 o                         
   4  22   1        336.84        405.06        18.03 o                         
   5  22   1         26.54         15.04        11.72 o                         
   6  22   1        233.24        294.10        25.13 o                         
   7  22   1        267.16        247.50        25.80 o                         
   8  22   1          1.31         40.22        24.69 o                         
   9  22   1         18.72        -11.33        24.23 o                         
  10  22   1         14.80         41.90        28.13 o                         
 -10  23   1         81.50         77.59        30.35 o                         
  -9  23   1          5.99         -9.31        20.84 o                         
  -8  23   1         56.53         73.12        20.65 o                         
  -7  23   1          7.25         -8.50        14.56 o                         
  -6  23   1        353.25        362.35        22.72 o                         
  -5  23   1         42.46         35.31        12.16 o                         
  -4  23   1         91.98        108.35        12.69 o                         
  -3  23   1       2262.54       2173.41        31.09 o                         
  -2  23   1        380.16        362.17        13.60 o                         
  -1  23   1       1677.37       1581.09        23.34 o                         
   0  23   1       1029.27        970.59        18.65 o                         
   1  23   1         20.13         14.87         6.78 o                         
   2  23   1        214.81        215.77        13.36 o                         
   3  23   1        398.29        447.94        18.11 o                         
   4  23   1         55.65         63.83        12.34 o                         
   5  23   1        867.34        979.93        28.86 o                         
   6  23   1        229.68        229.40        23.91 o                         
   7  23   1        655.13        683.16        35.49 o                         
   8  23   1          0.24         17.49        23.65 o                         
   9  23   1         22.11         32.34        26.22 o                         
  10  23   1         74.90         41.87        28.86 o                         
 -10  24   1         15.14          7.19        25.77 o                         
  -9  24   1        280.57        274.85        28.66 o                         
  -8  24   1         40.26          9.79        26.73 o                         
  -7  24   1         76.16         84.22        19.45 o                         
  -6  24   1         76.50         75.94        17.35 o                         
  -5  24   1         59.55         11.80        12.36 o                         
  -4  24   1        125.53        148.67        12.28 o                         
  -3  24   1        115.68        120.94        10.59 o                         
  -2  24   1       1130.79       1088.62        21.26 o                         
  -1  24   1         86.46         98.56         9.74 o                         
   0  24   1          0.38         17.69        10.09 o                         
   1  24   1        444.24        444.27        19.27 o                         
   2  24   1        194.81        218.55        16.60 o                         
   3  24   1       1796.30       1817.03        31.94 o                         
   4  24   1         39.95         65.38        14.19 o                         
   5  24   1       1031.83       1037.31        35.32 o                         
   6  24   1         28.19         -2.56        21.30 o                         
   7  24   1          1.20          7.62        21.14 o                         
   8  24   1         26.96         22.97        22.95 o                         
   9  24   1          2.80         38.09        23.60 o                         
  10  24   1          0.87        -45.68        45.68 o                         
 -10  25   1          0.79        -23.62        23.62 o                         
  -9  25   1         29.25         35.79        23.09 o                         
  -8  25   1        237.52        229.79        27.97 o                         
  -7  25   1        331.06        328.14        27.38 o                         
  -6  25   1         13.89        -14.91        15.20 o                         
  -5  25   1         28.47         42.22        14.14 o                         
  -4  25   1        100.39         81.80        12.43 o                         
  -3  25   1          6.94         -5.10         8.88 o                         
  -2  25   1        123.32        122.56        10.65 o                         
  -1  25   1         80.48         96.84        15.59 o                         
   0  25   1       6271.37       6297.50        70.51 o                         
   1  25   1        482.16        462.02        21.62 o                         
   2  25   1        560.22        547.24        23.39 o                         
   3  25   1          4.13         11.68        10.93 o                         
   4  25   1        308.09        313.89        18.10 o                         
   5  25   1        483.63        431.44        35.31 o                         
   6  25   1        476.59        528.85        45.90 o                         
   7  25   1         11.63         37.47        22.21 o                         
   8  25   1         30.35         12.94        23.49 o                         
   9  25   1        157.04        143.56        29.95 o                         
 -10  26   1          3.26        -17.12        24.81 o                         
  -9  26   1        439.55        394.26        32.30 o                         
  -8  26   1         40.49        -10.91        21.99 o                         
  -7  26   1       1232.42       1309.83        46.37 o                         
  -6  26   1         90.05         75.84        18.23 o                         
  -5  26   1        204.06        227.21        24.92 o                         
  -4  26   1       1225.23       1228.76        29.53 o                         
  -3  26   1        796.60        792.70        21.66 o                         
  -2  26   1        145.49        145.40        11.74 o                         
  -1  26   1         27.69         16.55        10.67 o                         
   0  26   1         18.68         41.69         9.84 o                         
   1  26   1        639.36        706.68        21.70 o                         
   2  26   1         71.06         79.09        13.42 o                         
   3  26   1        138.46        140.14        13.62 o                         
   4  26   1        601.01        708.87        30.53 o                         
   5  26   1         52.07         35.27        18.59 o                         
   6  26   1        689.63        670.32        34.30 o                         
   7  26   1        164.23        147.83        24.92 o                         
   8  26   1          3.21        -22.21        22.21 o                         
   9  26   1        224.02        172.57        29.68 o                         
 -10  27   1         17.06         -5.31        28.08 o                         
  -9  27   1         33.15          9.87        24.22 o                         
  -8  27   1        101.17         85.47        24.75 o                         
  -7  27   1         28.54         30.52        21.26 o                         
  -6  27   1        573.11        614.56        29.76 o                         
  -5  27   1        527.31        526.59        26.72 o                         
  -4  27   1        636.44        649.96        34.53 o                         
  -3  27   1        164.62        152.52        12.91 o                         
  -2  27   1        285.79        297.58        15.71 o                         
  -1  27   1        943.68        951.41        26.44 o                         
   0  27   1         35.68         37.42        13.83 o                         
   1  27   1       1159.01       1239.16        27.52 o                         
   2  27   1          8.89        -10.19        10.19 o                         
   3  27   1        508.21        491.69        21.35 o                         
   4  27   1          4.80        -11.51        13.11 o                         
   5  27   1        241.37        270.83        25.67 o                         
   6  27   1          7.33        -11.21        19.20 o                         
   7  27   1         14.44         41.27        22.40 o                         
   8  27   1        215.76        237.87        29.98 o                         
   9  27   1         10.95         42.51        28.16 o                         
  -9  28   1         24.65         79.96        25.54 o                         
  -8  28   1          5.05         11.68        22.44 o                         
  -7  28   1        176.06        135.03        47.07 o                         
  -6  28   1         81.29         86.24        19.35 o                         
  -5  28   1         76.12         62.54        22.54 o                         
  -4  28   1         27.30          3.21        14.64 o                         
  -3  28   1        324.88        353.12        17.88 o                         
  -2  28   1         68.34         73.50        11.27 o                         
  -1  28   1        631.60        678.98        23.11 o                         
   0  28   1        146.42        143.88        16.83 o                         
   1  28   1       1776.04       1791.28        33.60 o                         
   2  28   1        221.35        230.28        16.31 o                         
   3  28   1        863.91        898.69        26.01 o                         
   4  28   1         13.39         -9.77        13.50 o                         
   5  28   1        146.06        123.61        21.91 o                         
   6  28   1          0.05         -9.58        20.76 o                         
   7  28   1         37.72         84.65        24.73 o                         
   8  28   1          0.02          9.66        25.86 o                         
   9  28   1        140.28        119.05        30.16 o                         
  -9  29   1         29.69         16.25        25.28 o                         
  -8  29   1         97.48         95.10        25.89 o                         
  -7  29   1         22.94         -8.67        20.98 o                         
  -6  29   1        256.41        277.49        23.87 o                         
  -5  29   1        691.27        742.68        48.53 o                         
  -4  29   1         13.76         -5.66        15.16 o                         
  -3  29   1        340.46        355.27        19.85 o                         
  -2  29   1         62.51         52.09        16.89 o                         
  -1  29   1         57.49         38.83        14.43 o                         
   0  29   1         52.88         88.88        16.07 o                         
   1  29   1          0.40         -5.58        12.62 o                         
   2  29   1       1736.69       1718.46        37.06 o                         
   3  29   1         68.78         84.18        13.98 o                         
   4  29   1         43.54         53.37        16.13 o                         
   5  29   1          2.27          3.47        19.18 o                         
   6  29   1          0.49         13.75        20.24 o                         
   7  29   1        241.68        245.71        29.78 o                         
   8  29   1          0.14         48.79        26.74 o                         
  -9  30   1        132.44        111.29        28.05 o                         
  -8  30   1         34.19         54.29        25.51 o                         
  -7  30   1        101.83        114.78        26.57 o                         
  -6  30   1         19.49          0.42        18.16 o                         
  -5  30   1        666.91        677.29        30.77 o                         
  -4  30   1        379.98        316.92        22.93 o                         
  -3  30   1         80.91        150.83        21.04 o                         
  -2  30   1        143.57        162.15        18.55 o                         
  -1  30   1          0.70          8.79        15.46 o                         
   0  30   1        726.40        729.94        29.02 o                         
   1  30   1         31.54         36.40        15.48 o                         
   2  30   1          2.59          0.87        12.57 o                         
   3  30   1         11.36         17.27        13.26 o                         
   4  30   1        350.00        312.86        37.19 o                         
   5  30   1         35.82         -2.54        25.60 o                         
   6  30   1        180.95        174.03        32.83 o                         
   7  30   1         90.53         84.74        25.25 o                         
   8  30   1          4.98         39.49        26.87 o                         
  -9  31   1        160.96        179.41        37.36 o                         
  -8  31   1         47.56         79.61        26.40 o                         
  -7  31   1         20.91         50.52        25.90 o                         
  -6  31   1        480.25        523.54        30.59 o                         
  -5  31   1        303.65        295.07        23.98 o                         
  -4  31   1          7.36         11.97        16.80 o                         
  -3  31   1        531.55        582.81        43.90 o                         
  -2  31   1          0.70         11.02        15.47 o                         
  -1  31   1         23.56         33.23        16.87 o                         
   0  31   1        313.60        335.98        24.37 o                         
   1  31   1        414.63        452.93        27.05 o                         
   2  31   1        238.10        281.11        19.37 o                         
   3  31   1          8.18         25.20        13.75 o                         
   4  31   1        161.52        164.29        19.93 o                         
   5  31   1        255.36        242.25        25.95 o                         
   6  31   1        183.60        190.72        26.48 o                         
   7  31   1         31.06         38.40        25.72 o                         
   8  31   1         13.53         -1.87        26.87 o                         
  -8  32   1         99.90        136.17        27.65 o                         
  -7  32   1          0.02        -22.88        22.88 o                         
  -6  32   1          2.31        -10.84        18.80 o                         
  -5  32   1         54.40         79.93        21.44 o                         
  -4  32   1        170.98        223.99        24.80 o                         
  -3  32   1         34.10         79.82        20.36 o                         
  -2  32   1        416.69        466.92        31.85 o                         
  -1  32   1         16.75         41.65        18.04 o                         
   0  32   1         68.82         78.48        21.03 o                         
   1  32   1          3.55          7.38        16.17 o                         
   2  32   1         24.98         45.55        16.91 o                         
   3  32   1        347.59        377.07        22.29 o                         
   4  32   1        325.34        379.96        31.45 o                         
   5  32   1         34.16         37.20        21.15 o                         
   6  32   1        352.60        290.47        33.65 o                         
   7  32   1        133.99        163.38        29.34 o                         
   8  32   1        202.46        200.64        34.01 o                         
  -8  33   1          4.27         -4.89        28.29 o                         
  -7  33   1         14.58          2.86        23.46 o                         
  -6  33   1         50.40         39.22        23.14 o                         
  -5  33   1        465.52        443.45        31.32 o                         
  -4  33   1         51.17         40.06        28.26 o                         
  -3  33   1        482.63        570.83        48.37 o                         
  -2  33   1         70.04         65.44        23.62 o                         
  -1  33   1        258.77        301.83        27.96 o                         
   0  33   1        621.99        709.20        36.72 o                         
   1  33   1        347.56        330.80        37.91 o                         
   2  33   1        104.84         91.75        21.91 o                         
   3  33   1         40.76         73.71        16.65 o                         
   4  33   1        100.06         90.49        20.37 o                         
   5  33   1        904.38        990.08        50.05 o                         
   6  33   1         42.18         61.12        24.74 o                         
   7  33   1        284.85        267.15        31.86 o                         
  -8  34   1         40.11         -8.48        35.89 o                         
  -7  34   1         48.46         33.34        27.66 o                         
  -6  34   1        166.11        169.44        30.92 o                         
  -5  34   1         10.90         -0.26        21.78 o                         
  -4  34   1          4.86        -21.70        21.70 o                         
  -3  34   1         60.05         82.80        30.78 o                         
  -2  34   1        422.33        531.30        84.34 o                         
  -1  34   1        210.18        174.37        25.53 o                         
   0  34   1         77.09         56.13        22.26 o                         
   1  34   1         75.73        105.71        24.58 o                         
   2  34   1        111.85        117.64        37.71 o                         
   3  34   1        343.62        351.99        27.10 o                         
   4  34   1          8.73         -0.54        17.93 o                         
   5  34   1         84.18        117.53        25.92 o                         
   6  34   1         18.80         -1.60        23.35 o                         
   7  34   1        122.37        137.73        34.10 o                         
  -7  35   1          0.04        -25.86        25.86 o                         
  -6  35   1        453.36        471.68        38.86 o                         
  -5  35   1         88.68        123.92        25.47 o                         
  -4  35   1          7.40        -18.23        28.51 o                         
  -3  35   1         74.54         85.65        35.76 o                         
  -2  35   1         22.34         21.34        24.48 o                         
  -1  35   1         19.28         -4.49        24.38 o                         
   0  35   1        161.12        204.71        27.05 o                         
   1  35   1         64.36         64.13        33.35 o                         
   2  35   1        588.92        686.20        49.28 o                         
   3  35   1         53.96         87.42        33.75 o                         
   4  35   1        676.31        795.02        50.19 o                         
   5  35   1        204.61        160.81        25.52 o                         
   6  35   1          1.38        -22.78        22.78 o                         
   7  35   1        189.29        179.16        31.82 o                         
  -7  36   1        127.89        106.81        32.45 o                         
  -6  36   1         11.65        -27.07        27.07 o                         
  -5  36   1        384.05        473.92        68.54 o                         
  -4  36   1        188.06        267.36        63.87 o                         
  -3  36   1        170.30        242.36        33.44 o                         
  -2  36   1        330.13        425.02        63.06 o                         
  -1  36   1        118.41        118.14        29.74 o                         
   0  36   1        147.76        174.16        27.75 o                         
   1  36   1         63.49         69.50        27.70 o                         
   2  36   1        154.45        218.24        34.63 o                         
   3  36   1         93.86        127.79        34.71 o                         
   4  36   1        185.38        167.43        37.78 o                         
   5  36   1         17.95        -12.08        40.24 o                         
   6  36   1        525.58        530.86        37.54 o                         
  -7  37   1         46.63         45.96        31.82 o                         
  -6  37   1          0.43          8.23        31.76 o                         
  -5  37   1        436.64        434.31        49.10 o                         
  -4  37   1         96.55        150.46        32.76 o                         
  -3  37   1         13.62        -20.73        31.09 o                         
  -2  37   1        116.31        123.61        35.07 o                         
  -1  37   1         72.64         71.05        28.56 o                         
   0  37   1        127.39        129.70        30.64 o                         
   1  37   1          0.04          2.30        26.04 o                         
   2  37   1        258.09        326.49        41.74 o                         
   3  37   1         96.62         43.54        30.54 o                         
   4  37   1          0.23        -23.11        35.00 o                         
   5  37   1         55.66         54.44        80.77 o                         
   6  37   1        272.53        174.40        36.28 o                         
  -6  38   1        127.78        142.35        52.91 o                         
  -5  38   1        108.02         67.88        88.23 o                         
  -4  38   1          1.22        -21.64        28.97 o                         
  -3  38   1         13.67         51.07        30.66 o                         
  -2  38   1          7.29         19.29        40.18 o                         
  -1  38   1        124.11        120.78        30.97 o                         
   0  38   1         30.59         32.25        32.65 o                         
   1  38   1        330.65        374.77        55.30 o                         
   2  38   1         74.36        114.03        31.61 o                         
   3  38   1        118.21        109.36        33.03 o                         
   4  38   1         24.99         -3.99        40.79 o                         
   5  38   1          1.03          5.29        40.34 o                         
   6  38   1        115.68        -13.90        77.35 o                         
  -6  39   1        314.87        364.16        60.68 o                         
  -5  39   1        264.93        248.96        55.97 o                         
  -4  39   1        200.29        220.70        39.81 o                         
  -3  39   1        112.18        143.77        35.69 o                         
  -2  39   1         48.78         83.97        36.43 o                         
  -1  39   1          0.00         14.03        29.78 o                         
   0  39   1        184.06        244.95        35.44 o                         
   1  39   1          1.85          2.54        32.10 o                         
   2  39   1         77.46        165.30        49.02 o                         
   3  39   1         38.49          5.50        48.41 o                         
   4  39   1         30.57         44.83        47.26 o                         
   5  39   1         26.52         71.45        58.52 o                         
  -5  40   1         49.24         87.65        62.09 o                         
  -4  40   1         10.72         -1.27        32.55 o                         
  -3  40   1        165.78        227.10        38.69 o                         
  -2  40   1         16.31         -9.23        33.95 o                         
  -1  40   1         14.52         17.22        29.43 o                         
   0  40   1         74.82         32.41        30.36 o                         
   1  40   1        179.79        267.61        48.98 o                         
   2  40   1         20.87        -18.73        54.39 o                         
   3  40   1         78.45         50.94        41.11 o                         
   4  40   1          0.01        -42.88        74.63 o                         
  -5  41   1        109.01         70.35        85.81 o                         
  -4  41   1          1.53         -9.22        40.91 o                         
  -3  41   1        128.49         68.18        37.07 o                         
  -2  41   1        168.96        205.92        47.82 o                         
  -1  41   1        166.98        136.88        35.17 o                         
   0  41   1        200.02        150.22        39.25 o                         
   1  41   1          5.09        -36.97        43.04 o                         
   2  41   1         64.68         95.60        49.25 o                         
   3  41   1         22.82        -82.79        82.79 o                         
   4  41   1          0.34         -0.56        56.99 o                         
  -4  42   1         49.33         10.04        45.86 o                         
  -3  42   1         17.09         -6.66        44.92 o                         
  -2  42   1         59.26         39.01        48.51 o                         
  -1  42   1          2.61         28.14        35.41 o                         
   0  42   1        120.76        172.07        45.72 o                         
   1  42   1          0.03         29.86        39.43 o                         
   2  42   1         55.00         28.65        50.41 o                         
   3  42   1         34.97        115.42        97.29 o                         
  -3  43   1        107.12        129.85        61.23 o                         
  -2  43   1         79.16         95.23        41.78 o                         
  -1  43   1        271.65        304.26       197.60 o                         
   0  43   1         25.47         -4.99        40.76 o                         
   1  43   1          0.34        -43.01        43.01 o                         
   2  43   1        107.33        281.60        95.48 o                         
   3  43   1          4.72         19.34        80.37 o                         
  -2  44   1        108.35        157.72        84.00 o                         
  -1  44   1         41.76         -6.26        48.08 o                         
   0  44   1         57.35         60.84        46.00 o                         
   1  44   1         38.27        226.00        88.83 o                         
 -12   0   2          3.62        -26.41        26.41 o                         
 -11   0   2       1872.61       1763.40        58.83 o                         
 -10   0   2        420.65        544.82        39.13 o                         
  -9   0   2         19.95         43.00        18.65 o                         
  -8   0   2        202.69        209.18        27.24 o                         
  -7   0   2          1.69          2.49        11.42 o                         
  -6   0   2      12115.61      12903.50       155.96 o                         
  -5   0   2        203.61        161.73         9.08 o                         
  -4   0   2      33857.62      36019.93       379.76 o                         
  -3   0   2       4576.18       4616.29        56.86 o                         
  -2   0   2        119.61        104.00        10.12 o                         
  -1   0   2        162.93        166.14         8.75 o                         
   0   0   2      24051.63      25529.03       528.89 o                         
   1   0   2          5.86          9.34         5.05 o                         
   2   0   2       8528.43       9394.94       119.63 o                         
   3   0   2        194.17        225.59        11.34 o                         
   4   0   2       6969.29       7298.94        92.47 o                         
   5   0   2       1160.33       1112.00        25.80 o                         
   6   0   2       5165.02       5151.97        79.81 o                         
   7   0   2        927.99        859.28        31.47 o                         
   8   0   2         39.20         32.28        16.91 o                         
   9   0   2         16.94          9.65        18.26 o                         
  10   0   2       1609.75       1535.13        78.68 o                         
  11   0   2          0.87        -34.00        34.00 o                         
 -12   1   2         51.02         78.88        21.02 o                         
 -11   1   2          0.20         71.14        18.00 o                         
 -10   1   2        126.78        121.24        17.13 o                         
  -9   1   2         29.63          9.69        12.56 o                         
  -8   1   2        756.57        606.91        18.67 o                         
  -7   1   2        113.85        100.45         9.81 o                         
  -6   1   2        640.51        869.21        19.93 o                         
  -5   1   2         69.99         83.91         7.89 o                         
  -4   1   2       7292.54       8235.64        65.20 o                         
  -3   1   2         14.48         10.93         3.64 o                         
  -2   1   2       5809.40       5757.21        54.23 o                         
  -1   1   2        309.65        270.30         7.66 o                         
   0   1   2      11874.33      12333.88       148.45 o                         
   1   1   2       1020.43       1078.84        14.76 o                         
   2   1   2        390.25        414.08        10.65 o                         
   3   1   2         27.50         47.58         5.80 o                         
   4   1   2       3031.40       3183.14        33.18 o                         
   5   1   2        287.92        312.08        11.32 o                         
   6   1   2        115.95        157.46        11.33 o                         
   7   1   2         53.07         76.16        11.04 o                         
   8   1   2         16.11         18.02        11.43 o                         
   9   1   2          2.29         12.71        12.55 o                         
  10   1   2         17.90        115.16        24.37 o                         
  11   1   2          0.21         10.74        26.62 o                         
 -12   2   2        140.97        177.84        22.85 o                         
 -11   2   2          0.26        -18.97        18.97 o                         
 -10   2   2        163.32        304.32        20.36 o                         
  -9   2   2         89.22        140.84        15.53 o                         
  -8   2   2        668.11        764.95        22.36 o                         
  -7   2   2        205.72        249.98        12.07 o                         
  -6   2   2       1540.17       1611.88        21.74 o                         
  -5   2   2         57.05         94.83         7.53 o                         
  -4   2   2        565.77        565.43        16.00 o                         
  -3   2   2       1591.42       1594.63        16.03 o                         
  -2   2   2       2553.87       2385.60        26.25 o                         
  -1   2   2          6.03         12.86         3.31 o                         
   0   2   2         20.08         13.66         4.09 o                         
   1   2   2       1061.17        981.62        17.60 o                         
   2   2   2       5828.61       6489.31        60.15 o                         
   3   2   2        356.04        377.64        10.02 o                         
   4   2   2       1516.10       1537.87        20.20 o                         
   5   2   2        156.32        142.16         8.90 o                         
   6   2   2       3105.52       3146.60        37.88 o                         
   7   2   2          2.78          8.68         9.87 o                         
   8   2   2        104.65        131.91        13.57 o                         
   9   2   2         40.19         41.06        13.40 o                         
  10   2   2        174.40        119.62        25.24 o                         
  11   2   2        182.31        202.20        30.37 o                         
 -12   3   2          2.54         43.27        21.03 o                         
 -11   3   2         49.46         55.90        18.26 o                         
 -10   3   2       2056.46       2147.31        42.12 o                         
  -9   3   2         68.91         80.62        14.40 o                         
  -8   3   2       3287.33       3269.91        44.39 o                         
  -7   3   2        524.16        503.25        16.85 o                         
  -6   3   2        109.07         99.19        10.61 o                         
  -5   3   2         52.53         71.11         5.65 o                         
  -4   3   2       2400.93       2900.37        27.05 o                         
  -3   3   2          7.06         18.38         3.32 o                         
  -2   3   2      14494.12      14063.35       127.88 o                         
  -1   3   2        238.01        216.24         6.45 o                         
   0   3   2      58132.00      58420.85       496.43 o                         
   1   3   2       2003.04       2015.23        22.23 o                         
   2   3   2        848.45        872.45        13.38 o                         
   3   3   2         11.20         13.71         5.20 o                         
   4   3   2        323.31        401.16        13.74 o                         
   5   3   2         31.59         44.35         6.65 o                         
   6   3   2        841.95        870.60        20.06 o                         
   7   3   2         55.45         68.26        12.02 o                         
   8   3   2        273.47        214.06        15.00 o                         
   9   3   2         70.12         87.71        15.00 o                         
  10   3   2          0.37          1.89        22.42 o                         
  11   3   2         26.42         45.34        27.44 o                         
 -12   4   2       1091.72       1007.97        39.26 o                         
 -11   4   2          0.14         19.27        17.25 o                         
 -10   4   2        647.97        636.77        26.27 o                         
  -9   4   2         48.91         27.20        12.50 o                         
  -8   4   2        328.17        304.35        15.61 o                         
  -7   4   2         64.46         39.42         8.51 o                         
  -6   4   2        813.33        796.01        15.07 o                         
  -5   4   2        218.99        191.72         7.49 o                         
  -4   4   2        168.77        251.10         9.19 o                         
  -3   4   2        579.76        591.70        11.25 o                         
  -2   4   2       2031.90       1705.90        20.15 o                         
  -1   4   2         96.13         90.28         5.11 o                         
   0   4   2      31396.25      31899.42       284.82 o                         
   1   4   2        285.33        287.30         7.28 o                         
   2   4   2       4896.54       5454.26        49.60 o                         
   3   4   2        209.82        229.85         8.20 o                         
   4   4   2        134.43        181.04         7.99 o                         
   5   4   2         50.50         55.18         7.50 o                         
   6   4   2       1895.58       2006.92        29.54 o                         
   7   4   2        187.02        232.20        13.83 o                         
   8   4   2        242.54        232.69        15.30 o                         
   9   4   2          8.63         -9.54        16.43 o                         
  10   4   2         28.46        -12.54        30.18 o                         
  11   4   2         85.41         56.45        29.36 o                         
 -12   5   2        127.37        131.82        23.69 o                         
 -11   5   2         43.83         35.68        18.15 o                         
 -10   5   2        388.38        439.47        23.12 o                         
  -9   5   2         13.11        -11.69        11.69 o                         
  -8   5   2       1324.95       1319.96        27.17 o                         
  -7   5   2        632.33        628.42        15.53 o                         
  -6   5   2       1899.76       1779.57        24.04 o                         
  -5   5   2       1240.70       1170.39        17.52 o                         
  -4   5   2       1338.34       1570.92        20.88 o                         
  -3   5   2        996.51        900.64        12.39 o                         
  -2   5   2      40644.55      39512.70       352.86 o                         
  -1   5   2        237.37        240.20         7.08 o                         
   0   5   2      40913.70      39784.11       355.00 o                         
   1   5   2        618.78        597.82        10.06 o                         
   2   5   2        283.07        289.33         8.41 o                         
   3   5   2        878.03        898.36        14.17 o                         
   4   5   2        110.34         92.60         6.65 o                         
   5   5   2         52.54         63.05         6.91 o                         
   6   5   2       8060.73       8008.88        77.64 o                         
   7   5   2        517.54        521.32        18.19 o                         
   8   5   2       1241.58       1320.88        27.22 o                         
   9   5   2         23.79         51.07        14.67 o                         
  10   5   2        161.71        123.72        22.47 o                         
  11   5   2          1.81        -21.62        29.30 o                         
 -12   6   2        213.92        213.23        25.12 o                         
 -11   6   2          0.03        -17.78        17.78 o                         
 -10   6   2          5.56         10.93        15.19 o                         
  -9   6   2         38.34         65.86        13.42 o                         
  -8   6   2        485.01        535.58        19.68 o                         
  -7   6   2        186.71        130.70        10.23 o                         
  -6   6   2         19.06         20.11         6.25 o                         
  -5   6   2        102.52        101.88         8.41 o                         
  -4   6   2        221.13        242.52         9.90 o                         
  -3   6   2       1101.77       1021.66        13.54 o                         
  -2   6   2        149.88        186.93         8.24 o                         
  -1   6   2       2726.55       2523.08        27.11 o                         
   0   6   2       1390.60       1307.28        15.08 o                         
   1   6   2        989.24        996.13        13.95 o                         
   2   6   2       1929.87       2270.54        25.16 o                         
   3   6   2        948.03        989.33        14.96 o                         
   4   6   2        274.02        377.42        11.28 o                         
   5   6   2          0.03          0.29         5.94 o                         
   6   6   2       2352.65       2379.94        31.81 o                         
   7   6   2         40.00         28.49        10.27 o                         
   8   6   2         13.43         35.50        11.64 o                         
   9   6   2          4.15          7.80        14.63 o                         
  10   6   2         35.97         26.66        19.89 o                         
  11   6   2          0.30        -24.09        27.79 o                         
 -12   7   2        544.13        573.11        34.01 o                         
 -11   7   2        454.21        415.67        27.00 o                         
 -10   7   2        154.36        136.78        17.79 o                         
  -9   7   2        293.69        321.54        18.20 o                         
  -8   7   2        394.98        494.09        18.97 o                         
  -7   7   2        230.35        254.13        12.47 o                         
  -6   7   2       1451.55       1565.74        24.52 o                         
  -5   7   2        599.30        568.00        12.95 o                         
  -4   7   2       2508.31       2518.57        27.25 o                         
  -3   7   2        391.25        394.81         9.12 o                         
  -2   7   2      39868.10      38464.88       316.12 o                         
  -1   7   2        319.24        284.48         8.71 o                         
   0   7   2       1985.09       1677.47        20.61 o                         
   1   7   2          9.13         11.02         4.43 o                         
   2   7   2      13990.19      14534.97       128.77 o                         
   3   7   2         69.46         78.38         6.11 o                         
   4   7   2          3.05         -3.91         5.50 o                         
   5   7   2         83.78         77.20         7.61 o                         
   6   7   2       2570.25       2449.67        35.15 o                         
   7   7   2        219.22        246.83        14.93 o                         
   8   7   2       2670.70       2341.67        38.87 o                         
   9   7   2         23.31          9.24        15.45 o                         
  10   7   2        407.92        367.90        29.25 o                         
  11   7   2          6.52         68.05        31.28 o                         
 -12   8   2       1112.65       1140.85        43.87 o                         
 -11   8   2        148.90        153.23        23.37 o                         
 -10   8   2        481.94        509.37        25.21 o                         
  -9   8   2         55.79         80.42        16.12 o                         
  -8   8   2        118.70         96.87        14.55 o                         
  -7   8   2         52.50         30.93         9.06 o                         
  -6   8   2       2019.43       2048.22        26.81 o                         
  -5   8   2          5.23         10.72         5.92 o                         
  -4   8   2        226.17        236.09         7.86 o                         
  -3   8   2       1331.41       1335.28        16.37 o                         
  -2   8   2       2086.45       2098.23        22.94 o                         
  -1   8   2          3.16          7.53         4.07 o                         
   0   8   2      21579.36      20787.09       197.42 o                         
   1   8   2        468.59        493.53        12.41 o                         
   2   8   2        607.07        604.98        11.56 o                         
   3   8   2        287.99        301.67         9.72 o                         
   4   8   2         49.14         74.29         6.98 o                         
   5   8   2          3.89         -6.45         6.45 o                         
   6   8   2       1842.87       1709.54        27.54 o                         
   7   8   2         10.11         10.37        10.36 o                         
   8   8   2         73.63        114.55        13.79 o                         
   9   8   2         61.32         59.76        16.45 o                         
  10   8   2          1.81         12.82        21.80 o                         
  11   8   2         29.21        -29.60        29.60 o                         
 -12   9   2        123.39        134.33        24.43 o                         
 -11   9   2         13.79         19.76        20.17 o                         
 -10   9   2        558.90        585.96        29.69 o                         
  -9   9   2         11.12         -8.08        12.24 o                         
  -8   9   2       1333.22       1304.44        27.58 o                         
  -7   9   2         15.23         16.11         8.65 o                         
  -6   9   2       2808.72       2461.96        32.99 o                         
  -5   9   2       1711.16       1551.50        20.35 o                         
  -4   9   2       4908.42       4886.04        46.79 o                         
  -3   9   2       1096.26        928.22        12.33 o                         
  -2   9   2       2118.14       2212.40        24.78 o                         
  -1   9   2       1011.82        802.80        12.16 o                         
   0   9   2         16.45          3.01         4.74 o                         
   1   9   2       2360.30       2270.36        25.47 o                         
   2   9   2       2124.59       2157.88        25.65 o                         
   3   9   2        953.92        937.08        16.26 o                         
   4   9   2        215.27        276.40        10.32 o                         
   5   9   2          1.90         -6.36         6.36 o                         
   6   9   2        544.76        628.26        19.01 o                         
   7   9   2        181.05        159.99        13.16 o                         
   8   9   2        384.22        459.20        26.85 o                         
   9   9   2          0.38         -0.92        15.90 o                         
  10   9   2          0.41        -20.32        20.32 o                         
  11   9   2        147.58        104.42        32.08 o                         
 -12  10   2        309.96        302.07        33.14 o                         
 -11  10   2        229.92        281.35        28.86 o                         
 -10  10   2         38.82         39.51        17.47 o                         
  -9  10   2         85.00         55.93        14.88 o                         
  -8  10   2       1808.93       1924.91        36.79 o                         
  -7  10   2         19.53         -2.15         8.86 o                         
  -6  10   2       6094.68       5890.77        61.37 o                         
  -5  10   2        327.17        288.05         9.74 o                         
  -4  10   2       3924.90       3770.22        39.51 o                         
  -3  10   2        251.94        261.75         7.31 o                         
  -2  10   2       2982.27       2811.43        29.35 o                         
  -1  10   2          1.61         -3.49         4.15 o                         
   0  10   2        891.67        760.07        13.39 o                         
   1  10   2        120.83        135.12         7.32 o                         
   2  10   2      15455.01      15750.72       139.65 o                         
   3  10   2        999.01       1061.90        16.86 o                         
   4  10   2       6805.45       6658.03        65.63 o                         
   5  10   2          0.61         -5.85         6.94 o                         
   6  10   2       2229.10       2146.50        31.30 o                         
   7  10   2        255.74        258.01        14.78 o                         
   8  10   2       1353.76       1178.69        36.78 o                         
   9  10   2         54.69         41.62        19.90 o                         
  10  10   2         34.39         24.52        21.62 o                         
  11  10   2         15.14        -32.03        32.03 o                         
 -12  11   2        118.15        120.13        26.16 o                         
 -11  11   2         82.48        105.12        21.53 o                         
 -10  11   2         60.77         56.80        17.29 o                         
  -9  11   2          3.47         16.50        14.35 o                         
  -8  11   2         28.70         27.74        12.11 o                         
  -7  11   2        335.82        375.34        14.97 o                         
  -6  11   2        199.04        288.31        12.36 o                         
  -5  11   2        177.21        182.24         8.73 o                         
  -4  11   2        198.05        218.68         8.44 o                         
  -3  11   2         89.39         96.18         5.48 o                         
  -2  11   2          0.01          3.42         4.58 o                         
  -1  11   2        319.42        268.02         7.79 o                         
   0  11   2       2702.90       2681.63        28.70 o                         
   1  11   2        838.59        830.74        14.84 o                         
   2  11   2        269.16        230.17         8.91 o                         
   3  11   2        336.64        364.78        10.86 o                         
   4  11   2         11.37         10.05         6.56 o                         
   5  11   2        536.10        593.33        15.81 o                         
   6  11   2          0.67         -0.74         9.34 o                         
   7  11   2        187.16        243.90        14.71 o                         
   8  11   2        575.28        519.91        23.08 o                         
   9  11   2          0.68        -11.52        17.60 o                         
  10  11   2          4.67         24.38        21.57 o                         
  11  11   2         12.29        -33.11        33.11 o                         
 -12  12   2        127.04        141.90        26.07 o                         
 -11  12   2         68.06         45.13        26.69 o                         
 -10  12   2        103.98        143.19        19.21 o                         
  -9  12   2         21.22          9.71        14.13 o                         
  -8  12   2         17.91         35.42        13.14 o                         
  -7  12   2         99.36        117.21        11.13 o                         
  -6  12   2       1154.82       1117.41        21.06 o                         
  -5  12   2        164.07        178.14         8.68 o                         
  -4  12   2       5079.11       4814.50        48.64 o                         
  -3  12   2       1608.87       1434.66        17.63 o                         
  -2  12   2       2468.60       2648.08        29.74 o                         
  -1  12   2          2.75          4.79         4.39 o                         
   0  12   2        472.91        551.35        11.77 o                         
   1  12   2         20.13         17.26         5.65 o                         
   2  12   2       3144.14       3188.92        33.04 o                         
   3  12   2         34.20         30.46         6.25 o                         
   4  12   2       2026.15       1913.25        25.06 o                         
   5  12   2         89.80        103.20         9.41 o                         
   6  12   2        517.85        549.64        18.74 o                         
   7  12   2         28.27         43.27        12.10 o                         
   8  12   2        310.81        291.24        25.71 o                         
   9  12   2          3.35        -15.99        17.88 o                         
  10  12   2        915.38        922.78        52.56 o                         
  11  12   2        103.67         45.38        41.30 o                         
 -12  13   2        247.77        218.89        28.81 o                         
 -11  13   2        140.18         95.28        22.73 o                         
 -10  13   2        220.53        190.50        21.01 o                         
  -9  13   2        195.40        221.38        19.34 o                         
  -8  13   2        250.83        273.43        17.18 o                         
  -7  13   2        194.74        198.43        12.60 o                         
  -6  13   2       5433.60       5282.50        59.22 o                         
  -5  13   2        833.52        764.51        17.11 o                         
  -4  13   2        564.73        509.35        15.87 o                         
  -3  13   2        576.14        530.40        10.51 o                         
  -2  13   2       4009.34       4276.87        44.47 o                         
  -1  13   2        186.67        141.74         7.12 o                         
   0  13   2       1423.45       1502.90        20.37 o                         
   1  13   2          3.00          6.50         5.64 o                         
   2  13   2         97.85        105.79         9.48 o                         
   3  13   2          1.37          3.01         5.73 o                         
   4  13   2          0.30         11.76         6.67 o                         
   5  13   2         18.63         21.69         8.04 o                         
   6  13   2        301.90        270.03        15.16 o                         
   7  13   2          4.21          3.80        12.23 o                         
   8  13   2          0.86          3.16        14.79 o                         
   9  13   2         17.62         18.71        19.11 o                         
  10  13   2          2.21         38.97        28.25 o                         
  11  13   2          0.08         12.69        74.33 o                         
 -12  14   2        499.83        546.31        38.46 o                         
 -11  14   2          0.22         -7.23        20.93 o                         
 -10  14   2        283.78        336.83        24.75 o                         
  -9  14   2        378.43        395.39        23.28 o                         
  -8  14   2          2.67         20.62        12.22 o                         
  -7  14   2          1.17        -12.25        12.25 o                         
  -6  14   2       2681.76       2624.98        35.75 o                         
  -5  14   2        149.52        158.97         8.95 o                         
  -4  14   2       1760.78       1598.39        20.17 o                         
  -3  14   2        939.50        857.10        14.89 o                         
  -2  14   2        870.08        856.21        14.85 o                         
  -1  14   2          4.75         12.97         5.54 o                         
   0  14   2         86.79        109.77         7.15 o                         
   1  14   2        692.51        637.04        13.53 o                         
   2  14   2       8557.24       8401.88        78.98 o                         
   3  14   2        105.75        109.11         7.75 o                         
   4  14   2       3299.34       3186.54        38.17 o                         
   5  14   2         50.48         68.85         9.45 o                         
   6  14   2        480.07        411.40        18.59 o                         
   7  14   2         22.59         15.97        15.02 o                         
   8  14   2          2.27          5.75        15.25 o                         
   9  14   2        300.96        365.79        37.16 o                         
  10  14   2        153.01         46.66        35.18 o                         
 -12  15   2        118.74        121.29        39.34 o                         
 -11  15   2          1.54          8.33        21.91 o                         
 -10  15   2        710.92        685.15        30.96 o                         
  -9  15   2         15.49          6.30        16.39 o                         
  -8  15   2        748.25        808.13        28.35 o                         
  -7  15   2         18.22         10.28        12.24 o                         
  -6  15   2       2287.06       2105.89        35.90 o                         
  -5  15   2       1949.35       1854.93        35.33 o                         
  -4  15   2          2.60         -2.38         5.63 o                         
  -3  15   2       1883.76       1723.19        22.67 o                         
  -2  15   2       4279.02       4094.66        43.77 o                         
  -1  15   2        783.39        640.72        14.09 o                         
   0  15   2       4122.35       3972.34        42.82 o                         
   1  15   2        541.66        479.74        13.53 o                         
   2  15   2       2529.58       2451.09        29.41 o                         
   3  15   2       1057.39        948.81        17.31 o                         
   4  15   2          0.67         -7.19         7.19 o                         
   5  15   2        225.98        197.14        11.73 o                         
   6  15   2        171.54        187.17        16.86 o                         
   7  15   2         31.48         32.28        16.61 o                         
   8  15   2        397.93        399.03        25.01 o                         
   9  15   2         20.64         13.37        21.42 o                         
  10  15   2        132.08        102.52        33.05 o                         
 -11  16   2         19.30         15.63        22.75 o                         
 -10  16   2       1438.64       1282.22        39.50 o                         
  -9  16   2        191.26        163.08        19.17 o                         
  -8  16   2        227.79        239.43        17.23 o                         
  -7  16   2        415.80        397.64        22.53 o                         
  -6  16   2        122.52        116.06        12.82 o                         
  -5  16   2         19.66         25.42         9.45 o                         
  -4  16   2        632.68        598.15        14.12 o                         
  -3  16   2        655.10        643.15        13.91 o                         
  -2  16   2       6644.95       6609.23        73.34 o                         
  -1  16   2       1548.87       1552.51        27.41 o                         
   0  16   2        876.07        866.82        15.68 o                         
   1  16   2       1033.08       1012.17        16.96 o                         
   2  16   2        377.99        438.43        13.40 o                         
   3  16   2       1011.34        954.20        16.90 o                         
   4  16   2       1056.10        994.57        19.92 o                         
   5  16   2        105.75         78.92         9.88 o                         
   6  16   2        406.38        373.15        18.51 o                         
   7  16   2         35.89         30.35        15.09 o                         
   8  16   2       1157.74       1242.28        47.47 o                         
   9  16   2         77.69         22.58        22.18 o                         
  10  16   2        194.73        270.26        47.03 o                         
 -11  17   2          1.27         26.16        23.10 o                         
 -10  17   2        205.48        206.58        22.83 o                         
  -9  17   2        287.91        298.33        21.73 o                         
  -8  17   2        596.60        592.00        23.46 o                         
  -7  17   2       2207.25       2106.55        45.45 o                         
  -6  17   2        807.50        796.76        23.96 o                         
  -5  17   2         33.98         50.21        10.41 o                         
  -4  17   2        200.24        234.79        10.18 o                         
  -3  17   2        355.47        336.52        11.84 o                         
  -2  17   2      15269.33      14712.02       152.89 o                         
  -1  17   2       3238.73       2976.83        37.97 o                         
   0  17   2       6886.80       6596.55        70.09 o                         
   1  17   2        196.83        231.22         9.71 o                         
   2  17   2        838.16        856.00        17.45 o                         
   3  17   2          5.43         21.42         8.22 o                         
   4  17   2        299.22        417.69        14.15 o                         
   5  17   2        121.01        140.46        11.64 o                         
   6  17   2       1916.10       1859.96        35.72 o                         
   7  17   2        623.61        653.59        30.34 o                         
   8  17   2       2252.34       2164.87        48.80 o                         
   9  17   2          7.29          3.73        21.96 o                         
  10  17   2        304.69        194.57        35.67 o                         
 -11  18   2          3.50         32.65        23.46 o                         
 -10  18   2         29.01         18.55        18.66 o                         
  -9  18   2         62.20         60.33        17.89 o                         
  -8  18   2        264.09        275.15        19.70 o                         
  -7  18   2         63.55         47.03        14.66 o                         
  -6  18   2        408.93        384.16        18.16 o                         
  -5  18   2       1198.28       1119.98        24.72 o                         
  -4  18   2          7.54          4.58         7.29 o                         
  -3  18   2        391.09        389.12        13.08 o                         
  -2  18   2       1595.54       1643.27        25.82 o                         
  -1  18   2       1352.44       1295.08        21.71 o                         
   0  18   2        125.60        148.54         9.00 o                         
   1  18   2          8.67          6.56         5.92 o                         
   2  18   2       1038.03       1068.22        19.77 o                         
   3  18   2        128.35        138.60         8.72 o                         
   4  18   2        225.97        313.48        13.36 o                         
   5  18   2          2.53          0.78         9.18 o                         
   6  18   2        194.63        171.73        17.07 o                         
   7  18   2        830.92        822.01        35.14 o                         
   8  18   2          1.07          9.91        18.52 o                         
   9  18   2         31.99         -7.84        25.78 o                         
  10  18   2         47.13         88.51        33.34 o                         
 -11  19   2         44.17         -5.38        23.66 o                         
 -10  19   2        874.00        855.79        34.10 o                         
  -9  19   2         27.15         -4.40        17.48 o                         
  -8  19   2       1547.08       1565.98        38.07 o                         
  -7  19   2        250.05        245.71        19.94 o                         
  -6  19   2        700.05        796.38        25.12 o                         
  -5  19   2         28.35         41.66        10.97 o                         
  -4  19   2        281.62        283.26        12.38 o                         
  -3  19   2        543.96        516.49        14.83 o                         
  -2  19   2         31.01          9.22         7.23 o                         
  -1  19   2       4150.39       3832.98        44.53 o                         
   0  19   2       1099.88       1050.15        19.41 o                         
   1  19   2        551.01        502.38        13.37 o                         
   2  19   2         11.45         13.97         7.80 o                         
   3  19   2        129.87        151.44        10.32 o                         
   4  19   2        259.56        245.81        14.55 o                         
   5  19   2          0.07        -10.27        10.27 o                         
   6  19   2       3051.40       2826.70        50.02 o                         
   7  19   2        117.23         95.18        19.88 o                         
   8  19   2        109.13        100.32        23.91 o                         
   9  19   2          3.84          8.61        24.64 o                         
  10  19   2         33.23         48.21        50.51 o                         
 -11  20   2        138.53         97.00        27.59 o                         
 -10  20   2         51.87         73.18        23.29 o                         
  -9  20   2         31.65         56.94        18.15 o                         
  -8  20   2        974.97        900.85        28.53 o                         
  -7  20   2         33.99         -3.69        15.08 o                         
  -6  20   2       1254.50       1314.60        29.95 o                         
  -5  20   2        594.16        593.28        20.96 o                         
  -4  20   2        113.93        116.04        10.03 o                         
  -3  20   2        338.78        361.23        13.16 o                         
  -2  20   2        203.48        228.39        11.54 o                         
  -1  20   2          0.34          4.62         6.47 o                         
   0  20   2       1468.71       1441.86        23.39 o                         
   1  20   2       1165.58       1138.88        20.28 o                         
   2  20   2        557.02        566.37        15.35 o                         
   3  20   2         57.70         25.54        11.82 o                         
   4  20   2       1261.54       1278.32        27.25 o                         
   5  20   2         45.15         23.25        11.58 o                         
   6  20   2        327.20        329.22        23.35 o                         
   7  20   2        219.02        212.20        22.70 o                         
   8  20   2        426.66        507.21        37.33 o                         
   9  20   2        105.34        100.68        27.16 o                         
  10  20   2         37.34         39.29        32.50 o                         
 -11  21   2         69.59        111.29        28.66 o                         
 -10  21   2        166.36        147.08        26.73 o                         
  -9  21   2          1.62          9.03        19.70 o                         
  -8  21   2        192.92        189.89        17.88 o                         
  -7  21   2          0.56         -9.16        14.90 o                         
  -6  21   2          9.21          2.81        11.62 o                         
  -5  21   2        433.61        404.82        18.35 o                         
  -4  21   2        200.85        171.48        11.37 o                         
  -3  21   2        114.04        127.63        10.19 o                         
  -2  21   2       1381.06       1337.51        23.08 o                         
  -1  21   2        483.85        497.98        14.08 o                         
   0  21   2       1134.14       1078.65        21.84 o                         
   1  21   2        897.06        779.01        17.11 o                         
   2  21   2          1.21          8.15         7.37 o                         
   3  21   2        511.39        494.20        19.64 o                         
   4  21   2       1036.83        941.15        23.92 o                         
   5  21   2        287.09        394.11        21.18 o                         
   6  21   2         33.82         42.98        16.78 o                         
   7  21   2         15.74         21.96        19.79 o                         
   8  21   2          5.16         58.13        24.15 o                         
   9  21   2         17.90         92.36        38.54 o                         
  10  21   2         18.82         56.45        46.84 o                         
 -11  22   2         53.58         32.57        26.89 o                         
 -10  22   2         27.07         34.31        25.85 o                         
  -9  22   2         79.21         94.05        20.26 o                         
  -8  22   2         40.77         86.87        16.38 o                         
  -7  22   2        161.78        135.74        30.89 o                         
  -6  22   2       1204.18       1142.99        29.73 o                         
  -5  22   2        199.97        202.68        15.26 o                         
  -4  22   2       1761.68       1632.65        28.29 o                         
  -3  22   2        102.70         85.91         9.65 o                         
  -2  22   2        494.23        521.00        16.83 o                         
  -1  22   2        193.61        189.80        10.14 o                         
   0  22   2       1166.93       1096.17        22.29 o                         
   1  22   2          0.39          4.53         7.28 o                         
   2  22   2        929.28        876.80        22.82 o                         
   3  22   2        138.66        190.59        15.84 o                         
   4  22   2        391.83        469.73        18.85 o                         
   5  22   2        239.52        218.96        17.03 o                         
   6  22   2       2893.12       2684.48        59.48 o                         
   7  22   2          2.38        -19.80        19.80 o                         
   8  22   2         22.21         21.00        24.36 o                         
   9  22   2         20.66         22.16        26.64 o                         
 -11  23   2        188.48        184.74        96.04 o                         
 -10  23   2        104.37        134.59        25.79 o                         
  -9  23   2         99.11         65.27        22.57 o                         
  -8  23   2          0.14          8.43        14.88 o                         
  -7  23   2        131.22        128.03        19.07 o                         
  -6  23   2          0.88        -12.06        12.06 o                         
  -5  23   2        195.24        236.43        18.95 o                         
  -4  23   2        616.84        699.23        20.62 o                         
  -3  23   2        138.81        114.55        10.63 o                         
  -2  23   2       1226.08       1260.90        24.63 o                         
  -1  23   2          7.19         21.37         9.14 o                         
   0  23   2       2925.38       2720.35        39.10 o                         
   1  23   2         14.51         25.04         8.46 o                         
   2  23   2         30.78         16.10        10.31 o                         
   3  23   2        494.74        562.05        21.16 o                         
   4  23   2          0.15          6.33        11.70 o                         
   5  23   2        309.09        287.91        19.73 o                         
   6  23   2        103.54        168.08        34.46 o                         
   7  23   2        418.07        452.28        31.39 o                         
   8  23   2         16.69         33.81        26.45 o                         
   9  23   2          0.52         -5.36        27.14 o                         
 -10  24   2        108.38        111.35        27.85 o                         
  -9  24   2          5.95        -14.20        20.73 o                         
  -8  24   2        119.05        148.65        18.76 o                         
  -7  24   2         38.36         53.23        19.49 o                         
  -6  24   2       1228.06       1189.95        30.97 o                         
  -5  24   2        106.93        102.87        13.94 o                         
  -4  24   2       1562.86       1515.72        29.24 o                         
  -3  24   2         89.57         86.62        10.60 o                         
  -2  24   2        339.29        327.82        14.96 o                         
  -1  24   2         32.72         25.17        10.40 o                         
   0  24   2        787.55        824.82        20.96 o                         
   1  24   2          1.49          3.46        10.49 o                         
   2  24   2       3142.49       3258.19        47.54 o                         
   3  24   2         65.11         72.50        13.40 o                         
   4  24   2       1868.27       1781.90        37.40 o                         
   5  24   2          3.07          2.46        15.30 o                         
   6  24   2        186.43        165.66        23.70 o                         
   7  24   2        109.68         94.12        23.59 o                         
   8  24   2        143.45        126.67        30.13 o                         
   9  24   2        113.11        136.14        34.75 o                         
 -10  25   2        370.14        367.32        40.59 o                         
  -9  25   2          6.33        -12.79        21.55 o                         
  -8  25   2        469.87        405.69        26.60 o                         
  -7  25   2          7.02         -6.60        16.85 o                         
  -6  25   2         12.03         34.67        14.11 o                         
  -5  25   2          0.56        -11.79        11.79 o                         
  -4  25   2        833.47        726.67        23.27 o                         
  -3  25   2          2.00         -9.42         9.42 o                         
  -2  25   2          3.85          1.37         8.81 o                         
  -1  25   2        329.50        318.93        16.50 o                         
   0  25   2        247.32        264.59        14.95 o                         
   1  25   2        135.37        165.01        14.45 o                         
   2  25   2         65.29         83.26        12.62 o                         
   3  25   2        123.84        134.73        14.39 o                         
   4  25   2        111.43        166.26        21.39 o                         
   5  25   2          2.91          0.35        14.95 o                         
   6  25   2         29.61         49.17        22.70 o                         
   7  25   2         43.95         45.24        24.83 o                         
   8  25   2         14.88         22.47        26.94 o                         
   9  25   2         44.70         43.82        30.88 o                         
 -10  26   2        304.39        254.02        30.44 o                         
  -9  26   2        716.91        704.59        41.97 o                         
  -8  26   2        107.16         80.74        20.21 o                         
  -7  26   2        318.66        295.86        23.86 o                         
  -6  26   2        252.55        284.26        19.59 o                         
  -5  26   2          0.04         14.52        12.88 o                         
  -4  26   2        729.89        716.71        25.59 o                         
  -3  26   2         10.51          1.19        10.29 o                         
  -2  26   2        258.20        246.14        17.28 o                         
  -1  26   2       3092.28       3070.04        51.00 o                         
   0  26   2       2280.01       2345.71        39.27 o                         
   1  26   2        648.12        704.67        24.32 o                         
   2  26   2        928.84        991.44        26.71 o                         
   3  26   2        482.74        458.49        19.92 o                         
   4  26   2        238.36        260.83        18.83 o                         
   5  26   2         49.29         40.24        19.28 o                         
   6  26   2        682.96        706.09        35.90 o                         
   7  26   2        210.77        248.42        28.35 o                         
   8  26   2         20.80         24.07        32.76 o                         
   9  26   2        100.80        119.18        34.05 o                         
 -10  27   2        174.88        217.93        30.76 o                         
  -9  27   2         70.57         54.04        24.58 o                         
  -8  27   2        364.94        358.41        26.51 o                         
  -7  27   2         15.92         -1.95        17.71 o                         
  -6  27   2        174.04        193.26        21.01 o                         
  -5  27   2        376.54        380.34        21.20 o                         
  -4  27   2        487.23        520.91        21.93 o                         
  -3  27   2        141.34        110.73        17.47 o                         
  -2  27   2       2038.26       2127.15        44.62 o                         
  -1  27   2        147.49        194.79        18.40 o                         
   0  27   2       1798.18       1926.09        39.33 o                         
   1  27   2         13.41         28.90        12.49 o                         
   2  27   2        896.46        938.67        26.59 o                         
   3  27   2        253.52        238.86        17.07 o                         
   4  27   2          0.10         11.68        14.26 o                         
   5  27   2         94.47         62.96        20.47 o                         
   6  27   2        125.88        183.73        24.87 o                         
   7  27   2        663.60        589.15        41.71 o                         
   8  27   2        354.49        282.57        35.69 o                         
   9  27   2          4.49        -45.93        69.49 o                         
 -10  28   2        131.94        138.67        36.92 o                         
  -9  28   2         86.46         38.75        26.23 o                         
  -8  28   2         83.63         74.79        20.60 o                         
  -7  28   2         72.61         72.85        20.45 o                         
  -6  28   2         12.06          2.92        17.04 o                         
  -5  28   2         29.88         24.27        15.54 o                         
  -4  28   2         12.81         30.66        13.66 o                         
  -3  28   2        220.55        259.50        19.60 o                         
  -2  28   2        204.59        267.29        19.88 o                         
  -1  28   2          0.25          3.59        12.40 o                         
   0  28   2        263.99        235.60        20.30 o                         
   1  28   2        239.02        249.86        19.15 o                         
   2  28   2        218.12        237.71        17.86 o                         
   3  28   2        159.55        160.96        16.40 o                         
   4  28   2          3.76         -9.23        14.64 o                         
   5  28   2        236.26        192.72        25.62 o                         
   6  28   2        147.40        134.56        30.45 o                         
   7  28   2        179.72        160.92        28.28 o                         
   8  28   2        122.77        144.06        33.90 o                         
  -9  29   2         21.20         23.45        23.81 o                         
  -8  29   2         10.78         -9.01        20.44 o                         
  -7  29   2        233.37        277.26        25.25 o                         
  -6  29   2        485.51        539.36        29.41 o                         
  -5  29   2        140.30        158.40        22.97 o                         
  -4  29   2         60.95         51.86        23.78 o                         
  -3  29   2        116.22        150.29        18.17 o                         
  -2  29   2       1221.81       1357.08        52.52 o                         
  -1  29   2          9.96         12.83        15.55 o                         
   0  29   2        224.81        260.29        21.78 o                         
   1  29   2          0.91         -6.32        13.97 o                         
   2  29   2          0.12         -0.64        13.68 o                         
   3  29   2         12.68         19.56        13.41 o                         
   4  29   2         28.23          7.24        15.11 o                         
   5  29   2        202.27        187.93        25.71 o                         
   6  29   2        840.63        844.32        40.44 o                         
   7  29   2          7.81         29.43        24.49 o                         
   8  29   2        580.19        593.90        69.25 o                         
  -9  30   2         44.79          4.58        24.62 o                         
  -8  30   2        764.59        714.41        42.99 o                         
  -7  30   2          2.22        -16.39        19.06 o                         
  -6  30   2        309.31        303.60        31.50 o                         
  -5  30   2        134.15        148.81        23.04 o                         
  -4  30   2         25.35         27.03        20.00 o                         
  -3  30   2        357.25        422.89        27.00 o                         
  -2  30   2        243.13        260.95        20.70 o                         
  -1  30   2        336.54        337.28        28.20 o                         
   0  30   2        260.14        233.24        28.51 o                         
   1  30   2        428.34        515.53        29.14 o                         
   2  30   2         61.38         75.14        15.69 o                         
   3  30   2        107.12         82.56        15.37 o                         
   4  30   2          4.17        -14.95        14.95 o                         
   5  30   2        107.72        108.33        23.25 o                         
   6  30   2         86.20         68.90        24.91 o                         
   7  30   2         39.44          8.82        25.33 o                         
   8  30   2        170.85        127.58        39.84 o                         
  -9  31   2         46.76        -22.24        25.02 o                         
  -8  31   2        108.59         91.41        26.18 o                         
  -7  31   2        159.05        159.28        29.27 o                         
  -6  31   2        158.17        120.07        23.80 o                         
  -5  31   2        625.35        669.78        34.57 o                         
  -4  31   2         16.05          4.92        17.75 o                         
  -3  31   2         93.01         76.40        21.03 o                         
  -2  31   2         84.53         39.42        21.66 o                         
  -1  31   2        876.79       1013.10        37.23 o                         
   0  31   2         45.17         35.74        20.42 o                         
   1  31   2         23.94         26.65        17.75 o                         
   2  31   2        320.25        376.13        22.17 o                         
   3  31   2        427.25        465.91        22.63 o                         
   4  31   2         73.55         72.53        18.38 o                         
   5  31   2         53.87         20.42        22.36 o                         
   6  31   2         54.60         77.67        36.75 o                         
   7  31   2          1.58         24.65        29.12 o                         
   8  31   2         89.27         84.41        79.77 o                         
  -9  32   2         11.11          8.72        38.52 o                         
  -8  32   2          8.78         14.32        27.41 o                         
  -7  32   2        130.76        100.39        25.65 o                         
  -6  32   2        328.24        340.05        29.67 o                         
  -5  32   2        117.74        170.87        26.38 o                         
  -4  32   2          1.94        -19.43        19.43 o                         
  -3  32   2          5.54         11.74        19.48 o                         
  -2  32   2         85.42        102.49        24.60 o                         
  -1  32   2         51.25         64.97        23.58 o                         
   0  32   2        102.83        116.86        20.79 o                         
   1  32   2        751.23        757.35        34.55 o                         
   2  32   2        934.55       1012.05        36.49 o                         
   3  32   2        180.38        186.21        28.04 o                         
   4  32   2        771.36        725.13        31.32 o                         
   5  32   2         52.26          2.22        21.31 o                         
   6  32   2         40.33         62.64        25.94 o                         
   7  32   2        131.57        113.76        36.89 o                         
  -8  33   2         81.79         42.05        31.56 o                         
  -7  33   2          0.28          2.58        22.95 o                         
  -6  33   2          1.80         30.36        24.44 o                         
  -5  33   2         54.49         25.31        26.29 o                         
  -4  33   2        204.29        215.48        27.40 o                         
  -3  33   2        164.49        141.59        29.47 o                         
  -2  33   2          0.78          1.37        24.56 o                         
  -1  33   2         64.32         80.09        29.33 o                         
   0  33   2          0.08        -18.14        18.14 o                         
   1  33   2          2.92         21.79        19.44 o                         
   2  33   2         11.11         32.95        18.21 o                         
   3  33   2        707.19        752.22        29.71 o                         
   4  33   2         71.52         66.77        19.54 o                         
   5  33   2        156.36        144.47        24.21 o                         
   6  33   2          8.58         13.09        26.00 o                         
   7  33   2        632.53        652.47       118.53 o                         
  -8  34   2          2.93        -24.53        32.13 o                         
  -7  34   2        298.54        316.50        34.46 o                         
  -6  34   2        425.72        398.88        35.25 o                         
  -5  34   2         75.95         61.26        29.32 o                         
  -4  34   2       1318.99       1373.44        51.07 o                         
  -3  34   2         36.04         45.84        40.27 o                         
  -2  34   2        280.74        308.67        40.35 o                         
  -1  34   2          2.29         20.17        24.09 o                         
   0  34   2         11.03         -8.40        25.71 o                         
   1  34   2          1.65          1.75        20.13 o                         
   2  34   2        882.60       1011.50        44.01 o                         
   3  34   2          0.09         -1.82        17.96 o                         
   4  34   2        618.32        624.80        30.77 o                         
   5  34   2        119.74        134.08        24.92 o                         
   6  34   2         21.51         -3.95        26.75 o                         
   7  34   2         12.33         -8.31        38.17 o                         
  -8  35   2         49.05          2.18        44.15 o                         
  -7  35   2         14.36          9.24        30.56 o                         
  -6  35   2         94.82         96.62        29.28 o                         
  -5  35   2        361.80        359.05        33.66 o                         
  -4  35   2        306.13        360.60        38.37 o                         
  -3  35   2         40.38         29.62        26.69 o                         
  -2  35   2        319.54        363.15        39.87 o                         
  -1  35   2          5.61        -12.63        23.30 o                         
   0  35   2          8.88         42.71        25.91 o                         
   1  35   2        187.92        185.93        31.15 o                         
   2  35   2        183.88        237.95        28.35 o                         
   3  35   2        207.03        220.57        26.89 o                         
   4  35   2         83.13         85.08        29.20 o                         
   5  35   2         85.15         40.64        29.94 o                         
   6  35   2        106.60         58.24        33.37 o                         
  -7  36   2         27.07         17.54        26.71 o                         
  -6  36   2          2.34        -11.99        25.63 o                         
  -5  36   2          3.05          7.74        29.29 o                         
  -4  36   2         81.86        101.99        30.98 o                         
  -3  36   2        292.34        333.65        38.81 o                         
  -2  36   2         83.65         90.47        28.25 o                         
  -1  36   2        128.26        134.91        31.49 o                         
   0  36   2         55.57         42.35        27.15 o                         
   1  36   2        507.87        577.78        46.14 o                         
   2  36   2        190.74        186.99        33.34 o                         
   3  36   2        344.89        315.47        41.66 o                         
   4  36   2         83.13         94.77        32.46 o                         
   5  36   2          1.61         47.64        33.80 o                         
   6  36   2         43.63         18.79        31.09 o                         
  -7  37   2        122.79         98.84        33.27 o                         
  -6  37   2        134.84        127.58        33.36 o                         
  -5  37   2         24.96         33.09        30.37 o                         
  -4  37   2          1.64         47.03        29.45 o                         
  -3  37   2          0.04          4.38        29.08 o                         
  -2  37   2         74.86         92.10        33.93 o                         
  -1  37   2         27.77         14.58        29.04 o                         
   0  37   2         49.74         52.16        32.83 o                         
   1  37   2        404.26        467.32        58.23 o                         
   2  37   2         19.66         48.34        29.46 o                         
   3  37   2         36.62         12.57        38.30 o                         
   4  37   2         33.27          6.80        52.96 o                         
   5  37   2         28.26         61.10        36.20 o                         
   6  37   2          4.52        -17.96        51.53 o                         
  -6  38   2        192.74        193.33        39.84 o                         
  -5  38   2          4.19          5.68        31.40 o                         
  -4  38   2        529.44        530.89        45.57 o                         
  -3  38   2         25.21         40.88        31.23 o                         
  -2  38   2        330.18        400.06        46.42 o                         
  -1  38   2        175.55        243.54        34.23 o                         
   0  38   2         23.82          6.95        27.86 o                         
   1  38   2        106.51        112.58        32.25 o                         
   2  38   2         32.20         11.81        31.15 o                         
   3  38   2         22.04         14.16        39.71 o                         
   4  38   2          0.04        -28.47        49.32 o                         
   5  38   2         29.62         11.19        56.23 o                         
  -6  39   2          0.17        -22.71        34.27 o                         
  -5  39   2        292.74        339.43        56.17 o                         
  -4  39   2         12.03         13.68        32.56 o                         
  -3  39   2         71.00         44.09        31.92 o                         
  -2  39   2         57.02         62.82        36.13 o                         
  -1  39   2          6.09         -7.07        29.61 o                         
   0  39   2        165.11        244.43        49.98 o                         
   1  39   2        176.98        168.32        40.56 o                         
   2  39   2         50.82         75.37        49.38 o                         
   3  39   2          3.65         -1.66        44.90 o                         
   4  39   2          2.17        -44.54        49.56 o                         
   5  39   2        229.54        244.13        95.48 o                         
  -5  40   2         65.84         79.72        36.76 o                         
  -4  40   2         33.42         40.36        33.32 o                         
  -3  40   2         33.63          0.59        32.39 o                         
  -2  40   2         17.09        -19.68        36.10 o                         
  -1  40   2        659.63        679.89        49.67 o                         
   0  40   2          7.53        -24.92        29.76 o                         
   1  40   2         58.48         54.24        38.45 o                         
   2  40   2         28.04        -16.55        39.82 o                         
   3  40   2         61.85         78.74        50.89 o                         
   4  40   2          0.11         18.51        88.83 o                         
  -5  41   2          0.46        -34.24        34.24 o                         
  -4  41   2         22.02         44.00        39.81 o                         
  -3  41   2        133.39        221.15        56.17 o                         
  -2  41   2          0.60         -0.94        35.26 o                         
  -1  41   2         81.97        -35.37        38.01 o                         
   0  41   2         36.44         86.11        36.15 o                         
   1  41   2         98.12        143.71        43.27 o                         
   2  41   2          2.53          8.40        73.42 o                         
   3  41   2          0.48         66.61        41.44 o                         
  -4  42   2         26.36         32.48        34.58 o                         
  -3  42   2         15.40         10.35        34.58 o                         
  -2  42   2          8.91         60.70        38.85 o                         
  -1  42   2         49.73         64.29        39.62 o                         
   0  42   2        114.88        122.16        36.56 o                         
   1  42   2          6.39         18.11        53.12 o                         
   2  42   2         26.83        -43.96        49.50 o                         
   3  42   2          4.79         11.52        43.04 o                         
  -3  43   2         46.76         73.79        37.60 o                         
  -2  43   2          0.45        -36.24        36.24 o                         
  -1  43   2         92.80        182.39        44.02 o                         
   0  43   2          1.12        -39.39        39.39 o                         
   1  43   2         66.27        111.13        43.12 o                         
   2  43   2          0.01          1.64        51.37 o                         
  -2  44   2        200.24        163.16        87.02 o                         
  -1  44   2         18.15         95.63        44.39 o                         
   0  44   2          0.00         29.73        46.09 o                         
 -12   1   3         97.20         70.84        20.61 o                         
 -11   1   3         43.97         41.68        17.70 o                         
 -10   1   3        313.12        319.28        20.70 o                         
  -9   1   3         37.07         60.97        16.29 o                         
  -8   1   3       1019.63       1046.59        23.81 o                         
  -7   1   3         37.92         24.01         7.92 o                         
  -6   1   3       2375.47       2373.73        27.38 o                         
  -5   1   3        473.18        501.71         9.88 o                         
  -4   1   3        201.43        185.44         6.82 o                         
  -3   1   3       5972.85       5895.11        57.12 o                         
  -2   1   3         98.59        128.41         7.09 o                         
  -1   1   3       2550.08       2810.19        34.00 o                         
   0   1   3       2404.78       2418.77        34.16 o                         
   1   1   3         40.79         24.83         8.11 o                         
   2   1   3        131.37        154.32         7.27 o                         
   3   1   3        435.64        416.66        10.98 o                         
   4   1   3         32.34         25.22         6.43 o                         
   5   1   3       3389.37       3391.55        37.30 o                         
   6   1   3         59.23         61.65        10.70 o                         
   7   1   3       1136.96       1150.36        25.13 o                         
   8   1   3        358.93        404.28        22.02 o                         
   9   1   3        610.32        647.01        30.14 o                         
  10   1   3          3.83        -12.92        24.44 o                         
  11   1   3        105.32        110.57        30.86 o                         
 -12   2   3          6.33        -18.79        18.79 o                         
 -11   2   3         21.31         24.13        17.23 o                         
 -10   2   3        251.31        264.32        19.70 o                         
  -9   2   3         76.26         32.90        12.71 o                         
  -8   2   3          3.28         13.82        10.20 o                         
  -7   2   3        461.68        398.19        13.33 o                         
  -6   2   3          3.33         24.02         4.96 o                         
  -5   2   3       1561.80       1403.83        17.10 o                         
  -4   2   3        139.21        169.38         5.56 o                         
  -3   2   3       8887.88       9238.45        86.80 o                         
  -2   2   3       1913.72       1797.20        20.25 o                         
  -1   2   3        174.94        169.48         5.68 o                         
   0   2   3        165.03        203.50         7.50 o                         
   1   2   3       9881.29      10777.83       118.02 o                         
   2   2   3         83.13        127.76         6.94 o                         
   3   2   3        627.00        823.85        15.14 o                         
   4   2   3          0.06          0.25         6.14 o                         
   5   2   3        574.91        688.26        21.20 o                         
   6   2   3        271.96        266.86        13.38 o                         
   7   2   3        976.69       1004.32        23.96 o                         
   8   2   3          7.14         22.89        13.37 o                         
   9   2   3        232.34        314.22        23.60 o                         
  10   2   3         91.53         95.34        28.63 o                         
  11   2   3        617.02        587.21        49.43 o                         
 -12   3   3         21.45         41.81        19.78 o                         
 -11   3   3         66.94        107.68        18.54 o                         
 -10   3   3          8.09         29.73        14.81 o                         
  -9   3   3        302.31        314.21        19.72 o                         
  -8   3   3        180.98        213.08        15.89 o                         
  -7   3   3       1038.13       1147.82        20.64 o                         
  -6   3   3       1430.59       1449.52        18.17 o                         
  -5   3   3          0.28          7.74         6.55 o                         
  -4   3   3        511.37        489.64        10.11 o                         
  -3   3   3       4123.17       4394.05        44.10 o                         
  -2   3   3       1071.15       1032.64        14.42 o                         
  -1   3   3        557.38        629.47         9.60 o                         
   0   3   3        392.85        379.25         9.83 o                         
   1   3   3       1831.61       1832.31        23.23 o                         
   2   3   3       2562.58       2513.56        30.45 o                         
   3   3   3       2829.00       2969.73        33.34 o                         
   4   3   3        854.19        878.74        16.14 o                         
   5   3   3       4874.52       4873.66        47.02 o                         
   6   3   3          6.35          5.72         8.67 o                         
   7   3   3        764.26        780.79        22.12 o                         
   8   3   3          1.46         -0.02        13.05 o                         
   9   3   3         70.70        101.50        19.39 o                         
  10   3   3          1.06          8.19        31.12 o                         
  11   3   3         90.96         36.58        34.24 o                         
 -12   4   3        181.12        154.67        23.39 o                         
 -11   4   3        868.28        871.25        32.08 o                         
 -10   4   3        629.17        722.98        31.76 o                         
  -9   4   3        826.68        840.49        26.23 o                         
  -8   4   3        283.08        272.27        15.97 o                         
  -7   4   3         51.75         57.99         8.55 o                         
  -6   4   3         31.45         50.62         5.43 o                         
  -5   4   3       1330.66       1414.36        17.24 o                         
  -4   4   3       2543.28       2421.17        24.60 o                         
  -3   4   3         40.42         34.98         4.96 o                         
  -2   4   3       2242.33       2153.77        24.98 o                         
  -1   4   3       9158.96       8945.48        91.45 o                         
   0   4   3       1285.59       1136.81        15.99 o                         
   1   4   3       2202.53       2574.44        26.99 o                         
   2   4   3        783.17        791.09        13.40 o                         
   3   4   3        485.15        631.64        13.01 o                         
   4   4   3        221.57        219.56         9.64 o                         
   5   4   3          7.71         43.39         7.70 o                         
   6   4   3          0.99         -0.06         8.39 o                         
   7   4   3         71.11        113.56        12.85 o                         
   8   4   3         45.13         22.17        14.98 o                         
   9   4   3        498.23        509.66        28.86 o                         
  10   4   3         41.96         71.48        28.45 o                         
  11   4   3         11.11         -6.33        37.10 o                         
 -12   5   3          0.45        -21.00        21.00 o                         
 -11   5   3         27.61         76.94        18.11 o                         
 -10   5   3          6.88         22.78        14.77 o                         
  -9   5   3          1.61         33.05        14.15 o                         
  -8   5   3          0.04          2.19         9.90 o                         
  -7   5   3         24.50         36.42         9.13 o                         
  -6   5   3        126.21        124.53         6.83 o                         
  -5   5   3        126.05        142.57         7.61 o                         
  -4   5   3        308.22        252.93         7.29 o                         
  -3   5   3        461.21        309.56         8.36 o                         
  -2   5   3         36.86         48.40         4.91 o                         
  -1   5   3        342.50        308.35         9.77 o                         
   0   5   3        773.04        695.02        11.51 o                         
   1   5   3        782.32        940.19        13.56 o                         
   2   5   3         63.58         47.53         5.84 o                         
   3   5   3       1247.21       1299.71        19.11 o                         
   4   5   3         96.79        105.12         7.92 o                         
   5   5   3        876.72        830.01        17.35 o                         
   6   5   3         13.11         16.09        10.26 o                         
   7   5   3          0.01         -4.73        10.82 o                         
   8   5   3         13.10         36.23        15.10 o                         
   9   5   3        108.08        146.06        21.36 o                         
  10   5   3         26.73         13.30        20.57 o                         
  11   5   3        279.15        269.51        86.41 o                         
 -12   6   3         48.54         25.84        22.24 o                         
 -11   6   3        738.63        829.63        33.16 o                         
 -10   6   3        423.56        389.35        22.08 o                         
  -9   6   3         96.43         72.85        13.43 o                         
  -8   6   3         67.65         77.62        11.59 o                         
  -7   6   3        193.41        216.27        12.74 o                         
  -6   6   3         40.56         42.56         6.02 o                         
  -5   6   3         60.48         74.24         8.23 o                         
  -4   6   3         60.43         67.91         6.38 o                         
  -3   6   3         94.11         63.86         5.40 o                         
  -2   6   3      10002.52       9299.38        91.83 o                         
  -1   6   3         46.87         30.22         4.28 o                         
   0   6   3        198.41        215.40         7.05 o                         
   1   6   3       2017.78       2120.27        23.49 o                         
   2   6   3       2395.96       2410.83        27.27 o                         
   3   6   3       4603.41       4819.27        51.45 o                         
   4   6   3        240.85        271.58        10.46 o                         
   5   6   3        447.11        469.77        14.08 o                         
   6   6   3         52.21         50.96        11.16 o                         
   7   6   3          9.60          0.05        11.61 o                         
   8   6   3        102.16        113.55        16.34 o                         
   9   6   3       1172.99       1244.12        40.52 o                         
  10   6   3         74.12         42.40        21.76 o                         
 -12   7   3         44.41         63.27        22.04 o                         
 -11   7   3         26.66         26.00        20.02 o                         
 -10   7   3         10.04         26.01        15.77 o                         
  -9   7   3        382.67        469.92        20.10 o                         
  -8   7   3        228.43        196.57        13.84 o                         
  -7   7   3        149.22        146.43        11.39 o                         
  -6   7   3         20.18         20.03         5.88 o                         
  -5   7   3          8.02         -5.49         5.49 o                         
  -4   7   3        949.89        816.26        14.29 o                         
  -3   7   3        220.71        257.05         8.32 o                         
  -2   7   3        577.39        513.64        11.57 o                         
  -1   7   3         56.85         83.15         5.38 o                         
   0   7   3         35.65         29.52         5.20 o                         
   1   7   3        462.84        362.40         9.53 o                         
   2   7   3        139.31        216.55         8.36 o                         
   3   7   3       6266.44       6683.19        64.91 o                         
   4   7   3        242.87        281.97        10.97 o                         
   5   7   3        840.71        917.02        18.17 o                         
   6   7   3          9.38          0.35         9.32 o                         
   7   7   3        177.77        183.52        21.46 o                         
   8   7   3         30.91         17.68        14.39 o                         
   9   7   3          0.44         45.35        18.76 o                         
  10   7   3         36.04         59.31        23.69 o                         
 -12   8   3        280.95        245.97        25.73 o                         
 -11   8   3          0.29          8.14        18.50 o                         
 -10   8   3        524.06        647.56        30.73 o                         
  -9   8   3        412.27        431.33        20.59 o                         
  -8   8   3         21.27         32.13        11.42 o                         
  -7   8   3        746.23        789.10        19.13 o                         
  -6   8   3        131.06        119.68         7.63 o                         
  -5   8   3       1337.37       1348.34        21.41 o                         
  -4   8   3        374.13        342.08         9.35 o                         
  -3   8   3       1364.70       1267.77        18.92 o                         
  -2   8   3        589.06        580.78        11.53 o                         
  -1   8   3       1600.14       1929.88        24.44 o                         
   0   8   3       1134.63        947.31        13.84 o                         
   1   8   3      15663.79      16750.18       161.48 o                         
   2   8   3        318.45        282.65         9.27 o                         
   3   8   3        273.60        300.71        10.37 o                         
   4   8   3        234.84        249.53        11.25 o                         
   5   8   3         74.74         64.09         8.84 o                         
   6   8   3         16.26         11.75         9.91 o                         
   7   8   3        908.82        871.30        25.64 o                         
   8   8   3          0.39         -8.24        13.46 o                         
   9   8   3        422.10        392.39        29.27 o                         
  10   8   3         13.53        -22.02        22.02 o                         
 -12   9   3         66.49         96.28        23.08 o                         
 -11   9   3         62.07         16.53        19.92 o                         
 -10   9   3        216.85        183.17        20.29 o                         
  -9   9   3        159.26        198.73        15.97 o                         
  -8   9   3        442.21        515.50        21.92 o                         
  -7   9   3        970.32        959.93        20.33 o                         
  -6   9   3       3511.39       3482.85        38.50 o                         
  -5   9   3       1534.97       1365.48        19.36 o                         
  -4   9   3          1.51          4.36         4.99 o                         
  -3   9   3        298.97        357.34         7.45 o                         
  -2   9   3       1024.70        967.99        16.14 o                         
  -1   9   3       1271.20       1370.76        19.23 o                         
   0   9   3         26.62         35.42         4.99 o                         
   1   9   3       6194.80       6195.93        60.95 o                         
   2   9   3        904.43        851.68        14.62 o                         
   3   9   3       3099.59       3043.46        34.37 o                         
   4   9   3       1674.30       1596.94        23.44 o                         
   5   9   3       1164.38       1084.47        20.82 o                         
   6   9   3        103.50         81.33        12.00 o                         
   7   9   3          4.22          7.38        12.58 o                         
   8   9   3         98.21         88.75        16.88 o                         
   9   9   3         72.01         57.15        21.60 o                         
  10   9   3          4.68         17.84        27.23 o                         
 -12  10   3         35.34         -4.75        21.58 o                         
 -11  10   3         74.82         47.17        20.01 o                         
 -10  10   3        168.29        166.61        19.80 o                         
  -9  10   3         43.75         39.18        13.03 o                         
  -8  10   3         15.52         -1.63        10.88 o                         
  -7  10   3       1105.51        993.27        21.03 o                         
  -6  10   3          0.15         -7.14         7.14 o                         
  -5  10   3       4110.95       3850.43        40.11 o                         
  -4  10   3        246.18        258.72         8.57 o                         
  -3  10   3        589.17        684.34        11.90 o                         
  -2  10   3         49.63         25.40         5.07 o                         
  -1  10   3        482.21        473.42        11.10 o                         
   0  10   3         46.51         34.63         5.83 o                         
   1  10   3       3708.53       3711.79        39.14 o                         
   2  10   3        297.65        290.91         9.39 o                         
   3  10   3        205.49        253.24         9.86 o                         
   4  10   3        503.11        487.66        14.65 o                         
   5  10   3       1841.62       1741.47        29.72 o                         
   6  10   3         64.29         70.77        12.20 o                         
   7  10   3        101.16        117.32        14.46 o                         
   8  10   3          0.53         -9.34        15.60 o                         
   9  10   3         28.13         89.63        22.29 o                         
  10  10   3          0.05        -18.66        24.86 o                         
 -12  11   3         71.59         61.02        22.98 o                         
 -11  11   3        248.71        236.52        24.23 o                         
 -10  11   3        270.08        248.03        20.64 o                         
  -9  11   3         22.58         25.31        13.86 o                         
  -8  11   3        310.36        305.08        15.04 o                         
  -7  11   3        282.31        237.22        12.80 o                         
  -6  11   3       3455.69       3128.73        36.05 o                         
  -5  11   3         51.73         91.79         7.85 o                         
  -4  11   3        619.32        505.29        11.41 o                         
  -3  11   3       6712.68       6456.81        61.19 o                         
  -2  11   3        742.09        734.50        11.84 o                         
  -1  11   3        287.08        350.44        15.95 o                         
   0  11   3        249.52        238.59         8.99 o                         
   1  11   3       1537.84       1347.77        20.04 o                         
   2  11   3         20.20         24.76         5.63 o                         
   3  11   3          2.67         -1.71         6.36 o                         
   4  11   3         15.03          0.23         6.79 o                         
   5  11   3        381.26        395.27        16.32 o                         
   6  11   3         26.97         27.61        11.83 o                         
   7  11   3         36.32         34.64        13.04 o                         
   8  11   3         68.38         68.30        18.56 o                         
   9  11   3       1487.72       1349.90        45.93 o                         
  10  11   3        141.78        150.87        30.15 o                         
 -12  12   3         26.39         46.93        24.10 o                         
 -11  12   3          3.86         25.24        19.16 o                         
 -10  12   3          8.18         -7.24        15.43 o                         
  -9  12   3          7.08         -9.91        13.27 o                         
  -8  12   3        122.11         83.94        12.59 o                         
  -7  12   3        559.75        663.97        18.68 o                         
  -6  12   3       1668.36       1582.34        24.79 o                         
  -5  12   3       5593.28       5502.65        54.11 o                         
  -4  12   3         16.53         20.77         7.53 o                         
  -3  12   3       2266.59       2381.54        27.00 o                         
  -2  12   3          0.50          2.79         4.89 o                         
  -1  12   3       2962.82       2579.74        33.87 o                         
   0  12   3       1908.62       1937.69        25.60 o                         
   1  12   3        619.19        680.88        19.61 o                         
   2  12   3         24.61         20.79         5.86 o                         
   3  12   3          1.57         50.21         6.88 o                         
   4  12   3          3.48         12.47         7.18 o                         
   5  12   3          5.36         -3.37         8.36 o                         
   6  12   3         24.80         -1.20        10.96 o                         
   7  12   3         82.53         95.85        16.00 o                         
   8  12   3         59.62         69.98        18.05 o                         
   9  12   3          0.06         -5.32        22.49 o                         
  10  12   3         80.94         35.11        28.01 o                         
 -12  13   3         44.87         -0.91        23.26 o                         
 -11  13   3         68.36         81.09        22.34 o                         
 -10  13   3         24.41         58.71        16.74 o                         
  -9  13   3        141.76        104.79        16.00 o                         
  -8  13   3        379.29        411.55        19.24 o                         
  -7  13   3          8.26          0.70         8.90 o                         
  -6  13   3         37.96         68.78         8.94 o                         
  -5  13   3        879.06        892.86        16.88 o                         
  -4  13   3       1201.95       1140.49        17.50 o                         
  -3  13   3       1087.08        982.72        15.43 o                         
  -2  13   3        209.26        195.56         7.51 o                         
  -1  13   3        877.61        848.03        19.80 o                         
   0  13   3       1923.24       1768.17        24.30 o                         
   1  13   3          1.04          9.81         6.39 o                         
   2  13   3       1638.14       1573.34        21.32 o                         
   3  13   3        794.57        756.13        16.27 o                         
   4  13   3        278.16        238.99        11.22 o                         
   5  13   3       1838.10       1826.89        30.22 o                         
   6  13   3         39.30         18.08        12.66 o                         
   7  13   3         54.58         57.21        14.58 o                         
   8  13   3        259.26        265.23        23.96 o                         
   9  13   3        157.02        160.40        31.04 o                         
  10  13   3          2.79         -9.74        40.22 o                         
 -12  14   3         69.74         45.47        28.58 o                         
 -11  14   3        141.27        155.29        23.85 o                         
 -10  14   3        412.76        379.66        24.51 o                         
  -9  14   3        489.36        484.02        25.42 o                         
  -8  14   3         67.00         92.33        14.48 o                         
  -7  14   3       1760.94       1645.95        37.45 o                         
  -6  14   3        123.90        146.98        10.66 o                         
  -5  14   3       7719.05       7050.27        72.77 o                         
  -4  14   3        149.60        165.78         7.02 o                         
  -3  14   3       1579.23       1451.27        19.84 o                         
  -2  14   3        812.38        695.27        13.64 o                         
  -1  14   3       3259.92       3407.61        39.09 o                         
   0  14   3        886.34        858.54        14.88 o                         
   1  14   3        337.82        331.23        12.01 o                         
   2  14   3        278.69        270.70         9.96 o                         
   3  14   3        156.96        167.72         8.99 o                         
   4  14   3          1.48         -3.61         7.81 o                         
   5  14   3       4174.29       4010.90        49.13 o                         
   6  14   3         61.98         41.87        13.38 o                         
   7  14   3         39.09         28.69        14.44 o                         
   8  14   3         91.11        101.61        22.12 o                         
   9  14   3        281.41        259.50        31.48 o                         
  10  14   3         55.26          4.63        29.88 o                         
 -12  15   3          0.32          2.69        23.46 o                         
 -11  15   3        455.77        454.79        35.41 o                         
 -10  15   3         61.25         90.83        18.76 o                         
  -9  15   3         33.03         66.51        16.39 o                         
  -8  15   3        118.71        106.18        17.13 o                         
  -7  15   3       1335.26       1407.74        29.05 o                         
  -6  15   3       1892.42       1654.01        29.40 o                         
  -5  15   3         15.59         32.02         7.22 o                         
  -4  15   3          0.02          0.50         4.92 o                         
  -3  15   3       1772.79       1838.60        23.59 o                         
  -2  15   3        241.73        249.08         9.38 o                         
  -1  15   3        198.08        241.14         8.63 o                         
   0  15   3        202.73        207.74         9.39 o                         
   1  15   3        949.38        904.21        18.67 o                         
   2  15   3          4.12         -0.78         6.76 o                         
   3  15   3         50.61         89.51         8.47 o                         
   4  15   3        504.38        443.68        15.24 o                         
   5  15   3       1498.19       1548.12        28.59 o                         
   6  15   3        222.73        230.07        16.47 o                         
   7  15   3         26.50         31.91        16.78 o                         
   8  15   3        116.06        124.17        24.97 o                         
   9  15   3        197.48        228.27        31.87 o                         
  10  15   3          6.88          6.34        27.35 o                         
 -12  16   3         92.94         80.61        30.15 o                         
 -11  16   3         45.87          9.39        21.41 o                         
 -10  16   3         74.76         85.40        18.95 o                         
  -9  16   3         72.24         98.16        18.08 o                         
  -8  16   3         69.06         54.67        16.59 o                         
  -7  16   3        396.08        412.00        18.63 o                         
  -6  16   3        388.19        399.03        16.88 o                         
  -5  16   3        284.73        322.17        14.52 o                         
  -4  16   3       1612.15       1477.22        21.53 o                         
  -3  16   3        376.64        339.69        11.11 o                         
  -2  16   3       2216.69       2104.40        32.16 o                         
  -1  16   3       1218.21       1100.78        26.67 o                         
   0  16   3        652.26        620.02        15.81 o                         
   1  16   3       2570.63       2499.84        32.11 o                         
   2  16   3        168.36        219.29        10.97 o                         
   3  16   3        456.02        444.52        13.47 o                         
   4  16   3        143.87        147.46        11.14 o                         
   5  16   3         98.74         82.02        11.04 o                         
   6  16   3         23.21         22.04        14.28 o                         
   7  16   3        232.49        247.12        32.88 o                         
   8  16   3         72.05         36.34        21.69 o                         
   9  16   3        376.80        261.27        31.51 o                         
  10  16   3         17.15        -26.38        26.38 o                         
 -12  17   3        158.06        160.32        39.90 o                         
 -11  17   3        478.54        447.66        30.82 o                         
 -10  17   3        163.68        174.04        21.54 o                         
  -9  17   3        101.31         91.16        16.99 o                         
  -8  17   3         40.99         56.63        15.29 o                         
  -7  17   3          0.25          1.73        11.35 o                         
  -6  17   3        684.74        633.32        20.98 o                         
  -5  17   3        435.37        455.91        17.60 o                         
  -4  17   3        295.12        267.61        10.57 o                         
  -3  17   3        228.70        252.35        10.13 o                         
  -2  17   3        832.74        817.60        15.71 o                         
  -1  17   3        187.33        205.35        11.13 o                         
   0  17   3       1387.86       1317.18        22.50 o                         
   1  17   3       2144.92       2098.75        29.03 o                         
   2  17   3         12.40         15.49         8.37 o                         
   3  17   3         26.87         27.46         8.74 o                         
   4  17   3         82.77         97.21        11.70 o                         
   5  17   3          6.41         24.01        11.64 o                         
   6  17   3          0.08         -6.07        13.82 o                         
   7  17   3        473.95        470.45        30.89 o                         
   8  17   3          0.24         12.10        20.56 o                         
   9  17   3        103.79         83.96        27.50 o                         
  10  17   3         24.30         70.73        34.11 o                         
 -11  18   3        438.86        459.69        30.82 o                         
 -10  18   3        309.75        296.39        24.15 o                         
  -9  18   3         16.67         24.87        16.02 o                         
  -8  18   3         38.21         27.90        14.95 o                         
  -7  18   3        181.73        178.71        15.11 o                         
  -6  18   3          0.42          0.68        12.68 o                         
  -5  18   3        413.04        468.58        18.48 o                         
  -4  18   3         22.34         32.93         7.75 o                         
  -3  18   3          0.54         92.71         8.25 o                         
  -2  18   3        350.49        309.66        11.02 o                         
  -1  18   3       1563.77       1447.15        24.92 o                         
   0  18   3         27.70         23.38         7.80 o                         
   1  18   3         26.98         51.60         8.38 o                         
   2  18   3       1955.65       2005.82        30.78 o                         
   3  18   3        811.30        778.82        26.67 o                         
   4  18   3        268.05        289.75        16.22 o                         
   5  18   3         75.47         81.03        14.35 o                         
   6  18   3        125.82        142.22        17.71 o                         
   7  18   3         99.82        158.25        23.46 o                         
   8  18   3         58.76         72.10        24.92 o                         
   9  18   3        447.21        478.91        38.38 o                         
  10  18   3          3.45         50.16        77.35 o                         
 -11  19   3         38.24         90.98        23.37 o                         
 -10  19   3          5.53          1.19        19.39 o                         
  -9  19   3        688.72        693.40        28.88 o                         
  -8  19   3        249.79        262.46        20.63 o                         
  -7  19   3        343.15        308.61        17.44 o                         
  -6  19   3        453.13        455.47        19.95 o                         
  -5  19   3        203.15        205.57        14.12 o                         
  -4  19   3         65.74         85.49         9.66 o                         
  -3  19   3          7.64         18.13         6.92 o                         
  -2  19   3        361.22        349.86        12.29 o                         
  -1  19   3        491.29        506.85        17.41 o                         
   0  19   3         39.35         25.20         7.61 o                         
   1  19   3       2424.01       2236.60        31.13 o                         
   2  19   3        194.60        172.43        11.88 o                         
   3  19   3       1987.03       1815.12        33.61 o                         
   4  19   3        163.90        205.63        14.32 o                         
   5  19   3        336.74        262.24        17.99 o                         
   6  19   3        167.74        165.09        18.35 o                         
   7  19   3         47.87         49.65        20.66 o                         
   8  19   3         80.77        120.54        27.76 o                         
   9  19   3        170.04        176.06        30.08 o                         
 -11  20   3        160.66        137.74        24.52 o                         
 -10  20   3        794.74        812.56        35.20 o                         
  -9  20   3         56.76         66.16        17.70 o                         
  -8  20   3          5.35         -3.91        14.76 o                         
  -7  20   3       1028.78       1013.42        27.55 o                         
  -6  20   3        370.04        402.95        18.89 o                         
  -5  20   3         20.40         -3.19        10.29 o                         
  -4  20   3        148.24        136.27        12.45 o                         
  -3  20   3       1130.28       1034.41        19.96 o                         
  -2  20   3       1107.77       1068.95        21.39 o                         
  -1  20   3       1879.78       1792.06        34.17 o                         
   0  20   3        175.58        159.03        10.25 o                         
   1  20   3        993.44        962.77        20.22 o                         
   2  20   3          6.04         19.30         9.12 o                         
   3  20   3        464.06        532.97        26.21 o                         
   4  20   3         89.12        129.44        13.23 o                         
   5  20   3        154.97        193.15        17.13 o                         
   6  20   3          2.02         18.18        15.47 o                         
   7  20   3         95.11        126.92        23.90 o                         
   8  20   3          2.88         14.89        25.60 o                         
   9  20   3        232.86        232.27        36.88 o                         
 -11  21   3          5.23         36.06        23.84 o                         
 -10  21   3        162.55        110.99        21.51 o                         
  -9  21   3        128.61        107.76        19.43 o                         
  -8  21   3        316.63        351.32        22.80 o                         
  -7  21   3         67.14         96.29        14.48 o                         
  -6  21   3        376.34        379.74        19.36 o                         
  -5  21   3        249.75        297.25        16.83 o                         
  -4  21   3        464.97        418.99        16.15 o                         
  -3  21   3         21.97         25.59         8.48 o                         
  -2  21   3        215.71        289.63        12.91 o                         
  -1  21   3        228.81        254.37        13.93 o                         
   0  21   3        609.84        611.91        17.35 o                         
   1  21   3         30.93         34.79         9.16 o                         
   2  21   3         74.32         85.44        10.62 o                         
   3  21   3       2145.65       2346.96        37.01 o                         
   4  21   3       1085.97       1026.02        27.21 o                         
   5  21   3       1559.12       1450.86        35.30 o                         
   6  21   3        224.57        219.29        20.61 o                         
   7  21   3        136.52        219.19        26.70 o                         
   8  21   3        133.44        129.25        29.51 o                         
   9  21   3         62.28         44.76        31.19 o                         
 -11  22   3        445.86        345.06        42.82 o                         
 -10  22   3          0.67        -19.28        19.28 o                         
  -9  22   3         24.78         10.08        17.05 o                         
  -8  22   3        150.59        203.09        20.78 o                         
  -7  22   3        405.65        405.84        20.51 o                         
  -6  22   3         99.46         96.39        14.18 o                         
  -5  22   3        513.09        573.95        21.22 o                         
  -4  22   3         54.04         38.29        11.08 o                         
  -3  22   3        759.92        700.97        18.55 o                         
  -2  22   3        305.84        305.34        16.95 o                         
  -1  22   3        174.93        183.87        13.32 o                         
   0  22   3       2154.49       2188.68        34.60 o                         
   1  22   3       1662.48       1535.02        24.81 o                         
   2  22   3        129.73        135.22        12.42 o                         
   3  22   3         47.28         47.09        11.56 o                         
   4  22   3       1010.79        937.11        28.46 o                         
   5  22   3          0.80          5.84        13.65 o                         
   6  22   3          3.99        -13.37        17.89 o                         
   7  22   3        590.03        642.76        36.74 o                         
   8  22   3         31.73         66.30        31.70 o                         
   9  22   3         14.42         17.55        30.71 o                         
 -11  23   3          0.46        -21.72        26.08 o                         
 -10  23   3         73.46         61.79        23.15 o                         
  -9  23   3         81.44         74.91        21.56 o                         
  -8  23   3         13.80          5.30        16.91 o                         
  -7  23   3        798.95        803.46        26.80 o                         
  -6  23   3        481.50        492.07        26.90 o                         
  -5  23   3         35.95         17.74        12.23 o                         
  -4  23   3        149.75        154.29        13.47 o                         
  -3  23   3       1090.94       1166.92        23.92 o                         
  -2  23   3        697.99        695.52        26.35 o                         
  -1  23   3        108.08         88.56        11.93 o                         
   0  23   3        535.20        585.87        18.78 o                         
   1  23   3        165.55        201.91        11.69 o                         
   2  23   3        543.10        500.29        18.98 o                         
   3  23   3        107.39        122.65        13.79 o                         
   4  23   3        189.12        218.13        23.61 o                         
   5  23   3        279.67        295.19        19.96 o                         
   6  23   3          2.29        -16.87        16.87 o                         
   7  23   3        491.78        489.11        33.63 o                         
   8  23   3        142.45        151.77        36.92 o                         
   9  23   3        218.56        202.89        37.03 o                         
 -10  24   3         56.92         51.37        24.62 o                         
  -9  24   3         67.37         88.37        24.54 o                         
  -8  24   3        731.15        696.88        30.62 o                         
  -7  24   3        794.95        798.60        28.54 o                         
  -6  24   3        616.60        639.01        24.23 o                         
  -5  24   3        378.63        420.64        20.53 o                         
  -4  24   3       1340.05       1350.37        29.08 o                         
  -3  24   3        561.11        487.04        18.41 o                         
  -2  24   3         30.53         25.61        11.25 o                         
  -1  24   3       1779.45       1803.21        34.13 o                         
   0  24   3         27.45         27.33         9.97 o                         
   1  24   3        470.98        535.45        19.56 o                         
   2  24   3          4.00          7.82        11.36 o                         
   3  24   3        101.04        117.53        13.31 o                         
   4  24   3          0.60        -11.56        11.56 o                         
   5  24   3         45.33         54.79        17.71 o                         
   6  24   3        199.10        222.02        23.25 o                         
   7  24   3        364.53        370.80        39.75 o                         
   8  24   3        196.32        184.38        36.66 o                         
   9  24   3        107.48        158.40        35.80 o                         
 -10  25   3          0.09        -16.90        22.84 o                         
  -9  25   3         10.15         47.06        21.76 o                         
  -8  25   3        329.78        343.92        25.06 o                         
  -7  25   3          3.33         -4.53        14.44 o                         
  -6  25   3         27.41         36.87        13.48 o                         
  -5  25   3        195.76        194.94        16.62 o                         
  -4  25   3        629.03        634.80        22.39 o                         
  -3  25   3          4.72         12.09        12.59 o                         
  -2  25   3         27.36         21.70        11.27 o                         
  -1  25   3        561.70        554.55        21.20 o                         
   0  25   3         32.18         26.85        10.49 o                         
   1  25   3        263.52        285.91        17.59 o                         
   2  25   3         12.61          5.71        12.83 o                         
   3  25   3        154.95        175.99        19.15 o                         
   4  25   3        118.39        121.65        18.60 o                         
   5  25   3        408.88        426.47        24.50 o                         
   6  25   3        635.55        680.00        36.75 o                         
   7  25   3        234.56        216.03        53.12 o                         
   8  25   3         29.81         11.43        53.21 o                         
 -10  26   3         55.58         53.11        26.36 o                         
  -9  26   3        212.48        224.75        26.66 o                         
  -8  26   3         87.15         95.25        20.38 o                         
  -7  26   3         99.57         90.37        17.37 o                         
  -6  26   3        210.52        270.86        20.24 o                         
  -5  26   3        576.69        623.60        23.65 o                         
  -4  26   3        759.38        777.30        24.64 o                         
  -3  26   3        755.73        759.17        28.31 o                         
  -2  26   3       1131.59       1153.82        30.30 o                         
  -1  26   3          5.07         17.05        11.69 o                         
   0  26   3       2765.31       2766.85        44.91 o                         
   1  26   3        106.23         93.77        14.36 o                         
   2  26   3        697.08        697.03        23.92 o                         
   3  26   3          0.09         -4.12        12.40 o                         
   4  26   3          7.19          2.32        13.77 o                         
   5  26   3        190.01        186.61        20.90 o                         
   6  26   3        195.61        207.78        38.12 o                         
   7  26   3        381.93        359.28        41.12 o                         
   8  26   3         40.28          4.75        33.09 o                         
 -10  27   3         22.91         -8.05        28.73 o                         
  -9  27   3         60.51         92.34        24.42 o                         
  -8  27   3          8.78          0.99        18.26 o                         
  -7  27   3          3.36          2.96        15.88 o                         
  -6  27   3        100.84         82.01        16.46 o                         
  -5  27   3         67.11         71.31        14.13 o                         
  -4  27   3         13.21          6.48        13.46 o                         
  -3  27   3       1300.78       1309.83        37.72 o                         
  -2  27   3         18.28         20.83        16.58 o                         
  -1  27   3        768.65        777.69        27.11 o                         
   0  27   3         78.38        112.80        19.50 o                         
   1  27   3         19.22          4.05        12.73 o                         
   2  27   3         17.43          5.40        12.35 o                         
   3  27   3        130.85        155.16        16.44 o                         
   4  27   3        218.70        184.50        19.04 o                         
   5  27   3          2.51         -4.18        20.02 o                         
   6  27   3        115.93        145.22        51.72 o                         
   7  27   3        511.14        479.31        43.05 o                         
   8  27   3          8.32        -32.71        32.71 o                         
 -10  28   3         99.72         25.55        30.18 o                         
  -9  28   3         18.61         11.64        24.82 o                         
  -8  28   3          0.03         -5.50        19.10 o                         
  -7  28   3         79.03         99.50        22.06 o                         
  -6  28   3         43.80         25.30        17.24 o                         
  -5  28   3        381.19        374.12        22.30 o                         
  -4  28   3        493.72        471.01        23.34 o                         
  -3  28   3         66.17         64.78        14.70 o                         
  -2  28   3        199.88        204.22        19.11 o                         
  -1  28   3        554.66        628.38        27.77 o                         
   0  28   3        113.18        155.80        19.19 o                         
   1  28   3        480.89        528.14        23.92 o                         
   2  28   3        280.89        251.93        17.80 o                         
   3  28   3        190.37        185.96        17.51 o                         
   4  28   3        378.92        434.69        21.76 o                         
   5  28   3        181.66        153.33        24.99 o                         
   6  28   3        647.30        661.41        46.74 o                         
   7  28   3          9.95          7.10        30.50 o                         
   8  28   3         69.43         71.26        36.99 o                         
  -9  29   3        456.47        406.61        44.41 o                         
  -8  29   3        268.32        306.03        34.73 o                         
  -7  29   3         35.56         20.62        20.38 o                         
  -6  29   3        165.43        100.91        22.71 o                         
  -5  29   3        325.33        306.13        22.74 o                         
  -4  29   3        669.68        697.72        29.86 o                         
  -3  29   3         46.40         30.02        14.54 o                         
  -2  29   3        546.33        624.61        28.51 o                         
  -1  29   3          9.31         30.03        20.10 o                         
   0  29   3        970.82       1082.96        37.62 o                         
   1  29   3        129.54        136.42        18.30 o                         
   2  29   3         68.43         73.76        16.11 o                         
   3  29   3        348.04        400.55        27.87 o                         
   4  29   3        337.41        401.80        21.91 o                         
   5  29   3         82.85         63.90        25.85 o                         
   6  29   3         42.18         53.71        32.88 o                         
   7  29   3         34.00         33.71        36.28 o                         
   8  29   3        122.79         94.28        75.84 o                         
  -9  30   3         74.06         62.84        39.64 o                         
  -8  30   3          4.85          3.63        23.24 o                         
  -7  30   3        476.71        494.10        37.13 o                         
  -6  30   3        323.45        390.16        37.22 o                         
  -5  30   3          5.60         12.70        18.97 o                         
  -4  30   3         25.85         61.80        18.10 o                         
  -3  30   3         94.92        140.33        18.69 o                         
  -2  30   3        210.77        253.35        27.36 o                         
  -1  30   3          0.14          1.17        17.94 o                         
   0  30   3        115.74         85.93        21.68 o                         
   1  30   3        750.28        767.33        34.61 o                         
   2  30   3         32.37         58.11        15.83 o                         
   3  30   3         64.52         86.58        16.13 o                         
   4  30   3        131.11        107.17        17.31 o                         
   5  30   3        316.57        341.21        34.50 o                         
   6  30   3        135.45        114.06        37.64 o                         
   7  30   3        180.90        120.11        42.51 o                         
  -9  31   3        303.43        289.00        36.43 o                         
  -8  31   3         13.88        -14.03        23.66 o                         
  -7  31   3        206.86        164.62        26.15 o                         
  -6  31   3          7.83         23.98        21.26 o                         
  -5  31   3          2.02         -8.24        19.03 o                         
  -4  31   3         62.10         46.63        21.01 o                         
  -3  31   3         38.22         45.91        18.78 o                         
  -2  31   3         23.40         19.32        18.18 o                         
  -1  31   3        343.38        406.39        29.28 o                         
   0  31   3         70.29         37.38        21.22 o                         
   1  31   3       1160.73       1287.00        52.98 o                         
   2  31   3        565.78        589.56        29.46 o                         
   3  31   3        280.59        297.86        23.07 o                         
   4  31   3        364.32        342.29        26.09 o                         
   5  31   3        124.05         23.72        26.48 o                         
   6  31   3          0.53        -16.75        35.94 o                         
   7  31   3        102.84        107.55        43.06 o                         
  -9  32   3          0.08        -28.48        28.48 o                         
  -8  32   3          0.54         -1.78        24.46 o                         
  -7  32   3        480.30        490.64        34.86 o                         
  -6  32   3         43.04         34.14        37.02 o                         
  -5  32   3        414.81        409.35        29.79 o                         
  -4  32   3         14.12          4.04        20.20 o                         
  -3  32   3         12.04         32.65        18.96 o                         
  -2  32   3         54.92         84.04        23.79 o                         
  -1  32   3          0.63         16.16        20.01 o                         
   0  32   3         47.55         36.29        23.08 o                         
   1  32   3       1620.03       1714.93        53.11 o                         
   2  32   3        906.09       1012.39        41.51 o                         
   3  32   3        376.27        467.49        28.21 o                         
   4  32   3        171.76        206.32        28.53 o                         
   5  32   3          5.42        -26.57        26.57 o                         
   6  32   3         92.40        146.63        36.78 o                         
   7  32   3         99.92         51.53        43.34 o                         
  -8  33   3         31.65         42.65        27.44 o                         
  -7  33   3         68.71         63.51        25.73 o                         
  -6  33   3        261.79        286.34        29.45 o                         
  -5  33   3        731.80        825.19        65.06 o                         
  -4  33   3        109.36        123.53        24.14 o                         
  -3  33   3         73.57         87.72        45.53 o                         
  -2  33   3        290.00        270.41        39.24 o                         
  -1  33   3         46.27         50.37        22.16 o                         
   0  33   3        941.49        966.04        44.04 o                         
   1  33   3         60.16         53.77        23.55 o                         
   2  33   3        290.84        355.44        28.79 o                         
   3  33   3          2.62         32.64        18.74 o                         
   4  33   3        380.67        390.78        36.58 o                         
   5  33   3        120.09        147.68        31.92 o                         
   6  33   3        366.54        401.55        70.74 o                         
  -8  34   3        206.11        200.56        33.86 o                         
  -7  34   3         42.87         13.68        24.17 o                         
  -6  34   3        703.25        732.63        40.12 o                         
  -5  34   3        335.17        375.86        33.90 o                         
  -4  34   3        492.26        507.16        35.48 o                         
  -3  34   3         52.84         95.18        27.67 o                         
  -2  34   3          3.31          3.44        22.16 o                         
  -1  34   3        167.84        225.61        28.10 o                         
   0  34   3          0.84          4.67        21.64 o                         
   1  34   3          3.46         37.05        23.97 o                         
   2  34   3         18.84         42.95        25.10 o                         
   3  34   3         58.12         84.07        22.91 o                         
   4  34   3         85.27         90.64        28.65 o                         
   5  34   3        165.76        210.87        36.96 o                         
   6  34   3         13.59         27.85        38.55 o                         
  -8  35   3         11.16         12.88        27.55 o                         
  -7  35   3         19.92         43.18        25.39 o                         
  -6  35   3         12.45         39.10        24.21 o                         
  -5  35   3          9.83        -14.74        23.62 o                         
  -4  35   3         49.49         32.46        28.56 o                         
  -3  35   3         14.74        -13.27        24.93 o                         
  -2  35   3         54.44         73.38        28.41 o                         
  -1  35   3        112.83        113.51        27.91 o                         
   0  35   3         12.79        -14.58        22.08 o                         
   1  35   3         25.11         59.40        25.39 o                         
   2  35   3        174.11        237.93        31.19 o                         
   3  35   3          0.72         -0.14        22.58 o                         
   4  35   3        186.68        232.89        39.40 o                         
   5  35   3         56.05         29.06        33.12 o                         
   6  35   3        131.11        135.24        38.91 o                         
  -7  36   3         92.45         74.28        28.67 o                         
  -6  36   3        232.64        189.17        33.43 o                         
  -5  36   3       1120.70       1206.06        60.22 o                         
  -4  36   3          4.02         11.36        27.38 o                         
  -3  36   3        543.40        535.18        43.50 o                         
  -2  36   3         54.17        132.66        57.48 o                         
  -1  36   3        170.58        248.79        34.21 o                         
   0  36   3       1431.80       1540.70        93.24 o                         
   1  36   3        166.27        124.26        28.95 o                         
   2  36   3         11.41         31.96        27.37 o                         
   3  36   3          0.05         -2.41        25.38 o                         
   4  36   3        112.28         49.80        34.04 o                         
   5  36   3         91.66         94.99        48.83 o                         
  -7  37   3        181.06        212.03        32.72 o                         
  -6  37   3         21.04         15.89        31.45 o                         
  -5  37   3         21.77         81.57        33.13 o                         
  -4  37   3         79.00         92.53        31.63 o                         
  -3  37   3         86.16         80.30        31.52 o                         
  -2  37   3          2.06        -13.48        30.50 o                         
  -1  37   3          0.94          4.45        34.09 o                         
   0  37   3         36.35         56.77        29.37 o                         
   1  37   3        184.41        170.93        34.13 o                         
   2  37   3        256.24        339.39        36.66 o                         
   3  37   3          2.24          1.46        32.35 o                         
   4  37   3          6.64         43.44        33.49 o                         
   5  37   3        290.47        391.89        94.93 o                         
  -6  38   3        890.08        996.96        60.90 o                         
  -5  38   3         23.10        -31.66        31.66 o                         
  -4  38   3         71.24         41.98        31.96 o                         
  -3  38   3         58.68         56.88        31.53 o                         
  -2  38   3         20.21          0.58        32.50 o                         
  -1  38   3        154.01        109.06        32.05 o                         
   0  38   3        254.45        244.73        66.29 o                         
   1  38   3          0.31        -20.99        30.04 o                         
   2  38   3          6.60         56.73        31.30 o                         
   3  38   3         29.70         10.51        37.48 o                         
   4  38   3        195.43        173.65        50.04 o                         
  -6  39   3         63.44         69.84        35.24 o                         
  -5  39   3         38.36         28.83        33.44 o                         
  -4  39   3         47.71         22.82        37.46 o                         
  -3  39   3        227.53        253.98        38.34 o                         
  -2  39   3        217.92        204.44        40.41 o                         
  -1  39   3         83.43        121.04        32.42 o                         
   0  39   3        153.90         84.27        62.45 o                         
   1  39   3        104.14        104.40        43.17 o                         
   2  39   3         17.16          7.56        32.52 o                         
   3  39   3         16.05         22.12        43.64 o                         
   4  39   3        112.58        141.18        64.68 o                         
  -5  40   3        198.84        249.21        41.49 o                         
  -4  40   3         17.21         15.95        32.50 o                         
  -3  40   3          2.66         -3.01        36.89 o                         
  -2  40   3         61.96        113.32        39.40 o                         
  -1  40   3        205.99        274.68        45.04 o                         
   0  40   3         55.30         20.85        37.69 o                         
   1  40   3         38.68         29.17        33.22 o                         
   2  40   3         63.14         39.01        36.60 o                         
   3  40   3          3.07         27.06        43.46 o                         
  -5  41   3        136.63         84.02        58.62 o                         
  -4  41   3        154.10         92.52        40.03 o                         
  -3  41   3         20.39         39.83        36.02 o                         
  -2  41   3        326.71        438.16       103.85 o                         
  -1  41   3        151.63        185.04        42.94 o                         
   0  41   3        121.90        161.91        42.53 o                         
   1  41   3         30.66         44.70        35.53 o                         
   2  41   3          2.40          7.53        43.84 o                         
   3  41   3         64.62        146.35        61.31 o                         
  -4  42   3         45.21         -0.04        35.15 o                         
  -3  42   3         76.01          0.37        35.79 o                         
  -2  42   3         11.91          5.21        35.19 o                         
  -1  42   3         18.32         48.81        48.60 o                         
   0  42   3         58.29         63.62        36.49 o                         
   1  42   3         31.20         45.67        38.85 o                         
   2  42   3        148.91         90.69        56.11 o                         
  -3  43   3         41.31         17.05        55.22 o                         
  -2  43   3         48.75          1.42        38.18 o                         
  -1  43   3        133.98         20.87        48.79 o                         
   0  43   3         54.09         61.51        49.89 o                         
   1  43   3         23.60        -16.02        51.38 o                         
 -13   0   4         47.51         -0.29        31.15 o                         
 -12   0   4       1162.04       1308.29        57.22 o                         
 -11   0   4        376.25        426.10        34.32 o                         
 -10   0   4       1594.75       1743.30        52.54 o                         
  -9   0   4       2575.62       2479.95        67.37 o                         
  -8   0   4       5942.76       5506.03        95.22 o                         
  -7   0   4        538.06        477.82        19.71 o                         
  -6   0   4        188.13        181.33        10.25 o                         
  -5   0   4         58.07         85.24         7.68 o                         
  -4   0   4       7801.27       8395.11       100.45 o                         
  -3   0   4       6266.81       5829.76        96.53 o                         
  -2   0   4       2930.11       2742.78        50.45 o                         
  -1   0   4        597.85        586.73        22.78 o                         
   0   0   4        280.98        251.75        14.70 o                         
   1   0   4       2279.90       2239.47        44.47 o                         
   2   0   4       3620.26       3953.96        72.12 o                         
   3   0   4        107.18        103.82        12.99 o                         
   4   0   4       1507.72       1424.39        29.34 o                         
   5   0   4       1075.27       1037.25        27.45 o                         
   6   0   4      10902.31      10520.38       210.44 o                         
   7   0   4        215.34        162.84        33.41 o                         
   8   0   4        202.51        252.37        31.49 o                         
   9   0   4         33.13         28.51        26.96 o                         
  10   0   4          0.24         -1.23        37.43 o                         
 -13   1   4         13.79         61.66        24.56 o                         
 -12   1   4        217.91        256.58        23.59 o                         
 -11   1   4         29.86         41.56        16.76 o                         
 -10   1   4        191.59        232.96        20.97 o                         
  -9   1   4         36.35        109.92        13.93 o                         
  -8   1   4       1154.30       1156.65        26.09 o                         
  -7   1   4        543.02        545.28        13.42 o                         
  -6   1   4        126.74        169.74         7.16 o                         
  -5   1   4        187.91        185.57         7.11 o                         
  -4   1   4       5442.86       5392.60        49.17 o                         
  -3   1   4        218.19        261.64        22.46 o                         
  -2   1   4          3.37         18.97         9.76 o                         
  -1   1   4         29.66         31.33         7.56 o                         
   0   1   4         16.11         28.59         8.30 o                         
   1   1   4       1638.06       1483.76        24.81 o                         
   2   1   4       3983.49       4452.82        56.03 o                         
   3   1   4        976.91       1000.43        19.77 o                         
   4   1   4        364.70        337.53        12.13 o                         
   5   1   4        589.54        648.59        17.59 o                         
   6   1   4       3043.06       3248.94        50.28 o                         
   7   1   4        117.52        157.97        18.29 o                         
   8   1   4         11.29         19.32        16.79 o                         
   9   1   4          9.19        -19.11        19.11 o                         
  10   1   4         34.18         34.43        27.44 o                         
 -13   2   4         21.92         18.73        24.43 o                         
 -12   2   4         14.65         28.70        19.03 o                         
 -11   2   4         14.41         51.55        17.12 o                         
 -10   2   4        325.31        400.59        22.52 o                         
  -9   2   4         88.21         85.70        13.89 o                         
  -8   2   4        682.49        751.57        26.79 o                         
  -7   2   4        116.14        106.40         7.41 o                         
  -6   2   4        365.62        447.34        10.10 o                         
  -5   2   4         64.99         72.94         5.43 o                         
  -4   2   4        146.62        178.61        10.88 o                         
  -3   2   4       4112.36       3596.91        37.68 o                         
  -2   2   4       4932.93       4960.30        49.05 o                         
  -1   2   4       5500.95       5405.30        55.23 o                         
   0   2   4       6042.86       6322.70        67.02 o                         
   1   2   4        173.70        186.48         9.24 o                         
   2   2   4       3480.98       3856.68        49.89 o                         
   3   2   4        773.69        753.71        15.84 o                         
   4   2   4       1494.46       1569.09        23.95 o                         
   5   2   4        113.18        167.70        10.97 o                         
   6   2   4        231.11        403.44        19.47 o                         
   7   2   4         38.31         70.64        15.97 o                         
   8   2   4         94.45        105.22        20.44 o                         
   9   2   4         17.15         -6.44        18.43 o                         
  10   2   4         43.73         39.35        30.27 o                         
 -13   3   4        215.16        145.06        34.62 o                         
 -12   3   4         14.47         63.14        20.87 o                         
 -11   3   4        397.21        483.32        28.73 o                         
 -10   3   4        237.41        254.74        18.84 o                         
  -9   3   4         35.14         51.78        13.01 o                         
  -8   3   4        434.17        410.25        20.97 o                         
  -7   3   4          6.64         14.56         7.57 o                         
  -6   3   4         76.70        108.50         6.82 o                         
  -5   3   4       4900.13       4763.69        43.89 o                         
  -4   3   4       2020.35       2113.20        24.50 o                         
  -3   3   4       5476.62       5221.54        52.12 o                         
  -2   3   4        572.39        620.24        20.16 o                         
  -1   3   4          9.19         10.59         5.30 o                         
   0   3   4      13288.85      14563.53       149.17 o                         
   1   3   4        309.34        275.07        11.25 o                         
   2   3   4       1091.16       1090.50        19.14 o                         
   3   3   4        339.36        356.87        15.50 o                         
   4   3   4        191.79        242.80        11.86 o                         
   5   3   4        224.07        229.38        11.27 o                         
   6   3   4       2982.07       2993.52        50.37 o                         
   7   3   4         27.30         30.88        14.76 o                         
   8   3   4          7.27         16.78        16.10 o                         
   9   3   4        113.34        102.25        20.70 o                         
  10   3   4        116.76        121.20        32.49 o                         
 -13   4   4         96.07         88.88        32.78 o                         
 -12   4   4       1477.16       1454.15        44.92 o                         
 -11   4   4         77.43         88.05        18.78 o                         
 -10   4   4        220.49        261.33        19.09 o                         
  -9   4   4        836.03        838.70        26.15 o                         
  -8   4   4         84.89         83.68        11.14 o                         
  -7   4   4        283.26        297.18        12.76 o                         
  -6   4   4        670.20        692.99        17.26 o                         
  -5   4   4        516.06        529.07        16.27 o                         
  -4   4   4        236.42        214.52         7.85 o                         
  -3   4   4       1142.98       1058.81        15.67 o                         
  -2   4   4      10518.24      10375.04        97.20 o                         
  -1   4   4          7.25          7.08         4.58 o                         
   0   4   4        683.12        721.08        18.62 o                         
   1   4   4         42.36         44.80         6.82 o                         
   2   4   4        202.77        245.42        10.49 o                         
   3   4   4        240.76        271.92        10.31 o                         
   4   4   4          1.21          1.46         7.02 o                         
   5   4   4        162.84        179.41        10.64 o                         
   6   4   4         35.69         83.25        13.35 o                         
   7   4   4         88.47         50.82        15.41 o                         
   8   4   4       1014.41        886.73        33.67 o                         
   9   4   4         76.44         98.81        30.63 o                         
  10   4   4        258.70        193.72        29.71 o                         
 -12   5   4        821.45        887.49        36.96 o                         
 -11   5   4        241.44        226.77        21.79 o                         
 -10   5   4         66.12         66.94        16.38 o                         
  -9   5   4          0.00         40.59        13.98 o                         
  -8   5   4        676.32        778.85        29.39 o                         
  -7   5   4         88.73         86.71        11.19 o                         
  -6   5   4       4309.09       4217.72        41.18 o                         
  -5   5   4       1607.12       1564.93        19.26 o                         
  -4   5   4        810.25        687.03        12.60 o                         
  -3   5   4         25.49         27.24         5.60 o                         
  -2   5   4       8549.55       8742.46        82.92 o                         
  -1   5   4          6.71          3.28         5.10 o                         
   0   5   4        543.72        713.69        12.86 o                         
   1   5   4        916.57        885.94        15.50 o                         
   2   5   4        380.77        444.69        14.69 o                         
   3   5   4       3437.73       3397.98        37.90 o                         
   4   5   4         86.28         97.57         8.88 o                         
   5   5   4        349.33        412.47        18.62 o                         
   6   5   4        152.61        168.52        15.78 o                         
   7   5   4        103.16        117.14        18.23 o                         
   8   5   4          9.89         39.07        18.41 o                         
   9   5   4          7.20        -16.95        21.53 o                         
  10   5   4        302.84        257.70        30.17 o                         
 -12   6   4          2.92         28.61        20.64 o                         
 -11   6   4         88.23         84.96        19.01 o                         
 -10   6   4         31.69         50.56        15.60 o                         
  -9   6   4        211.93        240.20        19.72 o                         
  -8   6   4        108.44        154.06        14.15 o                         
  -7   6   4         65.00         81.05         9.28 o                         
  -6   6   4       1066.51       1002.96        15.65 o                         
  -5   6   4       1695.64       1568.50        21.28 o                         
  -4   6   4         45.49         70.92         5.84 o                         
  -3   6   4       1450.81       1408.85        19.00 o                         
  -2   6   4         87.87        124.84         7.36 o                         
  -1   6   4       2046.07       1942.30        24.46 o                         
   0   6   4         69.94         96.57         6.23 o                         
   1   6   4         48.13         46.80         6.24 o                         
   2   6   4        518.96        630.55        14.41 o                         
   3   6   4         29.34         43.81         6.96 o                         
   4   6   4         73.51         82.18         8.74 o                         
   5   6   4        174.90        161.78        11.38 o                         
   6   6   4        110.02        112.47        14.44 o                         
   7   6   4          0.27        -13.85        15.07 o                         
   8   6   4        113.20         80.40        19.82 o                         
   9   6   4          0.00         -6.81        20.62 o                         
  10   6   4          5.88         -9.60        23.85 o                         
 -12   7   4        140.84        123.06        27.40 o                         
 -11   7   4          2.83         19.59        17.86 o                         
 -10   7   4        224.47        253.07        19.49 o                         
  -9   7   4        125.89        143.72        15.30 o                         
  -8   7   4        589.13        608.85        23.86 o                         
  -7   7   4        131.81        132.30        11.71 o                         
  -6   7   4        149.19        155.85         8.78 o                         
  -5   7   4       3153.45       2997.51        30.96 o                         
  -4   7   4        231.32        294.27         8.96 o                         
  -3   7   4        865.01        853.88        14.27 o                         
  -2   7   4         20.25         33.51         7.59 o                         
  -1   7   4        770.30        690.32        13.74 o                         
   0   7   4        127.13        100.39         6.39 o                         
   1   7   4         38.42         42.11         5.63 o                         
   2   7   4       7682.09       7995.97        75.62 o                         
   3   7   4        182.48        218.42         9.79 o                         
   4   7   4       1780.35       1787.54        27.21 o                         
   5   7   4          5.47         12.19         8.94 o                         
   6   7   4       1020.62       1042.72        29.50 o                         
   7   7   4          3.61        -12.28        18.81 o                         
   8   7   4          7.52        -11.85        16.83 o                         
   9   7   4        120.83        106.22        23.97 o                         
  10   7   4         56.99          8.19        34.64 o                         
 -12   8   4        543.31        437.04        29.81 o                         
 -11   8   4         40.12         69.32        19.14 o                         
 -10   8   4        818.41        880.54        29.59 o                         
  -9   8   4        208.19        186.52        16.29 o                         
  -8   8   4         45.25         62.74        11.99 o                         
  -7   8   4         16.06          3.94         8.11 o                         
  -6   8   4        622.49        614.49        14.64 o                         
  -5   8   4        882.14        877.32        14.70 o                         
  -4   8   4        642.72        574.53        14.63 o                         
  -3   8   4       1060.68       1060.65        19.12 o                         
  -2   8   4      19438.22      19690.35       200.34 o                         
  -1   8   4       6277.16       6059.38        66.10 o                         
   0   8   4       6272.52       6724.27        69.76 o                         
   1   8   4       2937.28       2777.19        29.45 o                         
   2   8   4        222.01        249.95         9.37 o                         
   3   8   4         48.19         42.32         7.71 o                         
   4   8   4        168.75        216.50        10.99 o                         
   5   8   4        254.09        230.12        12.79 o                         
   6   8   4        332.10        410.44        21.39 o                         
   7   8   4         11.76         16.62        15.91 o                         
   8   8   4          3.10         29.98        17.81 o                         
   9   8   4         28.05         32.62        22.67 o                         
  10   8   4         48.99          3.02        27.25 o                         
 -12   9   4          6.55          3.26        20.51 o                         
 -11   9   4         25.23         36.49        18.71 o                         
 -10   9   4          0.06         18.72        15.55 o                         
  -9   9   4         53.47         41.56        13.74 o                         
  -8   9   4          6.28          4.01        10.12 o                         
  -7   9   4        389.28        355.27        15.46 o                         
  -6   9   4       3919.20       3630.24        39.51 o                         
  -5   9   4       2319.13       2119.09        24.33 o                         
  -4   9   4        331.50        326.96        12.71 o                         
  -3   9   4          2.16          2.66         5.23 o                         
  -2   9   4        628.30        486.99        10.58 o                         
  -1   9   4       2107.73       1879.22        25.28 o                         
   0   9   4        595.51        643.89        12.54 o                         
   1   9   4        464.72        491.77        11.72 o                         
   2   9   4       1707.03       1865.21        23.98 o                         
   3   9   4        627.48        598.26        14.73 o                         
   4   9   4          0.45         -2.83         7.64 o                         
   5   9   4        689.43        688.84        20.01 o                         
   6   9   4         64.23         69.67        14.20 o                         
   7   9   4          1.75          2.34        15.38 o                         
   8   9   4         11.11         61.32        18.75 o                         
   9   9   4        173.25        153.14        27.60 o                         
  10   9   4        126.73        148.79        31.35 o                         
 -12  10   4        320.60        291.77        27.25 o                         
 -11  10   4        579.51        610.04        30.42 o                         
 -10  10   4        262.47        258.47        21.24 o                         
  -9  10   4        499.87        516.63        22.01 o                         
  -8  10   4       1270.24       1234.40        26.89 o                         
  -7  10   4        471.34        467.07        16.36 o                         
  -6  10   4       2994.65       2836.79        33.19 o                         
  -5  10   4        901.60        849.16        15.12 o                         
  -4  10   4       3211.89       3153.60        32.40 o                         
  -3  10   4         59.87         77.62         6.46 o                         
  -2  10   4       2379.09       2287.86        28.20 o                         
  -1  10   4        552.14        512.57        15.77 o                         
   0  10   4       3934.03       3869.93        43.71 o                         
   1  10   4         29.58         29.67         7.38 o                         
   2  10   4        443.21        479.34        12.45 o                         
   3  10   4         58.36         47.35         7.47 o                         
   4  10   4       2201.95       2140.00        32.53 o                         
   5  10   4        160.69        161.11        12.30 o                         
   6  10   4        316.56        323.80        19.46 o                         
   7  10   4         23.61         28.94        16.30 o                         
   8  10   4        310.84        318.28        24.21 o                         
   9  10   4        140.95         84.48        26.20 o                         
  10  10   4         53.18         54.41        28.33 o                         
 -12  11   4         23.94          6.45        20.74 o                         
 -11  11   4          7.16         -4.67        18.41 o                         
 -10  11   4          0.08         -3.61        16.43 o                         
  -9  11   4        109.34        108.55        16.47 o                         
  -8  11   4          3.69         29.26        10.75 o                         
  -7  11   4        717.37        714.63        20.89 o                         
  -6  11   4       1542.24       1511.00        22.45 o                         
  -5  11   4         51.27         39.33         6.57 o                         
  -4  11   4       2593.81       2425.84        26.78 o                         
  -3  11   4        143.93        168.01         7.00 o                         
  -2  11   4        338.31        376.92        13.56 o                         
  -1  11   4        738.73        655.07        13.74 o                         
   0  11   4       2978.31       3022.98        33.88 o                         
   1  11   4        673.03        654.15        14.56 o                         
   2  11   4         80.81         81.51         7.22 o                         
   3  11   4        113.37        130.98        10.10 o                         
   4  11   4        773.65        815.45        19.13 o                         
   5  11   4        415.51        471.99        17.40 o                         
   6  11   4         75.40         69.58        16.62 o                         
   7  11   4          6.37         29.45        16.36 o                         
   8  11   4        195.81        174.03        30.27 o                         
   9  11   4        190.47        200.52        29.54 o                         
  10  11   4         12.20          3.16        27.30 o                         
 -12  12   4         11.32         13.33        21.12 o                         
 -11  12   4          0.18        -17.98        17.98 o                         
 -10  12   4          0.74         -5.50        15.88 o                         
  -9  12   4        886.94        882.77        29.69 o                         
  -8  12   4       1142.07       1201.92        26.24 o                         
  -7  12   4         35.62         50.20         9.90 o                         
  -6  12   4        513.12        508.88        14.38 o                         
  -5  12   4        973.55        926.11        17.40 o                         
  -4  12   4       1768.07       1746.85        22.16 o                         
  -3  12   4        343.14        332.70         9.00 o                         
  -2  12   4        602.81        542.37        15.19 o                         
  -1  12   4        569.06        479.19        15.59 o                         
   0  12   4        105.51        168.79         9.35 o                         
   1  12   4       3043.74       2927.84        34.56 o                         
   2  12   4       5214.14       5110.08        54.07 o                         
   3  12   4         15.00          6.68         7.16 o                         
   4  12   4        601.07        592.04        17.13 o                         
   5  12   4        727.03        713.30        26.08 o                         
   6  12   4       1164.03       1131.48        34.06 o                         
   7  12   4         78.70         30.73        17.34 o                         
   8  12   4        692.41        661.88        37.80 o                         
   9  12   4         13.76         39.74        25.62 o                         
  10  12   4         76.30          4.51        38.20 o                         
 -12  13   4         14.61         51.88        23.80 o                         
 -11  13   4         18.11         34.49        19.49 o                         
 -10  13   4        538.69        549.14        27.56 o                         
  -9  13   4          9.29          0.72        14.61 o                         
  -8  13   4        956.52        969.83        26.53 o                         
  -7  13   4        144.93        165.64        12.12 o                         
  -6  13   4       7091.58       6761.59        66.12 o                         
  -5  13   4       2473.51       2409.13        29.83 o                         
  -4  13   4        513.17        533.48        12.15 o                         
  -3  13   4        438.21        433.34        10.57 o                         
  -2  13   4        251.76        254.36         9.30 o                         
  -1  13   4        396.79        347.72        10.77 o                         
   0  13   4          5.55         -6.05         6.27 o                         
   1  13   4          5.66          4.29         6.81 o                         
   2  13   4         77.42         89.40         7.19 o                         
   3  13   4        348.48        346.08        12.75 o                         
   4  13   4       1901.70       1769.49        27.98 o                         
   5  13   4        568.79        526.11        19.43 o                         
   6  13   4        467.69        461.27        23.61 o                         
   7  13   4        129.75        109.80        21.43 o                         
   8  13   4        273.74        253.37        29.34 o                         
   9  13   4          2.42         10.04        24.36 o                         
 -12  14   4         24.64         63.87        24.22 o                         
 -11  14   4         27.71         66.25        21.94 o                         
 -10  14   4        727.23        781.19        31.18 o                         
  -9  14   4        449.11        477.91        25.02 o                         
  -8  14   4        136.84        139.73        16.36 o                         
  -7  14   4        509.25        527.82        19.32 o                         
  -6  14   4         53.43         58.93         8.67 o                         
  -5  14   4          8.91         18.59         7.24 o                         
  -4  14   4        104.48        117.33         7.34 o                         
  -3  14   4        423.60        364.47         9.97 o                         
  -2  14   4       3544.04       3553.74        39.49 o                         
  -1  14   4       1243.90       1259.53        22.97 o                         
   0  14   4       1981.26       1902.13        28.34 o                         
   1  14   4          1.01          1.27         7.05 o                         
   2  14   4         99.98        104.70         7.20 o                         
   3  14   4          0.94         -0.30         7.65 o                         
   4  14   4        481.41        414.69        16.86 o                         
   5  14   4        105.81        126.09        13.24 o                         
   6  14   4        302.22        279.75        23.02 o                         
   7  14   4        496.95        426.91        29.14 o                         
   8  14   4          5.39         15.72        21.55 o                         
   9  14   4          2.84         11.06        24.56 o                         
 -12  15   4        128.58        107.17        25.27 o                         
 -11  15   4         51.48         32.01        23.53 o                         
 -10  15   4         14.43         26.46        18.25 o                         
  -9  15   4         42.63         20.70        18.34 o                         
  -8  15   4        350.40        381.29        20.82 o                         
  -7  15   4        216.50        202.87        19.41 o                         
  -6  15   4        410.90        384.49        14.69 o                         
  -5  15   4        725.55        695.28        15.81 o                         
  -4  15   4       1189.71       1108.33        18.62 o                         
  -3  15   4       1711.34       1606.84        21.52 o                         
  -2  15   4        710.29        710.04        15.17 o                         
  -1  15   4          0.04         -6.99         6.99 o                         
   0  15   4         90.93        102.88         8.75 o                         
   1  15   4         93.79         89.49         9.05 o                         
   2  15   4        136.79        141.25        10.64 o                         
   3  15   4          0.75          0.50         8.02 o                         
   4  15   4        241.99        298.65        16.84 o                         
   5  15   4         33.00         56.02        14.65 o                         
   6  15   4        467.27        442.66        25.90 o                         
   7  15   4        322.86        330.80        27.44 o                         
   8  15   4         34.62         42.47        26.83 o                         
   9  15   4         12.12         -5.94        26.75 o                         
 -12  16   4          0.26         -3.48        23.31 o                         
 -11  16   4          0.01         11.96        21.10 o                         
 -10  16   4        581.71        603.81        30.14 o                         
  -9  16   4         10.18          7.10        18.51 o                         
  -8  16   4         96.05        119.38        15.10 o                         
  -7  16   4        165.37        201.89        15.24 o                         
  -6  16   4        195.59        200.12        13.29 o                         
  -5  16   4        393.39        416.35        15.41 o                         
  -4  16   4          0.19          3.00         6.36 o                         
  -3  16   4        755.72        684.45        14.33 o                         
  -2  16   4         42.96         29.59         6.21 o                         
  -1  16   4       1247.84       1183.87        22.16 o                         
   0  16   4         21.99          9.51         7.66 o                         
   1  16   4        130.24        155.39        10.36 o                         
   2  16   4        221.37        218.49        12.74 o                         
   3  16   4         12.71          0.23         9.24 o                         
   4  16   4         96.11         70.44        12.31 o                         
   5  16   4        347.15        358.03        20.99 o                         
   6  16   4         17.15         44.27        18.76 o                         
   7  16   4         22.28         -5.82        31.46 o                         
   8  16   4         15.59         33.93        23.96 o                         
   9  16   4          0.11        -25.12        25.12 o                         
 -12  17   4        264.06        227.12        29.97 o                         
 -11  17   4        175.43        123.46        24.97 o                         
 -10  17   4         81.82         89.01        20.46 o                         
  -9  17   4          3.71         -5.59        18.10 o                         
  -8  17   4        370.41        370.35        22.80 o                         
  -7  17   4          5.02         15.32        11.72 o                         
  -6  17   4        276.29        313.31        17.42 o                         
  -5  17   4         51.13         69.17         9.34 o                         
  -4  17   4        281.15        292.94        15.93 o                         
  -3  17   4        141.57        128.86         8.40 o                         
  -2  17   4        298.60        299.20        10.40 o                         
  -1  17   4        417.45        425.58        14.94 o                         
   0  17   4         67.06         64.28        10.69 o                         
   1  17   4        305.68        291.92        12.74 o                         
   2  17   4       1338.36       1374.99        24.64 o                         
   3  17   4        940.91        887.69        21.54 o                         
   4  17   4        173.55        231.82        15.18 o                         
   5  17   4        139.00        132.52        16.88 o                         
   6  17   4       1450.44       1368.88        42.13 o                         
   7  17   4         16.62          9.65        23.41 o                         
   8  17   4          0.02        -11.41        25.63 o                         
   9  17   4         30.42         30.61        36.98 o                         
 -11  18   4         88.43         66.85        24.50 o                         
 -10  18   4        139.34        151.71        25.69 o                         
  -9  18   4         39.76         30.42        19.24 o                         
  -8  18   4        348.18        392.40        29.47 o                         
  -7  18   4         28.11          4.22        12.68 o                         
  -6  18   4        296.46        337.94        16.17 o                         
  -5  18   4        353.45        412.82        17.35 o                         
  -4  18   4        962.35        923.00        18.68 o                         
  -3  18   4        101.30        116.52         8.86 o                         
  -2  18   4         56.82         66.26         7.39 o                         
  -1  18   4         15.14         -1.43         7.77 o                         
   0  18   4       1333.92       1219.70        24.92 o                         
   1  18   4       1407.60       1314.72        23.50 o                         
   2  18   4        193.79        234.33        12.49 o                         
   3  18   4        536.71        647.52        25.42 o                         
   4  18   4        291.65        294.75        16.26 o                         
   5  18   4          1.30        -19.18        19.18 o                         
   6  18   4          0.02        -16.84        16.84 o                         
   7  18   4          0.05          8.12        23.72 o                         
   8  18   4         18.30         13.88        24.83 o                         
   9  18   4          0.15        -20.77        26.95 o                         
 -11  19   4         20.06         -4.14        21.53 o                         
 -10  19   4        172.45        176.86        22.67 o                         
  -9  19   4         10.44         -1.07        18.52 o                         
  -8  19   4          2.06          8.49        13.88 o                         
  -7  19   4        213.66        169.28        15.07 o                         
  -6  19   4         18.71         24.58        10.79 o                         
  -5  19   4       2355.08       2278.51        38.97 o                         
  -4  19   4        674.47        600.74        17.53 o                         
  -3  19   4         57.05         47.07         7.81 o                         
  -2  19   4       1665.76       1714.77        30.45 o                         
  -1  19   4         76.98         75.00         9.82 o                         
   0  19   4       5805.92       5469.13        67.32 o                         
   1  19   4        536.77        538.74        16.59 o                         
   2  19   4        608.48        604.36        18.60 o                         
   3  19   4         66.97        101.49        12.09 o                         
   4  19   4        149.64        209.30        15.06 o                         
   5  19   4        118.41        117.91        17.25 o                         
   6  19   4         37.74        -22.61        23.65 o                         
   7  19   4          4.12          5.20        24.08 o                         
   8  19   4        340.36        311.48        32.28 o                         
   9  19   4        312.11        291.25        55.04 o                         
 -11  20   4         47.26         37.51        22.63 o                         
 -10  20   4        595.22        577.45        29.42 o                         
  -9  20   4        213.53        177.64        23.96 o                         
  -8  20   4         34.19         37.70        14.66 o                         
  -7  20   4        214.98        213.13        18.05 o                         
  -6  20   4          3.33         -4.35        10.50 o                         
  -5  20   4         60.43         48.83        11.54 o                         
  -4  20   4        307.69        396.20        16.41 o                         
  -3  20   4         38.05         57.01         9.05 o                         
  -2  20   4       5792.45       5728.97        73.31 o                         
  -1  20   4       1084.57       1033.92        22.86 o                         
   0  20   4       3474.04       3253.28        45.90 o                         
   1  20   4        257.47        270.83        13.36 o                         
   2  20   4       1810.91       1863.56        30.48 o                         
   3  20   4        156.75        164.35        13.61 o                         
   4  20   4         89.12        118.61        13.66 o                         
   5  20   4        281.66        285.33        26.87 o                         
   6  20   4        225.06        196.00        24.26 o                         
   7  20   4          0.85        -23.58        23.58 o                         
   8  20   4         18.86         20.74        27.70 o                         
   9  20   4         81.48         59.52        29.04 o                         
 -11  21   4         70.47         57.00        22.56 o                         
 -10  21   4         70.41         65.29        19.17 o                         
  -9  21   4         81.00         85.98        20.36 o                         
  -8  21   4         72.27         69.98        15.49 o                         
  -7  21   4          1.95         11.98        12.34 o                         
  -6  21   4       1422.15       1434.00        36.48 o                         
  -5  21   4         20.06         17.56        10.83 o                         
  -4  21   4       1324.72       1158.65        25.83 o                         
  -3  21   4        125.28        129.60        11.18 o                         
  -2  21   4       1332.96       1321.73        32.40 o                         
  -1  21   4       2138.76       2005.17        33.13 o                         
   0  21   4          2.02         -0.27        10.56 o                         
   1  21   4          1.16          5.34         9.03 o                         
   2  21   4         77.22         90.30        11.49 o                         
   3  21   4        484.14        495.96        19.62 o                         
   4  21   4          0.08         -9.09        11.56 o                         
   5  21   4         72.81         65.97        17.31 o                         
   6  21   4         44.09          3.39        19.23 o                         
   7  21   4         44.45         87.14        27.48 o                         
   8  21   4        122.87        119.06        31.12 o                         
   9  21   4        184.07        173.85        55.53 o                         
 -11  22   4         90.25         50.07        23.26 o                         
 -10  22   4        205.08        188.05        22.43 o                         
  -9  22   4        187.06        196.24        23.16 o                         
  -8  22   4       1383.23       1437.49        33.88 o                         
  -7  22   4          2.68          7.75        16.01 o                         
  -6  22   4         18.22         42.01        12.10 o                         
  -5  22   4       1199.48       1110.75        27.10 o                         
  -4  22   4          2.15         10.91        10.06 o                         
  -3  22   4        117.01        200.50        13.13 o                         
  -2  22   4         18.76         22.07        11.12 o                         
  -1  22   4        228.87        215.97        14.73 o                         
   0  22   4         81.48         82.81        11.92 o                         
   1  22   4         35.43         36.56         9.98 o                         
   2  22   4        555.20        572.31        20.65 o                         
   3  22   4         75.47         72.81        12.34 o                         
   4  22   4        232.13        250.24        17.07 o                         
   5  22   4        177.06        167.94        20.46 o                         
   6  22   4       1211.92       1104.44        50.09 o                         
   7  22   4        483.56        462.54        40.45 o                         
   8  22   4          7.94        -26.94        26.94 o                         
 -11  23   4         44.85         18.65        24.97 o                         
 -10  23   4        359.49        341.58        26.03 o                         
  -9  23   4        223.60        212.67        28.33 o                         
  -8  23   4        602.75        577.12        31.55 o                         
  -7  23   4          3.57         18.99        12.81 o                         
  -6  23   4          3.76          5.78        12.33 o                         
  -5  23   4         26.84         48.25        12.47 o                         
  -4  23   4         96.89         92.46        12.29 o                         
  -3  23   4        544.72        530.84        22.41 o                         
  -2  23   4         65.84         72.39        12.76 o                         
  -1  23   4         32.52         27.53        11.35 o                         
   0  23   4        194.39        199.92        14.16 o                         
   1  23   4         93.56         92.31        11.34 o                         
   2  23   4        335.17        392.90        18.36 o                         
   3  23   4        126.56        143.00        14.23 o                         
   4  23   4         35.97         36.90        13.41 o                         
   5  23   4        486.40        474.09        27.57 o                         
   6  23   4         16.36        -22.24        22.24 o                         
   7  23   4        508.44        471.43        38.49 o                         
   8  23   4        101.73         94.66        30.30 o                         
 -11  24   4         45.87        100.40        34.34 o                         
 -10  24   4         63.74         81.14        22.70 o                         
  -9  24   4        327.73        376.13        36.23 o                         
  -8  24   4        544.15        536.06        24.82 o                         
  -7  24   4          0.19         -9.95        12.89 o                         
  -6  24   4        150.83        155.00        15.72 o                         
  -5  24   4        194.97        185.53        15.59 o                         
  -4  24   4       1403.24       1304.35        31.88 o                         
  -3  24   4        275.96        288.64        18.22 o                         
  -2  24   4        563.25        594.62        23.30 o                         
  -1  24   4        537.81        593.64        23.79 o                         
   0  24   4        696.90        741.87        29.01 o                         
   1  24   4        527.48        543.51        19.05 o                         
   2  24   4        535.86        576.23        21.58 o                         
   3  24   4          8.54          2.13        11.46 o                         
   4  24   4         63.34         67.68        15.23 o                         
   5  24   4        644.85        598.10        43.06 o                         
   6  24   4        505.35        601.73        39.15 o                         
   7  24   4          4.05        -11.75        26.38 o                         
   8  24   4          6.02         -5.20        41.13 o                         
 -10  25   4        187.35        181.45        27.78 o                         
  -9  25   4         10.80          3.94        19.83 o                         
  -8  25   4        649.56        651.13        28.77 o                         
  -7  25   4        344.04        353.46        20.30 o                         
  -6  25   4        148.41        153.21        17.89 o                         
  -5  25   4        714.50        724.70        29.58 o                         
  -4  25   4        901.89        803.16        27.50 o                         
  -3  25   4        453.11        436.90        22.17 o                         
  -2  25   4         42.58         55.91        13.57 o                         
  -1  25   4         38.96         33.28        13.34 o                         
   0  25   4         29.42         32.87        15.05 o                         
   1  25   4        259.63        253.49        17.17 o                         
   2  25   4          0.42         -7.12        11.69 o                         
   3  25   4        132.88        158.67        19.08 o                         
   4  25   4        222.32        254.11        18.32 o                         
   5  25   4        474.72        447.45        27.67 o                         
   6  25   4       1529.55       1565.01        55.95 o                         
   7  25   4         51.72         67.74        34.98 o                         
   8  25   4        224.20        210.95        47.65 o                         
 -10  26   4        116.61         66.62        27.12 o                         
  -9  26   4         13.44          8.19        25.68 o                         
  -8  26   4         50.72         54.31        18.05 o                         
  -7  26   4         21.28         14.74        15.22 o                         
  -6  26   4        451.35        472.45        22.56 o                         
  -5  26   4        674.27        694.53        27.46 o                         
  -4  26   4        364.07        407.76        21.66 o                         
  -3  26   4        337.69        340.20        24.46 o                         
  -2  26   4         27.00         29.94        13.32 o                         
  -1  26   4        507.86        511.10        23.02 o                         
   0  26   4         24.28         36.20        14.76 o                         
   1  26   4          0.03        -15.44        15.44 o                         
   2  26   4          1.25          3.43        13.82 o                         
   3  26   4          0.48         26.81        15.04 o                         
   4  26   4          0.25         16.29        14.70 o                         
   5  26   4        207.98        157.70        26.72 o                         
   6  26   4        147.19         84.91        30.98 o                         
   7  26   4          2.09         59.56        39.09 o                         
   8  26   4        193.85        179.72        92.95 o                         
 -10  27   4         17.56          5.56        26.34 o                         
  -9  27   4         30.73         -4.09        21.28 o                         
  -8  27   4        218.00        202.92        21.27 o                         
  -7  27   4        105.55        120.11        17.82 o                         
  -6  27   4        162.16        117.73        18.05 o                         
  -5  27   4        238.19        242.13        22.94 o                         
  -4  27   4        312.71        348.56        21.69 o                         
  -3  27   4        129.32        159.06        17.20 o                         
  -2  27   4        168.53        136.77        16.46 o                         
  -1  27   4        306.87        337.91        28.59 o                         
   0  27   4        572.40        608.69        33.51 o                         
   1  27   4         18.00        -12.79        14.68 o                         
   2  27   4        192.05        166.72        19.55 o                         
   3  27   4         39.44         44.61        16.91 o                         
   4  27   4        206.35        167.95        18.79 o                         
   5  27   4        153.51        165.24        33.51 o                         
   6  27   4        330.76        337.80        47.61 o                         
   7  27   4         35.99          5.79        37.60 o                         
 -10  28   4          6.19        -11.96        25.62 o                         
  -9  28   4          2.53          5.14        21.46 o                         
  -8  28   4          9.42          4.00        19.67 o                         
  -7  28   4          6.65        -13.23        18.02 o                         
  -6  28   4         73.46         69.61        17.17 o                         
  -5  28   4         31.17         20.36        15.39 o                         
  -4  28   4          5.99          6.25        14.96 o                         
  -3  28   4        103.76        107.17        18.06 o                         
  -2  28   4         14.47         17.40        16.85 o                         
  -1  28   4         12.82         33.13        15.32 o                         
   0  28   4          0.00          5.23        24.25 o                         
   1  28   4        286.27        336.42        25.10 o                         
   2  28   4        214.15        249.99        22.37 o                         
   3  28   4        398.12        438.11        28.86 o                         
   4  28   4         22.95         34.06        24.32 o                         
   5  28   4        282.91        340.68        39.72 o                         
   6  28   4        273.79        301.91        47.25 o                         
   7  28   4        429.29        385.45        52.60 o                         
 -10  29   4        451.29        582.54       116.02 o                         
  -9  29   4        151.91        167.75        28.09 o                         
  -8  29   4         75.68         90.75        24.69 o                         
  -7  29   4         52.76         70.30        20.63 o                         
  -6  29   4        782.10        897.94        44.82 o                         
  -5  29   4         56.60         35.06        16.56 o                         
  -4  29   4         81.31        113.14        18.39 o                         
  -3  29   4          2.71         11.74        15.11 o                         
  -2  29   4        230.36        266.31        24.41 o                         
  -1  29   4        399.54        437.56        30.28 o                         
   0  29   4          8.94         -1.02        19.76 o                         
   1  29   4        170.05        211.40        34.37 o                         
   2  29   4        947.79       1013.86        44.94 o                         
   3  29   4        445.81        453.87        27.73 o                         
   4  29   4        125.10        140.23        22.10 o                         
   5  29   4         11.60         24.13        30.89 o                         
   6  29   4        138.96        142.21        37.46 o                         
   7  29   4          5.66        -36.01        38.78 o                         
  -9  30   4         52.58        114.50        27.24 o                         
  -8  30   4         83.54         48.65        25.09 o                         
  -7  30   4          0.92          5.10        21.76 o                         
  -6  30   4         27.00         18.12        23.37 o                         
  -5  30   4         10.26          2.69        17.95 o                         
  -4  30   4        153.39        188.13        38.10 o                         
  -3  30   4          2.65         -5.85        16.26 o                         
  -2  30   4        248.20        270.25        22.39 o                         
  -1  30   4          7.67         25.48        19.92 o                         
   0  30   4        687.01        696.59        37.55 o                         
   1  30   4        802.23        787.08        40.22 o                         
   2  30   4        221.96        255.84        22.95 o                         
   3  30   4        302.72        296.77        25.35 o                         
   4  30   4         22.61         32.59        23.88 o                         
   5  30   4         11.23          5.28        29.95 o                         
   6  30   4         47.57         70.25        36.14 o                         
   7  30   4         12.91         19.86        37.53 o                         
  -9  31   4         46.61         58.95        27.25 o                         
  -8  31   4          0.41        -23.56        23.56 o                         
  -7  31   4         64.03         78.36        25.82 o                         
  -6  31   4        105.24         61.36        21.84 o                         
  -5  31   4        172.55        199.81        23.85 o                         
  -4  31   4        272.28        245.47        24.05 o                         
  -3  31   4          0.85         -7.17        16.89 o                         
  -2  31   4        332.82        321.31        28.09 o                         
  -1  31   4        138.53        134.16        34.51 o                         
   0  31   4         27.07         -4.43        20.79 o                         
   1  31   4        141.70        111.68        25.07 o                         
   2  31   4        473.29        525.57        29.20 o                         
   3  31   4         21.45         18.50        19.78 o                         
   4  31   4         71.20         67.85        22.69 o                         
   5  31   4          5.14         21.22        31.33 o                         
   6  31   4          1.89         33.90        36.81 o                         
  -9  32   4         59.71        -12.48        26.71 o                         
  -8  32   4         26.97          6.02        24.79 o                         
  -7  32   4        255.25        228.28        40.99 o                         
  -6  32   4         71.16         59.97        23.69 o                         
  -5  32   4        143.38        186.07        25.89 o                         
  -4  32   4        215.30        175.80        23.05 o                         
  -3  32   4        105.74         88.80        20.22 o                         
  -2  32   4        474.81        479.50        32.79 o                         
  -1  32   4         21.89          8.26        21.23 o                         
   0  32   4        514.33        521.72        35.75 o                         
   1  32   4        289.57        345.00        32.41 o                         
   2  32   4         14.92         23.94        28.39 o                         
   3  32   4          6.48         16.23        20.22 o                         
   4  32   4          1.17         17.40        23.40 o                         
   5  32   4          2.04          9.89        46.75 o                         
   6  32   4          3.00          6.17        33.42 o                         
  -8  33   4         38.73         48.40        39.87 o                         
  -7  33   4          3.67        -24.49        29.10 o                         
  -6  33   4         13.44         38.81        23.34 o                         
  -5  33   4         36.96         11.62        29.96 o                         
  -4  33   4        106.26         89.04        24.43 o                         
  -3  33   4        390.75        456.08        32.81 o                         
  -2  33   4        120.09        141.08        32.12 o                         
  -1  33   4          4.65         12.76        21.59 o                         
   0  33   4         83.81         43.62        23.49 o                         
   1  33   4       1076.24       1191.15        56.25 o                         
   2  33   4          3.45         -3.84        27.72 o                         
   3  33   4        143.94        133.42        23.74 o                         
   4  33   4          0.42         25.68        29.09 o                         
   5  33   4         13.29         26.03        44.05 o                         
   6  33   4         14.77         70.43        37.15 o                         
  -8  34   4        109.10        113.16        29.52 o                         
  -7  34   4         47.59          9.55        24.86 o                         
  -6  34   4        340.94        357.11        34.52 o                         
  -5  34   4         54.41         79.04        24.74 o                         
  -4  34   4         27.06         26.98        23.52 o                         
  -3  34   4         40.53        -12.54        23.75 o                         
  -2  34   4          0.93         33.03        24.20 o                         
  -1  34   4        112.54         84.86        25.22 o                         
   0  34   4          5.87         20.73        24.36 o                         
   1  34   4         45.33         51.99        26.76 o                         
   2  34   4         83.90         90.30        27.79 o                         
   3  34   4         54.21         83.64        26.42 o                         
   4  34   4          6.26         48.05        32.56 o                         
   5  34   4          4.36        -32.97        32.97 o                         
  -8  35   4        246.38        185.63        31.75 o                         
  -7  35   4         35.97         -3.18        25.62 o                         
  -6  35   4         58.19         61.68        27.49 o                         
  -5  35   4        146.68        144.60        28.20 o                         
  -4  35   4         13.66         27.78        26.86 o                         
  -3  35   4        187.67        161.24        42.42 o                         
  -2  35   4         55.15         45.32        26.59 o                         
  -1  35   4         38.10         67.74        24.67 o                         
   0  35   4        203.81        215.64        30.00 o                         
   1  35   4          8.48         -7.16        24.46 o                         
   2  35   4          2.62         -6.59        25.36 o                         
   3  35   4          2.47         -7.17        24.28 o                         
   4  35   4         26.56         55.81        39.89 o                         
   5  35   4        607.09        596.90        65.29 o                         
  -7  36   4         53.65         35.84        31.14 o                         
  -6  36   4         12.59          1.15        27.20 o                         
  -5  36   4        414.82        366.83        40.52 o                         
  -4  36   4          0.02         25.54        27.63 o                         
  -3  36   4        290.57        264.40        56.78 o                         
  -2  36   4         24.64         43.33        31.09 o                         
  -1  36   4        392.08        388.93        35.30 o                         
   0  36   4          1.75         -8.07        23.79 o                         
   1  36   4        129.89        133.84        30.00 o                         
   2  36   4        290.83        334.29        32.82 o                         
   3  36   4          9.13        -13.63        41.84 o                         
   4  36   4         13.65         37.31        48.82 o                         
   5  36   4        107.47        106.64        42.52 o                         
  -7  37   4         32.37         31.60        30.24 o                         
  -6  37   4        341.64        334.52        41.50 o                         
  -5  37   4         62.12         90.31        33.24 o                         
  -4  37   4        260.46        166.34        33.88 o                         
  -3  37   4         69.66         98.03        32.60 o                         
  -2  37   4          2.89        -12.16        30.51 o                         
  -1  37   4        100.22        157.65        33.82 o                         
   0  37   4         70.75         93.76        30.01 o                         
   1  37   4          8.46        -11.88        27.13 o                         
   2  37   4        356.74        397.55        35.39 o                         
   3  37   4          0.13        -45.31        45.31 o                         
   4  37   4        202.10        151.81        47.09 o                         
  -6  38   4          8.84          4.08        32.51 o                         
  -5  38   4          9.17          8.96        30.47 o                         
  -4  38   4         30.24        -19.90        29.83 o                         
  -3  38   4         36.13         78.26        32.14 o                         
  -2  38   4          5.64          6.58        33.95 o                         
  -1  38   4          3.12        -29.87        29.87 o                         
   0  38   4         13.38        -37.16        37.16 o                         
   1  38   4          0.31          8.33        30.43 o                         
   2  38   4          5.47          6.40        26.60 o                         
   3  38   4        137.65        170.91        46.68 o                         
   4  38   4          2.93        -17.58        72.49 o                         
  -6  39   4         28.60         28.43        35.58 o                         
  -5  39   4        160.85        249.93        39.54 o                         
  -4  39   4        305.94        304.80        41.91 o                         
  -3  39   4          4.49         18.35        31.70 o                         
  -2  39   4        103.49        104.79        37.54 o                         
  -1  39   4          5.19          2.77        34.10 o                         
   0  39   4        183.95        169.75        37.07 o                         
   1  39   4         38.07         67.78        32.87 o                         
   2  39   4          5.36        -30.04        30.04 o                         
   3  39   4         74.52         64.86        77.05 o                         
  -5  40   4         25.62         -4.74        32.28 o                         
  -4  40   4         26.53          5.03        32.68 o                         
  -3  40   4         90.53         60.53        34.70 o                         
  -2  40   4          1.74          4.79        33.54 o                         
  -1  40   4          5.10        -33.78        33.78 o                         
   0  40   4          5.20        -31.52        31.52 o                         
   1  40   4        906.86        988.04        59.40 o                         
   2  40   4         13.25         35.03        34.81 o                         
  -4  41   4        313.31        252.81        42.54 o                         
  -3  41   4          1.27          6.03        55.73 o                         
  -2  41   4        360.71        317.18        43.32 o                         
  -1  41   4         54.35         -2.76        38.89 o                         
   0  41   4          6.05          5.66        34.44 o                         
   1  41   4        109.28        158.43        60.53 o                         
   2  41   4          2.16         34.82        64.98 o                         
  -3  42   4          0.01        -24.62        35.01 o                         
  -2  42   4         23.43         54.79        36.59 o                         
  -1  42   4         11.11        -38.59        38.59 o                         
   0  42   4         44.78         34.36        53.39 o                         
   1  42   4         18.90         12.71        49.30 o                         
  -1  43   4        226.39        250.18        97.29 o                         
 -13   1   5         26.41         13.02        24.41 o                         
 -12   1   5        796.07        819.48        34.82 o                         
 -11   1   5        451.45        487.35        26.26 o                         
 -10   1   5        424.35        459.76        22.34 o                         
  -9   1   5        306.02        281.13        17.35 o                         
  -8   1   5        368.29        408.68        31.89 o                         
  -7   1   5        128.75         97.50         7.62 o                         
  -6   1   5          1.64          0.74         5.03 o                         
  -5   1   5        794.39        812.22        11.96 o                         
  -4   1   5       5385.36       5156.35        52.88 o                         
  -3   1   5        251.89        228.79         8.49 o                         
  -2   1   5       1625.51       1556.01        21.34 o                         
  -1   1   5       2804.93       2897.70        35.50 o                         
   0   1   5         85.83         79.66         8.81 o                         
   1   1   5         30.78         54.16         9.04 o                         
   2   1   5        151.40        189.03        11.69 o                         
   3   1   5        195.88        273.48        13.72 o                         
   4   1   5        459.80        498.30        20.90 o                         
   5   1   5         74.46         81.14        13.59 o                         
   6   1   5        431.19        445.05        24.65 o                         
   7   1   5         44.21         64.66        18.02 o                         
   8   1   5         73.93         73.21        20.32 o                         
   9   1   5        141.21        151.98        26.19 o                         
 -13   2   5        105.95         90.65        26.21 o                         
 -12   2   5          3.27         69.11        19.22 o                         
 -11   2   5        116.36        141.50        22.52 o                         
 -10   2   5         43.56         67.12        15.86 o                         
  -9   2   5        490.56        438.07        20.98 o                         
  -8   2   5       1043.26       1079.59        30.42 o                         
  -7   2   5          0.12          4.17         6.26 o                         
  -6   2   5         61.00         81.76         6.21 o                         
  -5   2   5        746.50        842.49        12.64 o                         
  -4   2   5          0.09         36.92        11.02 o                         
  -3   2   5       3123.12       3048.84        33.47 o                         
  -2   2   5        421.32        457.88        11.57 o                         
  -1   2   5        124.74        242.35         8.53 o                         
   0   2   5        307.72        308.22        11.59 o                         
   1   2   5         10.57         42.34         8.19 o                         
   2   2   5       1114.59       1127.27        23.12 o                         
   3   2   5       2379.08       2565.25        40.87 o                         
   4   2   5         59.87        110.16        13.90 o                         
   5   2   5        956.83       1062.60        25.87 o                         
   6   2   5         13.39         36.27        15.32 o                         
   7   2   5        362.20        410.10        25.34 o                         
   8   2   5          5.24         -8.31        24.56 o                         
   9   2   5         66.31         41.68        23.56 o                         
 -13   3   5        133.25        112.96        24.36 o                         
 -12   3   5         54.77         74.23        20.19 o                         
 -11   3   5          3.03         22.51        16.23 o                         
 -10   3   5         25.52         11.88        14.32 o                         
  -9   3   5          0.03         13.14        11.75 o                         
  -8   3   5        675.88        662.20        19.97 o                         
  -7   3   5         28.12         55.86         8.09 o                         
  -6   3   5        123.25        130.63         6.67 o                         
  -5   3   5        288.23        338.38         9.20 o                         
  -4   3   5        656.40        613.00        12.70 o                         
  -3   3   5          9.09         26.39         5.32 o                         
  -2   3   5       4262.18       3925.22        48.67 o                         
  -1   3   5       1515.77       1496.46        21.22 o                         
   0   3   5        239.17        279.60        11.55 o                         
   1   3   5       2149.45       2257.37        32.43 o                         
   2   3   5         44.09         54.44         9.38 o                         
   3   3   5        723.52        955.15        23.81 o                         
   4   3   5         17.37         34.82        11.69 o                         
   5   3   5        147.86        186.37        14.28 o                         
   6   3   5         35.65         50.57        17.49 o                         
   7   3   5       1918.20       1798.51        45.01 o                         
   8   3   5        190.78        166.49        26.24 o                         
   9   3   5        507.46        420.29        30.73 o                         
 -13   4   5         15.94         -9.93        23.28 o                         
 -12   4   5        445.84        499.13        29.81 o                         
 -11   4   5          0.41         15.09        16.08 o                         
 -10   4   5        509.05        529.44        24.04 o                         
  -9   4   5         33.72         37.11        12.66 o                         
  -8   4   5       2145.28       2093.03        33.03 o                         
  -7   4   5         12.09         11.28         6.53 o                         
  -6   4   5        158.17        159.13         6.94 o                         
  -5   4   5        608.58        552.91        12.76 o                         
  -4   4   5        357.07        346.32        10.45 o                         
  -3   4   5        417.23        427.65        10.69 o                         
  -2   4   5         19.34         23.13         4.24 o                         
  -1   4   5       1234.26       1355.68        21.24 o                         
   0   4   5       3395.64       3472.75        40.77 o                         
   1   4   5        202.10        158.01         9.33 o                         
   2   4   5        208.06        239.83        11.79 o                         
   3   4   5       5466.26       5577.67        67.50 o                         
   4   4   5        166.35        151.79        13.12 o                         
   5   4   5        203.71        234.39        18.95 o                         
   6   4   5         62.39         54.19        16.89 o                         
   7   4   5        202.57        256.56        24.48 o                         
   8   4   5         97.64         82.99        20.94 o                         
   9   4   5         50.49         13.50        22.20 o                         
 -13   5   5         52.75         89.07        30.64 o                         
 -12   5   5         94.96        117.02        22.49 o                         
 -11   5   5         27.60         29.50        16.16 o                         
 -10   5   5         72.10         62.07        15.03 o                         
  -9   5   5         18.45          3.05        12.27 o                         
  -8   5   5        465.59        557.50        18.72 o                         
  -7   5   5        838.29        780.58        15.76 o                         
  -6   5   5         82.04        108.81         7.14 o                         
  -5   5   5         18.39         53.08         8.28 o                         
  -4   5   5         64.65         85.85         6.84 o                         
  -3   5   5          7.35         15.75         5.29 o                         
  -2   5   5       2239.88       2083.68        25.38 o                         
  -1   5   5        682.01        601.80        14.15 o                         
   0   5   5        119.48        122.85         7.66 o                         
   1   5   5       1870.62       1977.06        26.55 o                         
   2   5   5        396.01        407.41        13.57 o                         
   3   5   5        178.19        202.96        11.98 o                         
   4   5   5        194.06        220.14        14.34 o                         
   5   5   5        123.62        139.55        13.73 o                         
   6   5   5          8.20          6.35        14.42 o                         
   7   5   5        568.59        589.06        37.65 o                         
   8   5   5         77.71         46.38        20.19 o                         
   9   5   5         15.16        -21.91        21.91 o                         
 -12   6   5         21.64         48.70        20.42 o                         
 -11   6   5        130.19        122.62        18.94 o                         
 -10   6   5         90.18        102.03        16.03 o                         
  -9   6   5         42.53         48.66        14.81 o                         
  -8   6   5       3762.66       3713.62        45.39 o                         
  -7   6   5        168.88        199.48         9.92 o                         
  -6   6   5       4876.14       4652.52        45.54 o                         
  -5   6   5       6371.93       5982.69        59.48 o                         
  -4   6   5        516.77        544.97        12.69 o                         
  -3   6   5       1988.08       2075.24        26.45 o                         
  -2   6   5        772.43        790.62        14.42 o                         
  -1   6   5        285.52        268.38        10.19 o                         
   0   6   5        692.80        643.24        13.70 o                         
   1   6   5        489.03        596.93        14.33 o                         
   2   6   5       2566.88       2417.36        36.96 o                         
   3   6   5       1797.74       1564.32        26.85 o                         
   4   6   5       1373.76       1372.81        27.41 o                         
   5   6   5       2015.59       1914.36        35.56 o                         
   6   6   5         83.52         95.40        17.36 o                         
   7   6   5         15.90         23.46        17.37 o                         
   8   6   5         19.05          6.04        18.92 o                         
   9   6   5         71.65         92.73        25.36 o                         
 -12   7   5         35.35         20.04        20.25 o                         
 -11   7   5        216.54        217.47        21.92 o                         
 -10   7   5        107.13         94.70        16.15 o                         
  -9   7   5          2.04        -15.70        18.87 o                         
  -8   7   5        331.07        385.12        15.20 o                         
  -7   7   5        407.40        437.98        15.63 o                         
  -6   7   5        368.18        370.03        12.92 o                         
  -5   7   5       1354.97       1365.48        29.16 o                         
  -4   7   5        190.66        241.50        10.15 o                         
  -3   7   5       1037.06       1082.10        17.46 o                         
  -2   7   5          0.11          3.89         5.85 o                         
  -1   7   5        395.82        391.80        13.15 o                         
   0   7   5        484.63        486.22        12.23 o                         
   1   7   5       1442.60       1637.96        23.61 o                         
   2   7   5         61.05         82.30         8.83 o                         
   3   7   5         41.36        103.94        10.20 o                         
   4   7   5          7.61         13.01        10.03 o                         
   5   7   5         43.29         53.73        12.32 o                         
   6   7   5          9.80         19.66        20.71 o                         
   7   7   5        458.46        453.73        27.21 o                         
   8   7   5        107.76         93.96        21.29 o                         
   9   7   5        250.45        232.88        31.38 o                         
 -12   8   5        106.25         77.33        21.83 o                         
 -11   8   5         20.52         25.05        18.06 o                         
 -10   8   5         33.29         22.03        14.67 o                         
  -9   8   5         10.85          0.45        12.77 o                         
  -8   8   5        626.68        645.11        19.62 o                         
  -7   8   5          0.13          5.92         6.94 o                         
  -6   8   5        260.01        261.72        10.09 o                         
  -5   8   5         25.36         38.49         7.86 o                         
  -4   8   5        904.43        810.76        15.20 o                         
  -3   8   5        220.46        249.10         8.70 o                         
  -2   8   5        208.78        221.19        10.49 o                         
  -1   8   5       3650.00       3988.81        47.76 o                         
   0   8   5       1290.37       1265.86        18.94 o                         
   1   8   5       2168.19       2319.08        29.68 o                         
   2   8   5         14.47          8.13         8.00 o                         
   3   8   5       4261.37       4188.20        51.60 o                         
   4   8   5          0.55          0.44         9.70 o                         
   5   8   5          2.17         -3.53        12.03 o                         
   6   8   5         51.72         15.49        15.48 o                         
   7   8   5         34.99         51.48        18.35 o                         
   8   8   5         87.95        107.76        21.98 o                         
   9   8   5        131.27        149.49        30.30 o                         
 -12   9   5        277.94        300.92        27.11 o                         
 -11   9   5        264.79        258.74        23.12 o                         
 -10   9   5         60.45         60.34        16.62 o                         
  -9   9   5          2.42         -3.89        12.20 o                         
  -8   9   5          2.54         -4.97         9.28 o                         
  -7   9   5        280.42        319.13        12.99 o                         
  -6   9   5         16.98          8.98         6.46 o                         
  -5   9   5       2548.91       2370.07        33.42 o                         
  -4   9   5       1000.92        896.05        17.24 o                         
  -3   9   5        211.41        212.89        10.73 o                         
  -2   9   5       2493.37       2319.03        30.64 o                         
  -1   9   5       4378.47       4336.80        51.47 o                         
   0   9   5        402.87        387.90        12.85 o                         
   1   9   5        708.07        768.07        15.44 o                         
   2   9   5        348.61        368.46        14.33 o                         
   3   9   5        117.30        157.62        11.46 o                         
   4   9   5        248.78        234.19        16.11 o                         
   5   9   5          5.83         17.40        11.68 o                         
   6   9   5        120.18        112.54        18.49 o                         
   7   9   5        156.09        186.06        23.08 o                         
   8   9   5        322.87        301.83        28.63 o                         
   9   9   5        398.60        405.09        44.94 o                         
 -12  10   5          7.97         32.39        23.33 o                         
 -11  10   5         93.98         42.58        18.77 o                         
 -10  10   5          3.55         28.71        15.77 o                         
  -9  10   5         65.54         94.15        18.67 o                         
  -8  10   5        151.79        155.75        15.44 o                         
  -7  10   5        421.22        447.55        14.65 o                         
  -6  10   5         46.91         43.76         7.28 o                         
  -5  10   5         95.97        151.64         8.37 o                         
  -4  10   5        519.47        538.48        13.87 o                         
  -3  10   5        544.67        536.09        15.90 o                         
  -2  10   5        220.29        207.79         8.90 o                         
  -1  10   5         87.57         75.14         7.63 o                         
   0  10   5       1539.16       1487.95        21.09 o                         
   1  10   5        131.43        150.38         8.83 o                         
   2  10   5        179.78        191.39         9.28 o                         
   3  10   5        100.21         96.85        10.44 o                         
   4  10   5         17.13          7.75        10.50 o                         
   5  10   5        216.71        239.69        16.81 o                         
   6  10   5         13.71         24.16        15.70 o                         
   7  10   5        135.37        192.63        24.15 o                         
   8  10   5         17.29         24.79        21.86 o                         
   9  10   5         62.09         56.96        27.11 o                         
 -12  11   5        510.97        447.75        29.62 o                         
 -11  11   5         74.97         77.40        19.66 o                         
 -10  11   5        388.16        373.16        23.34 o                         
  -9  11   5        356.04        402.89        20.74 o                         
  -8  11   5        263.89        251.02        14.12 o                         
  -7  11   5       1004.89        950.74        20.50 o                         
  -6  11   5         52.30         51.02         7.54 o                         
  -5  11   5        768.49        797.01        17.75 o                         
  -4  11   5       2294.34       2156.83        29.87 o                         
  -3  11   5         31.94         11.47         4.94 o                         
  -2  11   5        378.94        361.49        11.50 o                         
  -1  11   5          5.19         17.73         6.36 o                         
   0  11   5          3.67          3.98         5.90 o                         
   1  11   5        410.98        397.31        13.37 o                         
   2  11   5        367.86        411.38        12.30 o                         
   3  11   5         34.69         38.55         9.53 o                         
   4  11   5        536.95        533.28        19.57 o                         
   5  11   5         64.47         56.59        12.97 o                         
   6  11   5        571.63        572.20        30.89 o                         
   7  11   5       1302.94       1256.56        44.28 o                         
   8  11   5        134.99        152.33        26.21 o                         
   9  11   5         50.74         21.80        29.99 o                         
 -12  12   5          7.50        -13.38        20.68 o                         
 -11  12   5        279.90        309.38        24.76 o                         
 -10  12   5         44.93         26.50        16.15 o                         
  -9  12   5         45.37         47.38        14.31 o                         
  -8  12   5         47.85         55.44        10.97 o                         
  -7  12   5        667.15        693.52        18.84 o                         
  -6  12   5        728.17        705.42        16.03 o                         
  -5  12   5         77.77        100.68         7.47 o                         
  -4  12   5        140.51        126.92         6.33 o                         
  -3  12   5          0.22          4.59         6.43 o                         
  -2  12   5        520.78        560.78        14.19 o                         
  -1  12   5        750.70        776.64        16.43 o                         
   0  12   5         69.81         79.99         8.12 o                         
   1  12   5       1370.76       1427.47        33.66 o                         
   2  12   5        293.71        297.10        10.85 o                         
   3  12   5        161.03        181.99        13.27 o                         
   4  12   5       1096.93        992.14        25.35 o                         
   5  12   5        316.50        358.42        22.37 o                         
   6  12   5        183.80        175.72        23.77 o                         
   7  12   5          0.01         26.55        19.43 o                         
   8  12   5         10.54         16.60        23.77 o                         
   9  12   5         35.05         36.72        33.06 o                         
 -12  13   5        458.59        414.64        30.89 o                         
 -11  13   5          3.68         17.66        18.39 o                         
 -10  13   5        170.41        170.75        20.22 o                         
  -9  13   5        308.94        327.01        20.60 o                         
  -8  13   5          6.09         11.18        11.02 o                         
  -7  13   5         37.46         29.05         9.45 o                         
  -6  13   5        127.70        119.85         8.89 o                         
  -5  13   5        231.54        232.96        10.50 o                         
  -4  13   5       3822.59       3492.17        36.06 o                         
  -3  13   5        462.32        444.15        12.15 o                         
  -2  13   5       2184.46       2192.09        36.57 o                         
  -1  13   5       3177.82       3173.96        40.34 o                         
   0  13   5       3063.39       2916.32        39.16 o                         
   1  13   5       3056.98       3184.73        40.02 o                         
   2  13   5         24.24         30.60         7.27 o                         
   3  13   5        859.15        882.69        20.98 o                         
   4  13   5         94.09        124.96        22.49 o                         
   5  13   5          7.70        -10.33        15.84 o                         
   6  13   5         85.57         85.83        20.78 o                         
   7  13   5        922.68        871.46        43.60 o                         
   8  13   5         16.34         -0.05        23.62 o                         
   9  13   5          0.07          7.82        26.31 o                         
 -12  14   5          5.13         -0.19        21.93 o                         
 -11  14   5          8.39          4.76        20.12 o                         
 -10  14   5         85.82         98.45        21.67 o                         
  -9  14   5        257.69        221.53        18.01 o                         
  -8  14   5        899.98        880.26        25.23 o                         
  -7  14   5        336.93        302.24        14.58 o                         
  -6  14   5       1272.94       1157.85        20.40 o                         
  -5  14   5        555.32        567.61        14.83 o                         
  -4  14   5         11.47         27.99         5.52 o                         
  -3  14   5         94.09        115.21         8.32 o                         
  -2  14   5       1347.73       1299.45        20.92 o                         
  -1  14   5         86.31         61.62        10.25 o                         
   0  14   5          1.41          4.39         6.87 o                         
   1  14   5       4608.47       4298.55        57.68 o                         
   2  14   5        495.19        531.97        16.68 o                         
   3  14   5       1872.17       1743.40        34.50 o                         
   4  14   5        388.00        333.08        19.67 o                         
   5  14   5          1.32          3.50        15.89 o                         
   6  14   5         16.18         25.36        20.12 o                         
   7  14   5          0.70        -11.32        20.06 o                         
   8  14   5         17.93          6.24        23.61 o                         
   9  14   5         35.62         46.39        31.29 o                         
 -12  15   5        243.06        211.35        27.10 o                         
 -11  15   5        387.27        408.08        32.92 o                         
 -10  15   5        249.15        227.90        21.11 o                         
  -9  15   5         20.96         30.04        15.05 o                         
  -8  15   5         61.99         78.95        13.36 o                         
  -7  15   5        675.37        673.72        21.53 o                         
  -6  15   5         24.20         30.77         7.92 o                         
  -5  15   5        654.43        583.68        15.63 o                         
  -4  15   5         38.12         39.31         8.00 o                         
  -3  15   5        662.82        658.22        17.72 o                         
  -2  15   5        136.23        103.86         8.69 o                         
  -1  15   5        849.24        757.87        19.69 o                         
   0  15   5       1656.94       1587.11        26.50 o                         
   1  15   5        614.50        650.35        19.77 o                         
   2  15   5        771.58        786.19        19.37 o                         
   3  15   5        935.78        990.69        31.75 o                         
   4  15   5         58.27        101.71        16.65 o                         
   5  15   5        455.70        437.46        26.43 o                         
   6  15   5         95.25         85.75        22.44 o                         
   7  15   5        121.98        160.15        24.77 o                         
   8  15   5         51.81         11.44        27.64 o                         
   9  15   5        697.42        693.23        79.05 o                         
 -12  16   5         42.35         63.01        24.53 o                         
 -11  16   5         55.60         62.83        21.13 o                         
 -10  16   5         21.01         26.99        17.02 o                         
  -9  16   5          0.19        -12.86        13.98 o                         
  -8  16   5       1348.07       1311.41        29.53 o                         
  -7  16   5         60.99         43.50        11.50 o                         
  -6  16   5         90.53         71.38        10.82 o                         
  -5  16   5       1219.14       1247.73        20.73 o                         
  -4  16   5         99.69        141.25         8.57 o                         
  -3  16   5         49.06         45.71         7.08 o                         
  -2  16   5        515.40        495.12        17.74 o                         
  -1  16   5         68.80         50.85         9.34 o                         
   0  16   5       3858.90       3439.59        64.32 o                         
   1  16   5        180.39        182.61        12.16 o                         
   2  16   5       1739.77       1597.86        26.94 o                         
   3  16   5       1671.02       1564.55        33.32 o                         
   4  16   5        701.05        659.69        26.48 o                         
   5  16   5        291.84        259.91        25.73 o                         
   6  16   5        152.77        169.84        25.62 o                         
   7  16   5          0.03          8.36        27.20 o                         
   8  16   5          0.15          3.10        25.51 o                         
   9  16   5        230.56        171.17        59.75 o                         
 -12  17   5          4.52          2.21        25.31 o                         
 -11  17   5         12.72         31.59        23.45 o                         
 -10  17   5         58.14         41.21        19.21 o                         
  -9  17   5         14.91         -8.77        14.63 o                         
  -8  17   5         19.85         22.35        12.68 o                         
  -7  17   5         10.30         30.01        11.69 o                         
  -6  17   5        297.92        320.20        16.53 o                         
  -5  17   5       1608.21       1503.62        23.20 o                         
  -4  17   5        123.53         90.71         8.05 o                         
  -3  17   5         18.17         10.81         6.29 o                         
  -2  17   5        758.51        767.42        20.30 o                         
  -1  17   5       2301.12       2169.85        42.20 o                         
   0  17   5        584.80        600.79        20.52 o                         
   1  17   5       1419.15       1452.17        27.65 o                         
   2  17   5          5.07         15.30         9.42 o                         
   3  17   5        532.64        564.62        22.50 o                         
   4  17   5        675.45        614.29        26.20 o                         
   5  17   5        186.17        227.41        30.92 o                         
   6  17   5         22.73         14.83        19.36 o                         
   7  17   5         31.93         51.86        23.98 o                         
   8  17   5          0.86         11.36        25.81 o                         
 -11  18   5         82.03         86.39        23.93 o                         
 -10  18   5        137.40        116.16        20.34 o                         
  -9  18   5         15.93          2.07        15.43 o                         
  -8  18   5       1857.08       1852.10        41.96 o                         
  -7  18   5        115.99        113.24        13.32 o                         
  -6  18   5       2470.19       2371.85        37.07 o                         
  -5  18   5       3707.57       3581.53        50.12 o                         
  -4  18   5        375.78        318.40        11.69 o                         
  -3  18   5        468.06        491.21        14.34 o                         
  -2  18   5         56.27         74.19        10.07 o                         
  -1  18   5         76.63        100.75        13.16 o                         
   0  18   5        208.85        253.35        17.89 o                         
   1  18   5       1792.86       1717.01        31.58 o                         
   2  18   5        208.90        248.20        14.55 o                         
   3  18   5        657.48        746.41        24.73 o                         
   4  18   5        388.73        382.29        21.83 o                         
   5  18   5       1229.72       1177.57        38.76 o                         
   6  18   5        126.95        148.87        23.78 o                         
   7  18   5         29.05         60.45        26.62 o                         
   8  18   5        181.47        178.71        39.14 o                         
 -11  19   5        264.31        258.27        27.95 o                         
 -10  19   5        139.29        130.08        26.72 o                         
  -9  19   5        233.87        227.73        19.34 o                         
  -8  19   5        421.66        436.89        21.29 o                         
  -7  19   5        317.65        306.34        17.39 o                         
  -6  19   5          9.50         18.93        11.23 o                         
  -5  19   5       1102.50        976.75        22.44 o                         
  -4  19   5          0.47          4.58         8.58 o                         
  -3  19   5       1865.79       1493.09        25.48 o                         
  -2  19   5        805.54        793.23        22.82 o                         
  -1  19   5        599.80        548.49        21.98 o                         
   0  19   5          1.29          6.08        11.76 o                         
   1  19   5        297.70        303.00        17.13 o                         
   2  19   5        199.55        205.65        13.55 o                         
   3  19   5         27.89         26.49        12.57 o                         
   4  19   5          0.26        -13.45        13.45 o                         
   5  19   5          0.51         15.74        17.04 o                         
   6  19   5        145.67        187.39        25.34 o                         
   7  19   5         30.92         54.88        27.64 o                         
   8  19   5        207.75        217.58        35.13 o                         
 -11  20   5        447.04        451.75        32.63 o                         
 -10  20   5         26.90         27.52        19.63 o                         
  -9  20   5          2.29         -4.62        15.60 o                         
  -8  20   5        134.21        127.33        16.17 o                         
  -7  20   5         45.98         28.28        12.41 o                         
  -6  20   5         28.83         34.56        11.28 o                         
  -5  20   5          4.30        -12.81        12.81 o                         
  -4  20   5          8.06          9.89         9.66 o                         
  -3  20   5          5.60          7.40        10.14 o                         
  -2  20   5        311.56        282.02        15.57 o                         
  -1  20   5        568.87        590.45        23.10 o                         
   0  20   5        690.58        632.65        25.06 o                         
   1  20   5          2.98         -8.13        11.88 o                         
   2  20   5          6.29         10.05        11.00 o                         
   3  20   5       1172.55       1085.77        30.30 o                         
   4  20   5          2.52         14.37        14.22 o                         
   5  20   5         65.39        119.31        19.81 o                         
   6  20   5         17.06         24.41        23.92 o                         
   7  20   5         42.99         53.59        31.75 o                         
   8  20   5         58.81         -6.79        29.51 o                         
 -11  21   5        178.89        184.88        26.65 o                         
 -10  21   5          0.51        -19.57        19.57 o                         
  -9  21   5         34.02         44.53        16.63 o                         
  -8  21   5         17.52         -0.08        14.34 o                         
  -7  21   5       1038.15       1071.08        29.96 o                         
  -6  21   5         16.85         30.73        12.79 o                         
  -5  21   5        591.54        524.41        20.20 o                         
  -4  21   5        543.00        517.26        19.08 o                         
  -3  21   5         55.16         43.43        11.63 o                         
  -2  21   5        446.36        405.39        17.88 o                         
  -1  21   5        742.14        756.79        26.40 o                         
   0  21   5        131.38        106.47        17.19 o                         
   1  21   5          3.63         -4.62        12.66 o                         
   2  21   5         24.77         22.92        12.98 o                         
   3  21   5        281.00        304.51        20.80 o                         
   4  21   5        168.19        160.10        18.79 o                         
   5  21   5         17.90         40.80        19.33 o                         
   6  21   5        376.38        392.17        34.00 o                         
   7  21   5        276.93        251.49        43.29 o                         
   8  21   5        105.59         58.65        32.18 o                         
 -11  22   5        313.58        283.00        30.10 o                         
 -10  22   5          7.23         -5.96        20.45 o                         
  -9  22   5         26.83         27.97        16.81 o                         
  -8  22   5         17.77          6.92        18.29 o                         
  -7  22   5        121.87        172.71        16.96 o                         
  -6  22   5        313.08        306.73        17.83 o                         
  -5  22   5        103.15        113.96        13.58 o                         
  -4  22   5         71.35         53.63        13.59 o                         
  -3  22   5        321.57        311.72        17.22 o                         
  -2  22   5        196.99        199.35        14.64 o                         
  -1  22   5       1046.38       1114.26        28.16 o                         
   0  22   5          1.05          9.11        13.27 o                         
   1  22   5        146.30        158.44        17.24 o                         
   2  22   5         28.14         35.05        13.90 o                         
   3  22   5         25.18         23.65        15.00 o                         
   4  22   5         37.18         26.43        16.26 o                         
   5  22   5          0.29          4.72        19.91 o                         
   6  22   5        372.71        359.93        35.06 o                         
   7  22   5        203.98        258.48        43.04 o                         
   8  22   5          9.10         -1.97        33.66 o                         
 -11  23   5        170.15        162.58        27.03 o                         
 -10  23   5        341.51        357.36        29.19 o                         
  -9  23   5        196.11        171.38        24.32 o                         
  -8  23   5          0.02         -4.21        15.19 o                         
  -7  23   5         18.38         33.33        14.40 o                         
  -6  23   5         32.50         18.96        12.72 o                         
  -5  23   5         16.86         16.11        11.85 o                         
  -4  23   5       3195.00       3024.13        63.14 o                         
  -3  23   5        195.29        231.84        16.27 o                         
  -2  23   5        833.93        844.59        27.77 o                         
  -1  23   5       1101.79       1131.45        28.55 o                         
   0  23   5        120.57        104.82        16.31 o                         
   1  23   5        259.84        272.33        19.25 o                         
   2  23   5          5.19         26.33        14.25 o                         
   3  23   5        121.53        139.92        18.08 o                         
   4  23   5        290.05        280.77        22.22 o                         
   5  23   5         10.90        -15.80        20.06 o                         
   6  23   5        686.25        670.38        48.66 o                         
   7  23   5          0.72        -30.33        30.33 o                         
   8  23   5          0.03        -19.45        36.72 o                         
 -11  24   5         15.99         43.83        27.36 o                         
 -10  24   5         77.05        100.63        22.94 o                         
  -9  24   5         20.34         18.59        17.72 o                         
  -8  24   5        305.75        347.19        30.28 o                         
  -7  24   5         28.81         31.68        14.27 o                         
  -6  24   5        173.90        220.79        19.02 o                         
  -5  24   5        245.41        240.30        30.03 o                         
  -4  24   5        750.14        727.83        27.73 o                         
  -3  24   5        392.86        399.49        20.03 o                         
  -2  24   5          0.80        -10.15        12.12 o                         
  -1  24   5        206.16        223.14        16.54 o                         
   0  24   5        270.53        272.48        20.13 o                         
   1  24   5        100.97        128.94        16.55 o                         
   2  24   5         26.40         16.33        14.32 o                         
   3  24   5        626.19        563.20        26.90 o                         
   4  24   5        379.34        382.59        28.20 o                         
   5  24   5          5.57          3.78        20.08 o                         
   6  24   5        173.08        146.14        34.42 o                         
   7  24   5        250.51        248.02        43.00 o                         
 -10  25   5        108.79        113.33        23.10 o                         
  -9  25   5        301.63        336.99        24.80 o                         
  -8  25   5         10.66          4.45        16.06 o                         
  -7  25   5        641.89        661.68        26.82 o                         
  -6  25   5         44.81         25.48        21.80 o                         
  -5  25   5         11.81         -0.38        13.33 o                         
  -4  25   5        140.53        168.58        17.91 o                         
  -3  25   5         89.61         71.31        14.28 o                         
  -2  25   5        198.05        210.46        17.89 o                         
  -1  25   5        891.05        845.92        29.13 o                         
   0  25   5          2.37          2.52        12.59 o                         
   1  25   5        236.33        226.95        20.43 o                         
   2  25   5         63.15         75.09        16.05 o                         
   3  25   5         37.32         18.39        15.53 o                         
   4  25   5        253.27        262.99        27.83 o                         
   5  25   5        190.27        284.27        27.19 o                         
   6  25   5        221.15        151.51        35.15 o                         
   7  25   5        739.15        667.04        52.05 o                         
 -10  26   5         32.21          3.95        21.61 o                         
  -9  26   5        205.35        184.33        22.05 o                         
  -8  26   5         53.58         52.80        17.73 o                         
  -7  26   5         81.50         70.30        18.12 o                         
  -6  26   5         45.41         45.68        17.96 o                         
  -5  26   5         16.31         37.41        14.94 o                         
  -4  26   5         11.84         42.70        14.86 o                         
  -3  26   5         81.91         94.50        15.27 o                         
  -2  26   5         15.39         18.17        13.99 o                         
  -1  26   5         76.99         69.95        15.34 o                         
   0  26   5        261.64        285.21        19.23 o                         
   1  26   5        300.33        305.18        22.78 o                         
   2  26   5       1592.89       1603.40        37.23 o                         
   3  26   5       1053.49       1134.72        36.40 o                         
   4  26   5         81.24         70.22        19.51 o                         
   5  26   5        469.68        416.75        41.95 o                         
   6  26   5         46.34         54.03        46.25 o                         
   7  26   5         85.74         87.24        35.76 o                         
 -10  27   5          0.09        -14.43        26.58 o                         
  -9  27   5          1.74          1.89        19.91 o                         
  -8  27   5        128.36        146.40        21.93 o                         
  -7  27   5        614.51        646.60        29.84 o                         
  -6  27   5         34.36         27.29        15.62 o                         
  -5  27   5        270.98        253.88        20.04 o                         
  -4  27   5         33.62         28.69        15.30 o                         
  -3  27   5         44.87         56.10        17.60 o                         
  -2  27   5         86.28         83.05        18.66 o                         
  -1  27   5        192.63        173.59        18.44 o                         
   0  27   5        368.72        459.82        30.94 o                         
   1  27   5        586.31        592.09        31.71 o                         
   2  27   5        652.19        693.09        30.42 o                         
   3  27   5          0.25          8.18        16.79 o                         
   4  27   5        144.51         89.87        22.46 o                         
   5  27   5          0.81          3.54        23.19 o                         
   6  27   5         73.32         61.44        30.90 o                         
   7  27   5       1005.20        967.90        85.04 o                         
 -10  28   5         10.13        -33.94        33.94 o                         
  -9  28   5         13.35        -20.30        20.30 o                         
  -8  28   5        301.04        341.83        26.08 o                         
  -7  28   5        322.52        349.19        24.76 o                         
  -6  28   5        237.83        280.00        22.24 o                         
  -5  28   5        264.54        277.36        23.35 o                         
  -4  28   5        100.78         98.73        20.31 o                         
  -3  28   5        232.59        315.88        21.99 o                         
  -2  28   5         85.31         82.33        16.19 o                         
  -1  28   5          6.95         40.24        16.60 o                         
   0  28   5        508.43        550.19        34.84 o                         
   1  28   5         15.20         47.49        22.46 o                         
   2  28   5        931.25        967.27        35.28 o                         
   3  28   5         89.66        181.01        20.91 o                         
   4  28   5         60.68         37.18        21.59 o                         
   5  28   5         30.53         40.93        26.22 o                         
   6  28   5          3.88        -32.72        32.72 o                         
  -9  29   5         40.58         34.92        24.54 o                         
  -8  29   5        101.99        111.84        22.46 o                         
  -7  29   5        757.21        724.77        44.57 o                         
  -6  29   5        261.62        276.03        22.45 o                         
  -5  29   5        204.05        217.74        27.55 o                         
  -4  29   5        257.70        253.51        25.25 o                         
  -3  29   5        279.80        290.45        24.04 o                         
  -2  29   5        357.59        371.60        25.31 o                         
  -1  29   5         60.23         58.83        21.04 o                         
   0  29   5         26.41         -5.35        20.99 o                         
   1  29   5        656.94        668.54        39.57 o                         
   2  29   5        184.76        185.51        23.31 o                         
   3  29   5        309.78        333.18        34.14 o                         
   4  29   5         78.29         64.83        22.59 o                         
   5  29   5        179.83        185.01        38.89 o                         
   6  29   5         44.61         39.27        43.18 o                         
  -9  30   5          7.57         22.93        27.70 o                         
  -8  30   5        440.99        417.49        46.66 o                         
  -7  30   5          0.17         -2.02        19.31 o                         
  -6  30   5        397.73        374.94        31.26 o                         
  -5  30   5        218.03        196.51        22.16 o                         
  -4  30   5         80.82         80.49        18.64 o                         
  -3  30   5          2.77        -18.12        18.12 o                         
  -2  30   5         36.68         43.61        17.43 o                         
  -1  30   5        116.44        146.85        24.92 o                         
   0  30   5          1.73        -20.65        20.65 o                         
   1  30   5         92.87        131.63        26.34 o                         
   2  30   5          9.95         -1.16        20.78 o                         
   3  30   5        240.87        298.74        25.86 o                         
   4  30   5         11.28          6.46        23.30 o                         
   5  30   5         11.99         -0.98        32.62 o                         
   6  30   5         33.44         47.75        53.64 o                         
  -9  31   5          6.79        -24.06        24.06 o                         
  -8  31   5          0.55        -20.41        23.61 o                         
  -7  31   5        100.84        101.75        23.07 o                         
  -6  31   5        222.92        233.20        24.27 o                         
  -5  31   5        300.78        294.86        26.11 o                         
  -4  31   5        343.52        354.87        27.45 o                         
  -3  31   5        360.78        385.39        30.02 o                         
  -2  31   5        447.41        458.53        32.27 o                         
  -1  31   5          7.25         10.69        21.16 o                         
   0  31   5        321.81        380.76        33.00 o                         
   1  31   5         10.58         24.21        23.54 o                         
   2  31   5          0.04        -20.57        20.57 o                         
   3  31   5          1.52         47.20        21.27 o                         
   4  31   5         10.94          4.37        23.30 o                         
   5  31   5          0.53          3.78        33.13 o                         
   6  31   5        395.80        289.50        62.80 o                         
  -9  32   5         10.35        -38.81        46.89 o                         
  -8  32   5         14.40         38.47        25.36 o                         
  -7  32   5         12.23          5.36        22.07 o                         
  -6  32   5          1.33         28.16        21.14 o                         
  -5  32   5          0.09         35.77        20.23 o                         
  -4  32   5         11.71         -3.93        27.66 o                         
  -3  32   5         67.42         70.92        20.77 o                         
  -2  32   5         11.67         14.36        20.93 o                         
  -1  32   5         72.19         82.54        23.98 o                         
   0  32   5        443.93        486.36        35.87 o                         
   1  32   5          7.61         28.22        24.25 o                         
   2  32   5         54.58         81.25        26.93 o                         
   3  32   5         94.52        100.42        26.68 o                         
   4  32   5         78.35         38.44        26.01 o                         
   5  32   5         27.89         16.46        40.52 o                         
  -8  33   5         18.50         12.51        28.62 o                         
  -7  33   5         11.99        -21.25        25.43 o                         
  -6  33   5        352.79        397.03        33.94 o                         
  -5  33   5        206.24        211.13        26.33 o                         
  -4  33   5        452.77        491.51        31.88 o                         
  -3  33   5        115.46         96.36        25.51 o                         
  -2  33   5         59.38         31.40        25.28 o                         
  -1  33   5        275.99        351.01        31.88 o                         
   0  33   5          2.49          3.47        23.72 o                         
   1  33   5          8.38          0.26        24.39 o                         
   2  33   5         24.29         36.84        27.30 o                         
   3  33   5          3.70         14.88        36.08 o                         
   4  33   5         86.22        111.63        31.71 o                         
   5  33   5          0.14         -7.47        41.43 o                         
  -8  34   5          2.45          7.63        27.02 o                         
  -7  34   5          4.13        -14.27        23.56 o                         
  -6  34   5        355.27        418.21        35.61 o                         
  -5  34   5        252.51        264.78        30.68 o                         
  -4  34   5        124.58        118.71        27.87 o                         
  -3  34   5         86.13         64.35        26.30 o                         
  -2  34   5        178.28        192.89        31.55 o                         
  -1  34   5         16.11         21.90        23.97 o                         
   0  34   5        777.52        774.27        44.44 o                         
   1  34   5        722.80        737.74        44.38 o                         
   2  34   5          2.48          5.00        27.51 o                         
   3  34   5          0.27         12.15        32.87 o                         
   4  34   5         10.85         -0.93        39.87 o                         
   5  34   5         44.21         51.78        36.60 o                         
  -7  35   5        500.42        466.89        40.58 o                         
  -6  35   5        342.06        350.78        34.61 o                         
  -5  35   5        465.11        475.79        37.13 o                         
  -4  35   5          6.28         24.57        28.59 o                         
  -3  35   5         60.87         41.91        43.49 o                         
  -2  35   5        112.27        180.83        51.33 o                         
  -1  35   5        107.64        114.25        28.11 o                         
   0  35   5         37.05         40.89        27.19 o                         
   1  35   5        289.56        307.52        35.46 o                         
   2  35   5          4.52         -6.22        31.62 o                         
   3  35   5         27.85          7.35        27.80 o                         
   4  35   5        105.91         34.72        45.07 o                         
  -7  36   5        196.79        208.95        33.36 o                         
  -6  36   5        224.69        249.98        32.71 o                         
  -5  36   5         93.14        133.13        32.53 o                         
  -4  36   5        119.56        118.71        32.65 o                         
  -3  36   5        178.07        220.16        35.08 o                         
  -2  36   5         21.68         -2.58        25.03 o                         
  -1  36   5         34.82          3.30        25.80 o                         
   0  36   5        226.21        199.19        32.80 o                         
   1  36   5        354.86        350.41        37.74 o                         
   2  36   5        269.78        360.91        37.73 o                         
   3  36   5         21.47          4.90        31.30 o                         
   4  36   5        265.47        242.79        52.77 o                         
  -7  37   5          9.89         -6.04        70.10 o                         
  -6  37   5          2.29         -8.78        29.90 o                         
  -5  37   5        139.98        119.04        34.19 o                         
  -4  37   5        102.30         50.20        31.06 o                         
  -3  37   5          2.45         13.80        29.46 o                         
  -2  37   5         32.66         26.32        30.34 o                         
  -1  37   5        399.31        491.52        43.59 o                         
   0  37   5         40.99         51.53        28.50 o                         
   1  37   5        387.97        447.75        39.51 o                         
   2  37   5        254.97        234.87        42.22 o                         
   3  37   5         13.29         16.81        36.47 o                         
  -6  38   5         76.37         85.50        33.94 o                         
  -5  38   5        135.70        163.42        35.56 o                         
  -4  38   5          5.87          2.96        30.25 o                         
  -3  38   5        134.21        135.49        35.15 o                         
  -2  38   5          1.03         49.39        32.90 o                         
  -1  38   5         19.17         23.99        35.28 o                         
   0  38   5        188.41        120.70        32.20 o                         
   1  38   5          0.02        -31.73        31.73 o                         
   2  38   5         60.02        107.76        33.21 o                         
   3  38   5         19.36          6.91        56.90 o                         
  -5  39   5        303.02        250.78        40.26 o                         
  -4  39   5        130.28         57.11        42.65 o                         
  -3  39   5         91.49         46.03        33.50 o                         
  -2  39   5         85.40         11.90        33.63 o                         
  -1  39   5        159.63        165.87        42.16 o                         
   0  39   5        296.41        380.87        54.82 o                         
   1  39   5         19.89         13.22        29.68 o                         
   2  39   5        145.82        164.17        36.23 o                         
  -5  40   5        138.38        161.69        78.26 o                         
  -4  40   5          5.31         70.58        35.29 o                         
  -3  40   5          1.08         -8.23        35.85 o                         
  -2  40   5         10.69         38.50        34.56 o                         
  -1  40   5          2.33         20.84        38.81 o                         
   0  40   5        108.73        129.29        37.57 o                         
   1  40   5        264.63        289.44        43.02 o                         
  -4  41   5          7.61         78.56        90.04 o                         
  -3  41   5         87.36        149.22        38.71 o                         
  -2  41   5         73.17         82.70        37.29 o                         
  -1  41   5          8.90         46.61        41.11 o                         
   0  41   5        249.72        272.41        46.90 o                         
 -13   0   6        522.21        549.54        45.89 o                         
 -12   0   6       2276.86       2670.55        83.19 o                         
 -11   0   6        528.95        527.30        44.86 o                         
 -10   0   6         70.39         71.48        27.36 o                         
  -9   0   6        429.24        424.36        27.94 o                         
  -8   0   6        738.30        711.90        40.72 o                         
  -7   0   6        117.48        135.87        12.19 o                         
  -6   0   6         95.78        152.11        10.38 o                         
  -5   0   6       3061.65       3030.56        46.71 o                         
  -4   0   6        456.97        496.46        13.47 o                         
  -3   0   6       1702.64       1718.56        32.06 o                         
  -2   0   6       4647.31       5011.69        76.40 o                         
  -1   0   6        417.03        440.18        17.85 o                         
   0   0   6       2075.58       2339.94        51.67 o                         
   1   0   6         21.12         42.26        14.23 o                         
   2   0   6        523.59        518.19        28.53 o                         
   3   0   6        110.97         76.61        20.86 o                         
   4   0   6          0.38         29.04        17.67 o                         
   5   0   6         12.20          2.87        19.89 o                         
   6   0   6        206.42        203.91        31.56 o                         
   7   0   6         47.41          3.48        38.63 o                         
   8   0   6         46.98         60.11        32.18 o                         
   9   0   6          9.57          7.78        32.83 o                         
 -13   1   6         37.09         81.27        24.65 o                         
 -12   1   6        203.58        259.73        25.04 o                         
 -11   1   6          4.02          2.81        16.13 o                         
 -10   1   6         23.17         10.36        14.14 o                         
  -9   1   6         20.27         17.73        12.28 o                         
  -8   1   6         41.55         30.73        10.33 o                         
  -7   1   6          0.93         27.75         7.58 o                         
  -6   1   6       1708.37       1525.01        18.66 o                         
  -5   1   6        142.94        197.98         8.68 o                         
  -4   1   6        308.97        320.22         8.01 o                         
  -3   1   6        886.31        920.52        15.01 o                         
  -2   1   6         32.71         69.09        12.15 o                         
  -1   1   6         14.41         23.08         5.67 o                         
   0   1   6        704.46        743.08        26.21 o                         
   1   1   6        830.94        830.67        22.04 o                         
   2   1   6        599.44        643.35        24.21 o                         
   3   1   6        280.02        324.80        18.70 o                         
   4   1   6        279.70        333.17        20.18 o                         
   5   1   6        298.28        321.78        20.38 o                         
   6   1   6        221.83        240.16        23.18 o                         
   7   1   6          1.18         23.71        19.25 o                         
   8   1   6         31.32         -4.84        21.13 o                         
   9   1   6          8.35        -11.69        23.55 o                         
 -13   2   6          0.82         16.43        22.71 o                         
 -12   2   6          0.60         37.82        19.28 o                         
 -11   2   6        103.88        126.76        19.38 o                         
 -10   2   6         56.42         87.11        15.93 o                         
  -9   2   6          0.50         35.38        15.20 o                         
  -8   2   6        385.84        404.91        18.31 o                         
  -7   2   6       2209.60       2042.88        25.92 o                         
  -6   2   6         13.41         58.17         5.88 o                         
  -5   2   6        877.15        842.33        15.50 o                         
  -4   2   6       2631.99       2662.74        31.83 o                         
  -3   2   6        597.87        595.03        11.86 o                         
  -2   2   6        112.18        165.14         9.50 o                         
  -1   2   6        234.78        232.73         9.85 o                         
   0   2   6         49.09         50.74        11.67 o                         
   1   2   6       1516.69       1517.77        29.18 o                         
   2   2   6         26.00         67.04        11.76 o                         
   3   2   6       1006.61       1078.86        29.16 o                         
   4   2   6       1321.13       1346.29        32.07 o                         
   5   2   6        748.67        774.39        26.12 o                         
   6   2   6        327.42        305.23        24.88 o                         
   7   2   6         56.91         39.23        20.29 o                         
   8   2   6          0.18        -20.92        20.92 o                         
   9   2   6          2.26        -23.95        23.95 o                         
 -13   3   6         30.34         40.28        28.52 o                         
 -12   3   6        103.13        162.49        24.48 o                         
 -11   3   6        649.85        646.92        29.30 o                         
 -10   3   6        154.17        146.28        17.64 o                         
  -9   3   6        846.38        881.73        32.11 o                         
  -8   3   6        148.21        159.05        21.38 o                         
  -7   3   6         26.68         66.64         7.65 o                         
  -6   3   6        893.96       1009.90        14.78 o                         
  -5   3   6        112.77        138.88         8.51 o                         
  -4   3   6       5658.26       5878.99        63.14 o                         
  -3   3   6        436.52        411.30        14.14 o                         
  -2   3   6       2055.93       2057.33        26.58 o                         
  -1   3   6        909.67        898.60        17.72 o                         
   0   3   6        870.50        953.66        21.81 o                         
   1   3   6        512.43        577.12        19.68 o                         
   2   3   6        970.79       1137.07        25.09 o                         
   3   3   6        132.27        189.55        15.78 o                         
   4   3   6        904.29        956.41        28.41 o                         
   5   3   6        295.55        362.11        19.66 o                         
   6   3   6       1118.99       1059.20        39.00 o                         
   7   3   6        198.91        177.28        23.73 o                         
   8   3   6         13.73         14.27        22.15 o                         
   9   3   6         10.70        -24.02        24.02 o                         
 -13   4   6        122.86        130.34        31.19 o                         
 -12   4   6       1348.29       1382.69        67.17 o                         
 -11   4   6         49.17         77.46        17.10 o                         
 -10   4   6         31.25         59.13        17.91 o                         
  -9   4   6        223.16        209.40        17.61 o                         
  -8   4   6         88.27        129.76        11.04 o                         
  -7   4   6         44.17         64.10         8.06 o                         
  -6   4   6        567.25        549.07        11.24 o                         
  -5   4   6        620.54        672.27        15.35 o                         
  -4   4   6        282.28        300.93        13.46 o                         
  -3   4   6          0.76         11.88         6.85 o                         
  -2   4   6       3575.38       3803.42        41.08 o                         
  -1   4   6         78.61         78.64         8.28 o                         
   0   4   6        394.19        418.25        14.29 o                         
   1   4   6        253.06        286.86        14.71 o                         
   2   4   6        911.62       1010.47        22.44 o                         
   3   4   6        556.07        574.42        21.60 o                         
   4   4   6       1269.28       1262.99        30.52 o                         
   5   4   6        246.24        202.22        16.62 o                         
   6   4   6        481.73        467.94        29.18 o                         
   7   4   6         15.84         34.98        19.71 o                         
   8   4   6        211.34        148.79        29.30 o                         
   9   4   6         16.86        -13.27        28.50 o                         
 -12   5   6        321.62        403.05        29.39 o                         
 -11   5   6        964.54       1106.43        34.45 o                         
 -10   5   6       1236.43       1374.20        43.25 o                         
  -9   5   6        151.74        176.85        15.51 o                         
  -8   5   6       1539.06       1466.86        28.68 o                         
  -7   5   6         87.71         76.47         8.39 o                         
  -6   5   6       2012.51       2050.72        24.49 o                         
  -5   5   6        543.67        513.06        13.83 o                         
  -4   5   6          2.78          0.26         6.44 o                         
  -3   5   6       1631.94       1579.73        26.12 o                         
  -2   5   6        919.90        971.70        20.38 o                         
  -1   5   6       3291.51       3227.23        41.46 o                         
   0   5   6       1262.57       1363.74        21.33 o                         
   1   5   6        165.64        166.09        11.17 o                         
   2   5   6        539.32        539.47        17.63 o                         
   3   5   6        188.73        204.07        15.03 o                         
   4   5   6        299.16        333.01        18.67 o                         
   5   5   6         24.24         16.70        12.74 o                         
   6   5   6          0.37         -5.50        17.06 o                         
   7   5   6         75.43         79.76        21.19 o                         
   8   5   6          0.25         12.60        21.81 o                         
   9   5   6         35.92         34.10        34.37 o                         
 -12   6   6         58.02         81.70        20.91 o                         
 -11   6   6        136.23        189.17        19.32 o                         
 -10   6   6        338.32        315.36        19.76 o                         
  -9   6   6          9.74         18.16        12.38 o                         
  -8   6   6        209.85        208.24        12.70 o                         
  -7   6   6         76.07         66.79         9.08 o                         
  -6   6   6       2020.72       1918.65        30.58 o                         
  -5   6   6         68.15         59.23         7.55 o                         
  -4   6   6        203.43        267.53        10.14 o                         
  -3   6   6        496.00        522.71        15.13 o                         
  -2   6   6        770.97        722.30        15.31 o                         
  -1   6   6         16.38         33.37         7.47 o                         
   0   6   6         13.54          9.49         6.62 o                         
   1   6   6          1.50         -2.33         9.06 o                         
   2   6   6        151.91        171.60        11.94 o                         
   3   6   6          2.70         10.09        10.61 o                         
   4   6   6        248.67        300.17        18.25 o                         
   5   6   6         44.77         44.78        14.78 o                         
   6   6   6        520.08        537.43        30.23 o                         
   7   6   6         14.41         33.31        20.20 o                         
   8   6   6         15.41          9.07        25.56 o                         
   9   6   6         36.35          1.23        31.22 o                         
 -12   7   6        361.61        388.53        27.42 o                         
 -11   7   6        164.43        144.30        20.16 o                         
 -10   7   6         80.85         83.59        15.40 o                         
  -9   7   6        404.15        418.85        20.56 o                         
  -8   7   6        375.52        392.43        15.66 o                         
  -7   7   6        421.94        438.98        13.16 o                         
  -6   7   6        676.62        677.69        21.76 o                         
  -5   7   6        991.99       1048.40        18.32 o                         
  -4   7   6        152.59        139.51         9.48 o                         
  -3   7   6        165.58        130.27        10.58 o                         
  -2   7   6        349.31        307.24        11.14 o                         
  -1   7   6          0.44         -1.32         6.87 o                         
   0   7   6       3222.38       3219.40        37.97 o                         
   1   7   6        175.99        169.64        11.89 o                         
   2   7   6        494.25        488.08        17.14 o                         
   3   7   6          6.49         18.68        10.58 o                         
   4   7   6        213.35        243.72        16.78 o                         
   5   7   6        303.52        290.62        20.70 o                         
   6   7   6        321.60        316.04        25.23 o                         
   7   7   6        154.62        118.09        30.04 o                         
   8   7   6       1043.98        928.76        47.51 o                         
   9   7   6        331.98        307.22        40.30 o                         
 -12   8   6        540.10        539.05        30.09 o                         
 -11   8   6        168.04        191.79        21.05 o                         
 -10   8   6        381.17        387.08        21.34 o                         
  -9   8   6         69.62         63.42        13.45 o                         
  -8   8   6        302.36        331.11        14.95 o                         
  -7   8   6        506.17        522.85        13.97 o                         
  -6   8   6       1974.30       1842.86        28.57 o                         
  -5   8   6       2967.87       2825.57        34.27 o                         
  -4   8   6          9.27         21.34         6.60 o                         
  -3   8   6         98.67        131.30         9.45 o                         
  -2   8   6        920.04       1084.40        19.53 o                         
  -1   8   6          8.04         17.04         7.89 o                         
   0   8   6       1017.93       1127.47        19.56 o                         
   1   8   6        179.68        225.23        12.84 o                         
   2   8   6         12.36         -3.60         8.83 o                         
   3   8   6       2156.92       2071.31        35.28 o                         
   4   8   6        521.55        499.02        21.48 o                         
   5   8   6        745.40        727.91        28.31 o                         
   6   8   6        235.77        227.76        21.67 o                         
   7   8   6         32.80         -5.39        21.84 o                         
   8   8   6          9.73         40.03        26.91 o                         
   9   8   6         40.82         64.89        57.41 o                         
 -12   9   6          0.01         38.33        20.27 o                         
 -11   9   6          1.67          6.43        19.40 o                         
 -10   9   6         55.45         35.31        18.39 o                         
  -9   9   6        357.54        408.50        20.26 o                         
  -8   9   6        211.81        170.11        12.32 o                         
  -7   9   6         30.36         38.55         9.32 o                         
  -6   9   6       1819.43       1811.09        29.88 o                         
  -5   9   6        630.63        669.42        16.40 o                         
  -4   9   6       3158.19       3097.25        36.68 o                         
  -3   9   6       1136.19       1150.45        25.57 o                         
  -2   9   6        653.41        673.21        15.94 o                         
  -1   9   6       2778.22       2661.70        38.29 o                         
   0   9   6       3542.85       3739.22        42.93 o                         
   1   9   6       1254.70       1168.73        25.52 o                         
   2   9   6        341.72        365.31        15.06 o                         
   3   9   6          7.29         26.52        15.01 o                         
   4   9   6        526.10        576.48        29.29 o                         
   5   9   6        198.38        201.16        18.49 o                         
   6   9   6         20.07         23.54        19.14 o                         
   7   9   6        193.80        223.93        26.86 o                         
   8   9   6         98.12         70.81        26.82 o                         
   9   9   6         13.58         15.71        62.85 o                         
 -12  10   6         63.82         45.03        21.40 o                         
 -11  10   6         32.61         29.26        18.14 o                         
 -10  10   6          5.39          9.03        17.46 o                         
  -9  10   6         47.64         47.11        13.29 o                         
  -8  10   6        177.41        209.38        15.33 o                         
  -7  10   6       3060.91       2965.22        35.82 o                         
  -6  10   6       2039.05       1866.99        24.64 o                         
  -5  10   6       2922.46       2861.15        38.61 o                         
  -4  10   6         64.67         68.66         7.57 o                         
  -3  10   6       2783.08       2616.01        34.49 o                         
  -2  10   6         18.88         13.17         6.73 o                         
  -1  10   6       1880.81       1740.91        30.44 o                         
   0  10   6          5.01         21.67         6.97 o                         
   1  10   6          0.10         -4.73         8.43 o                         
   2  10   6          7.55         21.84         9.04 o                         
   3  10   6         27.81         20.97        10.59 o                         
   4  10   6       1272.31       1275.45        30.98 o                         
   5  10   6         34.75         12.61        16.94 o                         
   6  10   6         11.02         33.12        20.72 o                         
   7  10   6          9.76         -6.94        19.90 o                         
   8  10   6          6.19         31.34        23.92 o                         
 -12  11   6          0.61        -20.24        20.24 o                         
 -11  11   6        105.77         93.08        19.79 o                         
 -10  11   6        116.03         99.63        20.18 o                         
  -9  11   6         12.50          8.29        13.06 o                         
  -8  11   6        239.64        176.79        13.06 o                         
  -7  11   6        417.54        420.81        13.83 o                         
  -6  11   6          2.58         18.44         6.31 o                         
  -5  11   6        109.93        126.84        12.58 o                         
  -4  11   6          0.67         -3.33         6.73 o                         
  -3  11   6        194.51        168.68         9.89 o                         
  -2  11   6       1927.24       1791.47        27.41 o                         
  -1  11   6        112.27        129.40         9.67 o                         
   0  11   6        223.34        294.17        26.39 o                         
   1  11   6        102.38         95.25        13.71 o                         
   2  11   6        418.97        493.84        16.76 o                         
   3  11   6          0.55          3.26         9.88 o                         
   4  11   6        337.85        305.26        20.11 o                         
   5  11   6        124.49        139.06        23.11 o                         
   6  11   6         23.64         45.98        21.53 o                         
   7  11   6          6.81         17.72        20.56 o                         
   8  11   6          5.01         31.91        24.57 o                         
 -12  12   6        167.86        129.60        24.95 o                         
 -11  12   6         87.90         63.48        19.28 o                         
 -10  12   6        297.16        298.31        24.38 o                         
  -9  12   6        448.51        438.64        21.01 o                         
  -8  12   6        133.15        157.09        12.70 o                         
  -7  12   6         52.78         60.55         8.97 o                         
  -6  12   6         25.46         29.59         8.10 o                         
  -5  12   6         39.88         48.73         9.32 o                         
  -4  12   6        332.16        332.09        15.40 o                         
  -3  12   6         64.18         78.79         7.50 o                         
  -2  12   6        612.46        642.49        16.69 o                         
  -1  12   6          0.48          4.54         7.64 o                         
   0  12   6        952.81       1092.89        23.96 o                         
   1  12   6       1254.41       1223.07        26.28 o                         
   2  12   6         28.67         32.43        11.05 o                         
   3  12   6        717.14        712.85        25.24 o                         
   4  12   6         16.76         40.08        13.56 o                         
   5  12   6        220.20        221.24        22.83 o                         
   6  12   6        179.74        178.14        24.99 o                         
   7  12   6          6.59         26.11        21.32 o                         
   8  12   6        108.87        123.57        30.09 o                         
 -12  13   6         79.37         64.01        23.18 o                         
 -11  13   6        313.97        334.53        25.24 o                         
 -10  13   6         99.69         96.77        18.08 o                         
  -9  13   6        216.82        249.65        18.35 o                         
  -8  13   6         46.47         35.91        11.25 o                         
  -7  13   6        527.98        510.25        16.81 o                         
  -6  13   6       1090.90       1067.66        18.58 o                         
  -5  13   6         16.54         13.84         9.43 o                         
  -4  13   6        516.18        481.39        23.07 o                         
  -3  13   6         28.64         32.15         7.15 o                         
  -2  13   6        179.51        218.97        10.96 o                         
  -1  13   6        183.27        184.20        13.69 o                         
   0  13   6       1242.87       1267.88        29.14 o                         
   1  13   6        691.96        687.93        21.38 o                         
   2  13   6       1537.98       1451.32        45.54 o                         
   3  13   6         90.86        127.73        15.28 o                         
   4  13   6       1540.10       1370.95        35.16 o                         
   5  13   6          3.53          7.48        17.14 o                         
   6  13   6          8.84         21.25        21.08 o                         
   7  13   6         18.43         60.29        29.57 o                         
   8  13   6         18.81        -14.32        25.86 o                         
 -12  14   6          1.99          5.36        22.42 o                         
 -11  14   6         97.14        115.56        23.77 o                         
 -10  14   6         92.09         91.66        21.61 o                         
  -9  14   6         69.94         75.76        15.40 o                         
  -8  14   6         62.68         52.56        11.67 o                         
  -7  14   6       1237.97       1186.56        23.34 o                         
  -6  14   6        544.33        552.43        16.29 o                         
  -5  14   6        660.41        636.79        16.18 o                         
  -4  14   6        722.94        710.21        15.63 o                         
  -3  14   6        145.64        141.77        11.71 o                         
  -2  14   6        239.27        240.61        11.68 o                         
  -1  14   6        486.47        457.43        15.22 o                         
   0  14   6       1965.42       1815.54        39.38 o                         
   1  14   6       1745.76       1696.59        36.17 o                         
   2  14   6          8.18         16.86        11.14 o                         
   3  14   6        360.13        369.43        24.77 o                         
   4  14   6        694.63        797.29        29.97 o                         
   5  14   6        106.26         89.75        19.94 o                         
   6  14   6          4.11         22.08        20.68 o                         
   7  14   6         26.28         28.70        22.43 o                         
   8  14   6         38.75         39.25        29.92 o                         
 -12  15   6         26.26         12.40        23.61 o                         
 -11  15   6        375.90        335.14        28.63 o                         
 -10  15   6        151.50        142.43        21.77 o                         
  -9  15   6        169.36        143.96        17.99 o                         
  -8  15   6        332.91        347.19        18.66 o                         
  -7  15   6         67.68         85.59        17.73 o                         
  -6  15   6         66.59        141.76        10.06 o                         
  -5  15   6         69.37         47.18         8.04 o                         
  -4  15   6       1352.44       1392.36        21.29 o                         
  -3  15   6        639.49        637.90        16.70 o                         
  -2  15   6        866.69        797.61        23.23 o                         
  -1  15   6        997.61        972.04        28.89 o                         
   0  15   6       3949.43       3994.95        66.84 o                         
   1  15   6        712.26        761.72        27.08 o                         
   2  15   6         46.22         25.77        13.36 o                         
   3  15   6        236.83        211.17        17.33 o                         
   4  15   6        445.29        429.39        25.74 o                         
   5  15   6          5.24         -0.08        18.03 o                         
   6  15   6          0.09        -20.42        20.42 o                         
   7  15   6         58.20          2.88        23.23 o                         
   8  15   6        154.52        119.60        32.30 o                         
 -12  16   6         12.34         13.04        24.17 o                         
 -11  16   6          5.23         13.50        21.35 o                         
 -10  16   6         39.58         55.31        18.51 o                         
  -9  16   6          2.81         22.48        14.76 o                         
  -8  16   6          6.12         14.43        12.93 o                         
  -7  16   6        231.66        232.15        18.47 o                         
  -6  16   6         39.35         43.47         9.02 o                         
  -5  16   6         64.28         66.40         9.01 o                         
  -4  16   6        507.13        463.53        13.38 o                         
  -3  16   6         20.58          6.07        10.66 o                         
  -2  16   6         52.50         38.56         9.96 o                         
  -1  16   6        601.69        624.42        24.84 o                         
   0  16   6       2089.69       2088.52        44.06 o                         
   1  16   6        132.61        120.15        15.66 o                         
   2  16   6          0.69         -5.22        13.05 o                         
   3  16   6         83.63         99.25        16.42 o                         
   4  16   6        222.63        241.88        27.94 o                         
   5  16   6         64.02         88.08        22.87 o                         
   6  16   6        246.99        281.45        33.90 o                         
   7  16   6         43.88         26.77        26.34 o                         
   8  16   6         29.04         47.61        30.91 o                         
 -12  17   6        174.84        148.46        31.77 o                         
 -11  17   6        180.86        203.33        26.59 o                         
 -10  17   6        379.75        375.23        26.89 o                         
  -9  17   6        347.51        372.88        22.07 o                         
  -8  17   6        405.69        439.17        21.96 o                         
  -7  17   6        188.08        210.69        15.58 o                         
  -6  17   6        903.86        915.52        32.02 o                         
  -5  17   6       2535.46       2333.22        34.60 o                         
  -4  17   6        321.40        263.99        11.81 o                         
  -3  17   6         50.75         34.26         8.31 o                         
  -2  17   6          6.34         19.30        11.09 o                         
  -1  17   6       1359.07       1313.56        33.88 o                         
   0  17   6         20.95          8.52        13.02 o                         
   1  17   6         11.87         12.99        12.98 o                         
   2  17   6        111.53        148.50        17.22 o                         
   3  17   6         38.76         29.02        15.39 o                         
   4  17   6         81.63        119.39        18.43 o                         
   5  17   6         15.77         16.86        19.99 o                         
   6  17   6         36.13         39.98        24.41 o                         
   7  17   6        351.95        293.79        34.57 o                         
   8  17   6         60.54         34.82        31.27 o                         
 -11  18   6        200.14        207.42        26.66 o                         
 -10  18   6        727.91        668.32        33.07 o                         
  -9  18   6         40.90         48.89        16.50 o                         
  -8  18   6         41.34         26.66        13.96 o                         
  -7  18   6        205.51        246.54        16.73 o                         
  -6  18   6        681.05        645.43        22.13 o                         
  -5  18   6         43.26         35.10        10.41 o                         
  -4  18   6        138.31        129.50         9.88 o
[truncated: 276,211 more chars]
